# Supplementary material for: Integrated transcriptomic and secretomic approaches reveal critical pathogenicity factors in Pseudofabraea citricarpa inciting citrus target spot
Source: Microb Biotechnol. 2019 Jun 4;12(6):1260–73. doi: 10.1111/1751-7915.13440 (PMC6801157; doi:10.1111/1751-7915.13440)
Supplement: Supplementary file 10 — Table S2. List of differentially abundant genes identified by RNA‐seq in Pseudofabraea citricarpa. [file MBT2-12-1260-s010.xlsx]

## Sheet: Table S2
Table S2. List of differentially abundant genes identified by RNA-seq in Pseudofabraea citricarpa.
GeneID	CK_count	induced_count	CK-1_rpkm	CK-2_rpkm	CK-3_rpkm	induced-1_rpkm	induced-2_rpkm	induced-3_rpkm	CK_rpkm	induced_rpkm	log2 Ratio(induced/CK)	Pvalue	FDR	significant	Symbol	Description	Pathway	GO Component	GO Function	GO Process
Pscit00007	7.66667	40.6667	0.2129	0.383	0.1189	1.5098	0.6362	1.3073	0.238267	1.1511	2.27236	0.000147496	0.00242728	yes	betA	related to choline dehydrogenase [Phialocephala subalpina]	ko00260//Glycine, serine and threonine metabolism//Amino acid metabolism//Metabolism	-	GO:0016491//oxidoreductase activity;GO:0097159//organic cyclic compound binding;GO:1901363//heterocyclic compound binding;GO:0003824//catalytic activity;GO:0036094//small molecule binding;GO:0005488//binding;GO:0016614//oxidoreductase activity, acting on CH-OH group of donors;GO:1901265//nucleoside phosphate binding;GO:0000166//nucleotide binding	GO:0044699//single-organism process;GO:0044710//single-organism metabolic process;GO:0008152//metabolic process
Pscit00012	32	98.3333	2.3265	2.4839	2.2273	8.0631	4.5936	6.7945	2.3459	6.48373	1.46668	0.00021835	0.00330897	yes	ACAD10	related to epoxide hydrolase [Phialocephala subalpina]	-	-	-	-
Pscit00021	1	19	0.7092	0	0	4.0588	0.8831	6.1607	0.2364	3.70087	3.96856	0.000347784	0.00488072	yes	-	--	-	-	-	-
Pscit00022	3	23.3333	0.1143	0.0949	0.6703	2.1332	2.2204	1.9517	0.293167	2.10177	2.84181	6.81107e-05	0.00126531	yes	-	--	-	-	-	-
Pscit00039	74	1105.33	3.3585	3.2149	2.618	26.881	55.4098	39.9884	3.0638	40.7597	3.73375	8.79686e-29	3.83631e-26	yes	rpsF	Protein kinase-like (PK-like) [Glarea lozoyensis ATCC 20868]	-	-	-	-
Pscit00048	5473.33	68329.3	80.8278	80.3332	52.8082	1506.45	119.066	742.545	71.3231	789.355	3.46823	8.53239e-09	4.07921e-07	yes	MTP3	related to cation diffusion facilitator 10 [Phialocephala subalpina]	-	GO:0031224//intrinsic component of membrane;GO:0016020//membrane;GO:0044425//membrane part	GO:0005215//transporter activity;GO:0022891//substrate-specific transmembrane transporter activity;GO:0022892//substrate-specific transporter activity;GO:0015075//ion transmembrane transporter activity;GO:0022857//transmembrane transporter activity	GO:0044765//single-organism transport;GO:0006812//cation transport;GO:1902578//single-organism localization;GO:0006811//ion transport;GO:0006810//transport;GO:0044763//single-organism cellular process;GO:0044699//single-organism process;GO:0051234//establishment of localization;GO:0051179//localization;GO:0009987//cellular process
Pscit00052	5.33333	43	0.8282	0.1375	0.2775	2.4729	1.8562	4.3909	0.4144	2.90667	2.81027	1.86653e-05	0.000422306	yes	-	--	-	-	-	-
Pscit00059	1953.33	971	21.9653	21.3346	20.8588	9.326	9.5742	9.669	21.3862	9.52307	-1.16718	2.66259e-08	1.16407e-06	yes	pgdA	related to polysaccharide deacetylase family protein [Rhynchosporium agropyri]	-	-	GO:0003824//catalytic activity	GO:0008152//metabolic process
Pscit00066	78.3333	23.3333	4.2645	5.0111	7.2122	1.1412	1.563	1.8076	5.49593	1.50393	-1.86962	1.17342e-05	0.000284294	yes	-	Pc20g12240 [Penicillium rubens Wisconsin 54-1255]	-	-	-	-
Pscit00074	396	1628.33	19.7694	22.108	17.5101	87.6569	42.5318	91.9819	19.7958	74.0569	1.90344	1.77127e-10	1.13596e-08	yes	GOR1	D-3-phosphoglycerate dehydrogenase [Coniosporium apollinis CBS 100218]	ko01200//Carbon metabolism//Global and Overview//Metabolism;ko01230//Biosynthesis of amino acids//Global and Overview//Metabolism;ko00260//Glycine, serine and threonine metabolism//Amino acid metabolism//Metabolism;ko00680//Methane metabolism//Energy metabolism//Metabolism	GO:0043227//membrane-bounded organelle;GO:0005622//intracellular;GO:0043231//intracellular membrane-bounded organelle;GO:0043226//organelle;GO:0005623//cell;GO:0005737//cytoplasm;GO:0043229//intracellular organelle;GO:0044424//intracellular part;GO:0044464//cell part;GO:0044444//cytoplasmic part	GO:0005488//binding;GO:1901265//nucleoside phosphate binding;GO:0016614//oxidoreductase activity, acting on CH-OH group of donors;GO:0016491//oxidoreductase activity;GO:0097159//organic cyclic compound binding;GO:1901363//heterocyclic compound binding;GO:0000166//nucleotide binding;GO:0036094//small molecule binding;GO:0003824//catalytic activity	GO:0044699//single-organism process;GO:0008152//metabolic process;GO:0044710//single-organism metabolic process
Pscit00076	264.667	95	8.7157	9.0582	20.0211	4.3783	4.2591	3.6451	12.5983	4.09417	-1.62159	2.31009e-05	0.000502458	yes	-	--	-	-	-	-
Pscit00078	1175.67	655.333	14.8728	15.5715	18.2348	7.679	9.6683	6.873	16.2264	8.07343	-1.00709	2.45576e-05	0.000531493	yes	prtT	related to C6 transcription factor [Rhynchosporium agropyri]	-	-	-	-
Pscit00085	280.667	103.333	5.4651	5.889	7.4102	2.5426	1.6332	2.0558	6.25477	2.0772	-1.59032	6.92661e-07	2.31915e-05	yes	CRYZ	related to zeta-crystallin / quinone reductase (NADPH) [Rhynchosporium agropyri]	-	-	-	GO:0044710//single-organism metabolic process;GO:0005975//carbohydrate metabolic process;GO:0044260//cellular macromolecule metabolic process;GO:0044238//primary metabolic process;GO:0043170//macromolecule metabolic process;GO:0008152//metabolic process;GO:0044237//cellular metabolic process;GO:0071704//organic substance metabolic process;GO:0044723//single-organism carbohydrate metabolic process…
Pscit00088	357.333	809	7.5331	7.8959	9.3776	22.867	15.054	11.811	8.26887	16.5773	1.00345	0.000557652	0.00714221	yes	YLR352W	RNI-like protein [Glarea lozoyensis ATCC 20868]	-	-	-	-
Pscit00093	560	1770	13.2004	23.2271	25.2452	61.4994	56.794	60.188	20.5576	59.4938	1.53307	8.53539e-09	4.07921e-07	yes	MCH5	similar to MFS monocarboxylate transporter [Botrytis cinerea T4]	-	-	-	GO:0044699//single-organism process;GO:0044763//single-organism cellular process;GO:0009987//cellular process
Pscit00103	106.667	49	2.5565	2.7374	4.1141	1.0295	1.7592	1.0882	3.136	1.2923	-1.27898	0.00131385	0.0143422	yes	-	--	-	-	-	-
Pscit00106	1962	423.667	52.4649	54.1549	48.318	12.5432	6.9891	10.5215	51.6459	10.0179	-2.36607	8.0348e-20	1.61102e-17	yes	SPCC1529.01	synaptic vesicle transporter [Xylona heveae TC161]	-	-	-	-
Pscit00109	50.6667	347.667	1.3005	1.0491	2.5836	1.4978	21.9585	6.6113	1.6444	10.0225	2.60761	0.000193299	0.00301334	yes	-	hydrolase, partial [Mucor ambiguus]	-	-	-	-
Pscit00113	64.3333	162	4.2481	2.6345	2.4776	8.5099	5.7449	6.3302	3.12007	6.86167	1.13698	0.00192509	0.0193547	yes	-	HIT/MYND zinc finger-like protein [Glarea lozoyensis ATCC 20868]	-	-	-	-
Pscit00119	9.66667	33.6667	0.2795	0.6963	0.4214	2.3368	0.9605	1.1051	0.465733	1.46747	1.65575	0.00547283	0.0436337	yes	SPS19	NAD(P)-binding protein [Phialocephala scopiformis]	ko04146//Peroxisome//Transport and catabolism//Cellular Processes	-	GO:0016627//oxidoreductase activity, acting on the CH-CH group of donors;GO:0016491//oxidoreductase activity;GO:0016628//oxidoreductase activity, acting on the CH-CH group of donors, NAD or NADP as acceptor;GO:0003824//catalytic activity	GO:0043436//oxoacid metabolic process;GO:0022414//reproductive process;GO:0071704//organic substance metabolic process;GO:0006629//lipid metabolic process;GO:0006631//fatty acid metabolic process;GO:0044699//single-organism process;GO:0044710//single-organism metabolic process;GO:0000003//reproduction;GO:0044281//small molecule metabolic process;GO:0044255//cellular lipid metabolic process;GO:002…
Pscit00124	1270	440	25.8093	23.434	21.6558	5.8221	9.4766	6.4623	23.633	7.25367	-1.70402	3.49085e-11	2.51629e-09	yes	PYD2	D-hydantoinase [Phialocephala scopiformis]	ko00240//Pyrimidine metabolism//Nucleotide metabolism//Metabolism;ko00410//beta-Alanine metabolism//Metabolism of other amino acids//Metabolism;ko00770//Pantothenate and CoA biosynthesis//Metabolism of cofactors and vitamins//Metabolism	-	GO:0016787//hydrolase activity;GO:0003824//catalytic activity;GO:0016810//hydrolase activity, acting on carbon-nitrogen (but not peptide) bonds	GO:0044710//single-organism metabolic process;GO:0034641//cellular nitrogen compound metabolic process;GO:0009112//nucleobase metabolic process;GO:0044237//cellular metabolic process;GO:0044763//single-organism cellular process;GO:0044699//single-organism process;GO:0071704//organic substance metabolic process;GO:0009987//cellular process;GO:0008152//metabolic process;GO:0006807//nitrogen compoun…
Pscit00127	130	45.3333	6.1885	5.0975	5.9786	1.751	2.6846	0.7624	5.75487	1.73267	-1.73179	7.64257e-05	0.00138439	yes	dmoA	Dimethyl-sulfide monooxygenase [Phialophora attae]	-	-	-	-
Pscit00129	165.333	78.6667	3.3058	4.0277	4.4263	1.1327	2.6317	1.2175	3.91993	1.66063	-1.2391	0.00165421	0.0172172	yes	-	NACHT domain-containing protein [Pochonia chlamydosporia 170]	-	-	-	-
Pscit00132	19	417	1.4706	2.8181	1.3267	33.8624	34.4822	44.9317	1.8718	37.7588	4.33431	1.91392e-28	7.76428e-26	yes	-	--	-	-	-	-
Pscit00134	20.3333	58.6667	2.162	1.4689	1.7288	4.5483	5.1394	3.8857	1.78657	4.52447	1.34056	0.00159799	0.0168448	yes	-	acetyltransferase [Coccidioides immitis RMSCC 2394]	-	-	-	-
Pscit00148	62.6667	203.667	1.3921	1.0991	1.3191	4.5314	3.0007	3.4657	1.2701	3.66593	1.52924	6.65448e-06	0.000170456	yes	-	--	-	-	-	-
Pscit00154	1.33333	31	0.1182	0.0982	0.198	3.4412	3.1791	1.9119	0.138133	2.84407	4.36382	6.22018e-09	3.03935e-07	yes	spk-1	serine protein kinase [Aspergillus oryzae RIB40]	-	-	-	-
Pscit00158	75.3333	179	4.5075	5.1396	3.776	7.6837	10.9572	10.0357	4.47437	9.55887	1.09516	0.00110035	0.0124558	yes	-	hypothetical protein MYCGRDRAFT_99161 [Zymoseptoria tritici IPO323]	-	-	-	-
Pscit00160	0.333333	73	0.1899	0	0	1.1343	18.3063	13.9966	0.0633	11.1457	7.46007	6.54512e-10	3.79312e-08	yes	-	ethanolamine utilization protein (EutQ) [Penicillium brasilianum]	-	-	-	-
Pscit00161	158.667	383	3.9264	2.578	3.2127	5.5893	10.608	4.0822	3.23903	6.75983	1.06142	0.00443169	0.0372382	yes	priB	Protein priB [Phialophora attae]	-	-	-	-
Pscit00165	52.6667	180.667	2.5064	1.866	1.7376	5.5807	7.3933	5.4366	2.03667	6.13687	1.59129	5.71579e-06	0.000149485	yes	SPAC2C4.08	QDE-2-interacting protein [Marssonina brunnea f. sp. 'multigermtubi' MB_m1]	-	-	-	-
Pscit00170	59	240	3.5611	3.0056	2.6408	9.8051	15.5267	7.2919	3.06917	10.8746	1.82504	1.21548e-06	3.86912e-05	yes	Fn3krp	Protein-ribulosamine 3-kinase, chloroplastic [Valsa mali]	-	-	-	-
Pscit00171	14.3333	107.667	2.4698	1.88	3.4483	12.5984	17.837	23.1191	2.59937	17.8515	2.77981	1.30579e-09	7.23116e-08	yes	-	--	-	-	-	-
Pscit00189	7.33333	30.6667	0.2445	1.0151	0.2731	2.0075	1.7047	2.2702	0.5109	1.99413	1.96465	0.00162713	0.0170575	yes	Cenpv	Centromere protein V [Valsa mali]	-	-	-	-
Pscit00206	0.666667	14	0.5007	0	0	4.1115	2.6186	1.3499	0.1669	2.69333	4.01234	0.000291016	0.0042304	yes	-	--	-	-	-	-
Pscit00208	132.333	456	9.1197	11.4236	6.5391	36.1732	15.128	33.2669	9.02747	28.1894	1.64276	1.0223e-05	0.000251523	yes	-	--	-	-	-	-
Pscit00211	9254	22729	376.342	316.472	355.9	670.778	998.064	601.522	349.571	756.788	1.1143	1.90698e-06	5.68639e-05	yes	DDB_G0274527	cobW-domain-containing protein [Phialocephala scopiformis]	-	-	-	-
Pscit00212	75.6667	180	4.0158	3.1897	4.4854	9.167	9.0007	6.3806	3.89697	8.18277	1.07024	0.00166146	0.017272	yes	-	--	-	-	-	-
Pscit00213	36.3333	122.333	2.2408	2.9342	3.0323	12.7382	4.5715	7.5897	2.73577	8.2998	1.60113	0.000321054	0.00457555	yes	-	2,3-bisphosphoglycerate-independent phosphoglycerate mutase [Talaromyces marneffei PM1]	-	-	-	-
Pscit00220	1100.33	2990	134.124	151.683	127.1	328.652	419.905	243.35	137.636	330.635	1.26438	2.04869e-07	7.68544e-06	yes	-	hypothetical protein AOQ84DRAFT_417442, partial [Glonium stellatum]	-	-	-	-
Pscit00224	5	34.3333	0	0.4595	1.2747	4.5435	2.7904	3.9778	0.578067	3.77057	2.70547	0.000110868	0.00190541	yes	-	--	-	-	-	-
Pscit00271	37.3333	148	1.4702	1.4879	1.578	5.6246	5.8009	4.5828	1.51203	5.3361	1.8193	3.29747e-07	1.18356e-05	yes	srpC	related to chromate transport protein [Rhynchosporium secalis]	-	-	-	-
Pscit00274	49	15.3333	6.7537	8.2407	3.002	2.3664	1.8535	0.6193	5.9988	1.61307	-1.89487	0.00100947	0.0115697	yes	-	histidine acid phosphatase [Sclerotinia borealis F-4128]	-	-	GO:0016829//lyase activity;GO:0003824//catalytic activity	-
Pscit00276	399.333	1539.67	50.8314	37.7668	31.1894	123.403	139.163	146.751	39.9292	136.439	1.77274	2.80031e-12	2.35983e-10	yes	-	extracellular membrane protein, CFEM domain-containing protein [Pochonia chlamydosporia 170]	-	-	-	-
Pscit00278	2.33333	21.3333	0	0	0.704	2.4198	0.9867	2.8051	0.234667	2.07053	3.14132	0.000754078	0.00914116	yes	-	Homeo [Glarea lozoyensis ATCC 20868]	-	-	-	-
Pscit00285	12	2.66667	1.7138	2.8462	1.4357	0.4264	0.5691	0.1711	1.99857	0.388867	-2.36162	0.00298407	0.0274547	yes	-	Serine/threonine-protein phosphatase 6 regulatory ankyrin repeat subunit B [Fusarium oxysporum f. sp. cubense race 1]	-	-	-	-
Pscit00287	329.333	1574.67	27.9425	26.5596	22.5244	141.287	100.9	81.5671	25.6755	107.918	2.07147	9.56446e-15	1.21783e-12	yes	-	aspergillopepsin-2 [Marssonina brunnea f. sp. 'multigermtubi' MB_m1]	-	-	-	-
Pscit00304	235.667	128.667	2.7759	2.8785	2.9502	1.2577	1.9604	0.9184	2.8682	1.37883	-1.0567	0.00195807	0.0196415	yes	SLC7A6	amino acid transporter [Glonium stellatum]	-	-	-	-
Pscit00310	43.3333	173.333	3.6637	4.2432	3.1499	8.1326	14.6221	17.6742	3.6856	13.4763	1.87045	2.37221e-06	6.93146e-05	yes	-	TM2 domain-containing protein 2 [Fusarium oxysporum f. sp. cubense race 4]	-	-	-	-
Pscit00318	204.667	630.333	8.3441	5.1193	2.5942	17.4019	9.6186	16.2074	5.35253	14.4093	1.42871	0.000254234	0.00375835	yes	Ank1	ankyrin [Glonium stellatum]	-	-	-	-
Pscit00328	98.3333	45.6667	2.9281	2.7157	4.205	0.9935	1.9887	1.0935	3.28293	1.35857	-1.2729	0.0021018	0.0208081	yes	-	--	-	-	-	-
Pscit00340	2244.33	8178.67	32.8211	34.7511	34.6244	142.102	43.4808	156.51	34.0655	114.031	1.74304	1.16352e-06	3.72411e-05	yes	hsp78	probable chaperonin ClpB [Phialocephala subalpina]	-	-	GO:1901363//heterocyclic compound binding;GO:0036094//small molecule binding;GO:0032549//ribonucleoside binding;GO:0003824//catalytic activity;GO:0097159//organic cyclic compound binding;GO:0001882//nucleoside binding;GO:0032550//purine ribonucleoside binding;GO:0005488//binding;GO:0097367//carbohydrate derivative binding;GO:0001883//purine nucleoside binding	-
Pscit00346	5.66667	46.6667	0.5528	0.2623	0.3969	2.4757	2.7727	3.6189	0.404	2.95577	2.87111	1.79708e-07	6.80006e-06	yes	Suv39h1	Transposon-encoded protein with TYA, partial [Rasamsonia emersonii CBS 393.64]	-	-	-	-
Pscit00362	103	0.666667	10.3666	14.3822	9.5314	0.1887	0	0	11.4267	0.0629	-7.50514	5.65489e-26	1.93419e-23	yes	-	Acetyltransferase GNAT domain protein [Aspergillus parasiticus SU-1]	-	-	-	-
Pscit00371	346	1080.33	17.4534	18.5081	17.9797	45.5562	56.5191	48.9065	17.9804	50.3273	1.48492	4.83065e-10	2.85647e-08	yes	-	hypothetical protein V492_02314 [Pseudogymnoascus sp. VKM F-4246]	-	-	-	-
Pscit00383	239	1156.33	9.8012	12.2083	13.7003	70.0167	48.2351	35.3328	11.9033	51.1949	2.10464	2.48837e-12	2.10714e-10	yes	-	hypothetical protein OIDMADRAFT_17978 [Oidiodendron maius Zn]	-	-	-	-
Pscit00388	60.6667	22	2.926	2.6167	3.4882	0.6721	1.5555	0.6574	3.0103	0.961667	-1.6463	0.000435122	0.00584944	yes	-	fad-type 2 [Diplodia corticola]	-	-	-	-
Pscit00398	14	45	0.4258	0.55	0.753	2.119	1.7673	1.0628	0.576267	1.6497	1.5174	0.00254259	0.0241311	yes	PDAT9	related to pisatin demethylase [Phialocephala subalpina]	-	-	GO:0005488//binding	-
Pscit00399	16	52	0.9077	1.319	2.4712	6.5216	4.4926	2.6509	1.56597	4.55503	1.54041	0.00424444	0.0360643	yes	-	--	-	-	-	-
Pscit00405	37.3333	183	1.8575	1.7078	2.9455	11.3901	9.0206	8.1673	2.17027	9.526	2.134	1.71101e-08	7.75243e-07	yes	echA8	related to enoyl-CoA hydratase precursor, mitochondrial [Rhynchosporium secalis]	ko01200//Carbon metabolism//Global and Overview//Metabolism;ko00380//Tryptophan metabolism//Amino acid metabolism//Metabolism;ko01212//Fatty acid metabolism//Global and Overview//Metabolism;ko00280//Valine, leucine and isoleucine degradation//Amino acid metabolism//Metabolism;ko00071//Fatty acid degradation//Lipid metabolism//Metabolism;ko00310//Lysine degradation//Amino acid metabolism//Metaboli…	-	-	-
Pscit00412	594	3376.33	15.0173	14.9734	13.5995	96.6795	69.1349	52.19	14.5301	72.6681	2.32228	4.68136e-19	8.87626e-17	yes	gla-1	glycoside hydrolase family 15 protein [Botrytis cinerea T4]	ko00500//Starch and sucrose metabolism//Carbohydrate metabolism//Metabolism	-	GO:0016798//hydrolase activity, acting on glycosyl bonds;GO:0005488//binding;GO:0003824//catalytic activity;GO:0001871//pattern binding;GO:0016787//hydrolase activity;GO:0004553//hydrolase activity, hydrolyzing O-glycosyl compounds;GO:0030247//polysaccharide binding;GO:0015926//glucosidase activity;GO:0030246//carbohydrate binding	GO:0044238//primary metabolic process;GO:0008152//metabolic process;GO:0005975//carbohydrate metabolic process;GO:0071704//organic substance metabolic process
Pscit00418	208.333	79.6667	5.051	6.3839	8.7736	2.107	2.5805	2.3362	6.73617	2.34123	-1.52466	8.97276e-06	0.000224886	yes	-	glycosyl transferase family 8 protein [Metarhizium robertsii]	-	-	-	-
Pscit00419	291.333	659.667	10.5502	9.2523	7.3213	22.1711	14.5156	17.7723	9.04127	18.153	1.00561	0.000294479	0.00427007	yes	PUS1	pseudouridine synthase [Phialocephala scopiformis]	-	-	-	-
Pscit00423	40.3333	264	1.339	1.3342	1.4101	7.6533	10.775	5.0535	1.3611	7.82727	2.52374	4.63124e-11	3.28404e-09	yes	SPBC530.05	Fungal specific transcription factor domain-containing protein [Colletotrichum higginsianum IMI 349063]	-	-	-	GO:0043170//macromolecule metabolic process;GO:0034645//cellular macromolecule biosynthetic process;GO:0044260//cellular macromolecule metabolic process;GO:0009058//biosynthetic process;GO:0071704//organic substance metabolic process;GO:0009987//cellular process;GO:0044249//cellular biosynthetic process;GO:1901576//organic substance biosynthetic process;GO:0009059//macromolecule biosynthetic proc…
Pscit00424	107.333	370.667	2.5716	3.5186	2.1787	8.6384	9.1477	7.7992	2.7563	8.52843	1.62955	1.57659e-07	6.04439e-06	yes	HOL1	MFS general substrate transporter [Stagonospora sp. SRC1lsM3a]	-	-	-	-
Pscit00446	4365.67	2336.67	63.0727	77.3248	126.694	48.2916	48.1038	31.8724	89.0305	42.7559	-1.05817	0.000152493	0.00249305	yes	-	helicase-like protein [Colletotrichum tofieldiae]	-	-	-	-
Pscit00456	862.667	414	29.475	27.2367	28.8224	7.0832	15.5737	14.4352	28.5114	12.364	-1.20539	5.47248e-05	0.00106187	yes	-	related to MNN4 Regulates the mannosylphosphorylation [Phialocephala subalpina]	-	-	-	-
Pscit00478	275.667	151.333	6.7132	7.7111	7.0854	3.201	4.2421	3.1093	7.1699	3.51747	-1.02742	0.000544029	0.00699856	yes	het-6	HET-domain-containing protein [Pyrenochaeta sp. DS3sAY3a]	-	-	-	-
Pscit00479	261.667	7269.67	5.0826	3.1903	5.6825	74.9547	189.471	74.0298	4.6518	112.819	4.60007	8.65715e-31	4.57622e-28	yes	niiA	probable nitrite reductase [Rhynchosporium commune]	ko00910//Nitrogen metabolism//Energy metabolism//Metabolism	-	GO:0051540//metal cluster binding;GO:0097159//organic cyclic compound binding;GO:0005488//binding;GO:0046906//tetrapyrrole binding;GO:0000166//nucleotide binding;GO:1901363//heterocyclic compound binding;GO:0051536//iron-sulfur cluster binding;GO:0036094//small molecule binding;GO:1901265//nucleoside phosphate binding;GO:0003824//catalytic activity	GO:0044281//small molecule metabolic process;GO:0009987//cellular process;GO:0044699//single-organism process;GO:0044763//single-organism cellular process;GO:0042126//nitrate metabolic process;GO:0006082//organic acid metabolic process;GO:0043436//oxoacid metabolic process;GO:0044237//cellular metabolic process;GO:0008152//metabolic process;GO:0044710//single-organism metabolic process;GO:0006807…
Pscit00483	410.333	2122.33	12.6913	13.75	11.7507	51.148	50.9017	78.3477	12.7307	60.1325	2.23984	8.40135e-19	1.55908e-16	yes	Nlrc3	RNI-like protein [Glarea lozoyensis ATCC 20868]	-	-	-	-
Pscit00487	1007.67	481	34.3996	27.3661	15.2741	8.5173	13.0933	10.7111	25.6799	10.7739	-1.2531	4.80609e-05	0.000953502	yes	-	similar to transcription factor Zn, C2H2 [Botrytis cinerea T4]	-	-	-	-
Pscit00494	29.3333	423	0.8857	0.788	0.7949	8.406	13.3285	9.9202	0.822867	10.5516	3.68065	5.49637e-25	1.77553e-22	yes	CTF1-BETA	fungal specific transcription factor domain-containing protein [Colletotrichum gloeosporioides Nara gc5]	-	-	-	-
Pscit00495	1010.33	7425.67	36.0407	34.9159	14.4372	249.364	191.584	98.9413	28.4646	179.963	2.66046	1.61077e-12	1.42631e-10	yes	Wscd2	WSC-domain-containing protein, partial [Coniochaeta ligniaria NRRL 30616]	-	-	-	-
Pscit00513	3090.67	1671.33	99.8629	106.007	126.906	46.1373	56.0094	61.2708	110.925	54.4725	-1.02599	2.52999e-06	7.3068e-05	yes	Napepld	Metallo-hydrolase/oxidoreductase [Phialocephala scopiformis]	-	GO:0031090//organelle membrane;GO:0019866//organelle inner membrane;GO:0005737//cytoplasm;GO:0005743//mitochondrial inner membrane;GO:0043227//membrane-bounded organelle;GO:0043231//intracellular membrane-bounded organelle;GO:0044464//cell part;GO:0044429//mitochondrial part;GO:0031975//envelope;GO:0044422//organelle part;GO:0005739//mitochondrion;GO:0044455//mitochondrial membrane part;GO:003122…	GO:0016298//lipase activity;GO:0003824//catalytic activity;GO:0046914//transition metal ion binding;GO:0004620//phospholipase activity;GO:0005488//binding;GO:0046872//metal ion binding;GO:0043169//cation binding;GO:0016787//hydrolase activity;GO:0043167//ion binding;GO:0016788//hydrolase activity, acting on ester bonds	GO:0071704//organic substance metabolic process;GO:0009987//cellular process;GO:0042439//ethanolamine-containing compound metabolic process;GO:0009308//amine metabolic process;GO:1901564//organonitrogen compound metabolic process;GO:0044106//cellular amine metabolic process;GO:1901615//organic hydroxy compound metabolic process;GO:0006576//cellular biogenic amine metabolic process;GO:0044281//sma…
Pscit00522	124	54	1.7745	2.901	4.2273	1.6351	0.8493	1.0465	2.9676	1.17697	-1.33422	0.00190055	0.0191858	yes	nit-4	similar to transcription factor Cys6 [Botrytis cinerea T4]	-	-	GO:0005488//binding	GO:0044249//cellular biosynthetic process;GO:0071704//organic substance metabolic process;GO:0044238//primary metabolic process;GO:0097659//nucleic acid-templated transcription;GO:0010467//gene expression;GO:0046483//heterocycle metabolic process;GO:0034645//cellular macromolecule biosynthetic process;GO:0009987//cellular process;GO:0006725//cellular aromatic compound metabolic process;GO:0090304…
Pscit00546	3206.33	42349.7	14.9707	15.824	25.6395	223.793	273.627	168.615	18.8114	222.012	3.56096	2.24829e-35	1.78269e-32	yes	ATG22	probable MFS transporter [Phialocephala subalpina]	-	GO:0031224//intrinsic component of membrane;GO:0044425//membrane part;GO:0016020//membrane	-	GO:0044699//single-organism process;GO:0044763//single-organism cellular process;GO:0009987//cellular process
Pscit00551	4757.67	12060.7	70.994	73.2581	47.307	100.633	166.988	169.337	63.853	145.653	1.18971	4.58333e-06	0.000124148	yes	-	related to dnase1 protein [Rhynchosporium agropyri]	-	-	-	-
Pscit00591	373.667	1103	6.2966	4.6597	5.3431	11.7751	16.3672	14.644	5.43313	14.2621	1.39233	3.78182e-08	1.60903e-06	yes	AZG1	related to purine transporter azgA [Rhynchosporium commune]	-	-	-	GO:0051234//establishment of localization;GO:0044763//single-organism cellular process;GO:0044699//single-organism process;GO:0051179//localization;GO:0009987//cellular process
Pscit00598	83.6667	214.667	1.7983	1.3759	1.3541	4.1329	3.8042	2.1426	1.50943	3.3599	1.15441	0.00125343	0.0138472	yes	-	Mg2+ transporter protein CorA-like/Zinc transport protein ZntB [Macrophomina phaseolina MS6]	-	-	-	-
Pscit00615	170	484.333	3.6261	3.4837	2.4548	7.1447	7.9539	9.3586	3.1882	8.1524	1.35448	3.2591e-06	9.16964e-05	yes	chsD	Nucleotide-diphospho-sugar transferase [Glarea lozoyensis ATCC 20868]	ko00520//Amino sugar and nucleotide sugar metabolism//Carbohydrate metabolism//Metabolism	-	GO:0016740//transferase activity;GO:0016757//transferase activity, transferring glycosyl groups;GO:0003824//catalytic activity	-
Pscit00623	1601.33	846	10.7164	9.6709	8.5793	3.3387	6.4141	3.7447	9.65553	4.49917	-1.1017	4.81015e-05	0.000953502	yes	ccsA	Polyketide synthase-nonribosomal peptide synthetase 2 [Colletotrichum chlorophyti]	-	-	GO:0003824//catalytic activity;GO:0016740//transferase activity	-
Pscit00626	97	885.667	6.5638	8.5391	3.6657	47.0919	50.2368	57.0173	6.2562	51.4487	3.03978	2.12136e-20	4.56852e-18	yes	-	Serine peptidase, family S28 [Rasamsonia emersonii CBS 393.64]	-	-	-	-
Pscit00652	20.6667	137.333	1.648	0.9123	1.2655	15.7366	4.0528	1.6044	1.27527	7.13127	2.48336	0.000270645	0.00396401	yes	KAB1	probable voltage-gated shaker-like K+ channel, subunit beta/KCNAB [Rhynchosporium commune]	-	-	-	-
Pscit00655	62.6667	149.667	1.4049	2.1441	2.6401	5.6688	4.1133	3.5486	2.06303	4.44357	1.10695	0.00338748	0.0303498	yes	-	periplasmic binding protein [Metarhizium rileyi RCEF 4871]	-	-	-	-
Pscit00666	5254.33	12431	189.148	158.925	142.899	404.143	259.928	372.526	163.658	345.532	1.07814	2.9603e-06	8.42405e-05	yes	NSR1	related to cutinase negative acting protein [Phialocephala subalpina]	-	-	-	-
Pscit00679	122.333	65.6667	8.1767	6.6829	6.2025	4.5658	3.2228	2.025	7.0207	3.2712	-1.10179	0.00448952	0.0375676	yes	inhA	Class I glutamine amidotransferase-like protein [Glarea lozoyensis ATCC 20868]	-	-	-	-
Pscit00687	188	546	6.0581	7.6209	8.597	18.6964	14.6588	26.4069	7.42533	19.9207	1.42374	3.71214e-06	0.000102584	yes	FDC1	probable 3-polyprenyl-4-hydroxybenzoate decarboxylase and related decarboxylases [Phialocephala subalpina]	-	-	GO:0036094//small molecule binding;GO:0097367//carbohydrate derivative binding;GO:1901265//nucleoside phosphate binding;GO:0003824//catalytic activity;GO:0000166//nucleotide binding;GO:0005488//binding;GO:1901363//heterocyclic compound binding;GO:0016830//carbon-carbon lyase activity;GO:0097159//organic cyclic compound binding;GO:0032553//ribonucleotide binding;GO:0016829//lyase activity	GO:0006732//coenzyme metabolic process;GO:0008152//metabolic process;GO:0044281//small molecule metabolic process;GO:1901661//quinone metabolic process;GO:0044710//single-organism metabolic process;GO:0051186//cofactor metabolic process;GO:0044237//cellular metabolic process;GO:0044699//single-organism process;GO:0044763//single-organism cellular process;GO:0006733//oxidoreduction coenzyme metabo…
Pscit00697	13915.3	5386.67	669.573	633.841	445.99	113.403	292.8	194.938	583.135	200.38	-1.54109	4.89902e-07	1.68557e-05	yes	-	methyltransferase [Diplodia corticola]	-	-	-	-
Pscit00710	555	312.667	14.2476	15.0697	9.8683	7.4469	6.343	5.7698	13.0619	6.5199	-1.00244	0.00028066	0.00409351	yes	-	kinetochore protein [Marssonina brunnea f. sp. 'multigermtubi' MB_m1]	-	-	-	-
Pscit00711	102	27.3333	5.534	4.9748	3.3599	1.0233	1.7448	0.4106	4.6229	1.05957	-2.12532	1.33267e-05	0.000317151	yes	SPBC409.08	multidrug resistant protein [Drechmeria coniospora]	-	-	-	GO:0044699//single-organism process;GO:0032501//multicellular organismal process;GO:0007275//multicellular organism development;GO:0044767//single-organism developmental process;GO:0009987//cellular process;GO:0032502//developmental process;GO:0044763//single-organism cellular process;GO:0044707//single-multicellular organism process
Pscit00712	83.3333	495.333	2.0308	3.963	4.9336	34.2987	11.6447	12.5008	3.64247	19.4814	2.41911	1.77443e-07	6.72894e-06	yes	SDL1	tryptophan synthase beta subunit-like PLP-dependent enzyme [Glonium stellatum]	ko01200//Carbon metabolism//Global and Overview//Metabolism;ko01230//Biosynthesis of amino acids//Global and Overview//Metabolism;ko00260//Glycine, serine and threonine metabolism//Amino acid metabolism//Metabolism;ko00270//Cysteine and methionine metabolism//Amino acid metabolism//Metabolism;ko00290//Valine, leucine and isoleucine biosynthesis//Amino acid metabolism//Metabolism	-	-	GO:1901564//organonitrogen compound metabolic process;GO:0006082//organic acid metabolic process;GO:0006807//nitrogen compound metabolic process;GO:0044238//primary metabolic process;GO:0071704//organic substance metabolic process;GO:0008152//metabolic process;GO:0043436//oxoacid metabolic process;GO:0044281//small molecule metabolic process;GO:0006520//cellular amino acid metabolic process;GO:00…
Pscit00727	120.667	19	7.5807	5.3412	2.1938	0.5144	0.9954	0.5367	5.03857	0.682167	-2.88482	4.10093e-08	1.73212e-06	yes	TPO4	MFS general substrate transporter [Cenococcum geophilum 1.58]	-	-	-	-
Pscit00728	26.3333	76.6667	0.863	1.3992	0.5853	3.3133	1.965	2.142	0.949167	2.47343	1.38178	0.00241047	0.023243	yes	AHR1	alkaline phosphatase family protein [Colletotrichum gloeosporioides Nara gc5]	-	-	-	-
Pscit00740	283.667	151.333	7.143	16.4151	16.9309	5.7868	7.0327	7.1653	13.4963	6.6616	-1.01863	0.0047718	0.0394499	yes	Memo1	DUF52 domain-containing protein [Marssonina brunnea f. sp. 'multigermtubi' MB_m1]	-	-	-	-
Pscit00743	171	68	4.7809	6.8164	8.5011	2.7945	1.7859	2.756	6.69947	2.44547	-1.45394	7.5134e-05	0.00136525	yes	-	--	-	-	-	-
Pscit00745	2240	5046.33	73.357	75.379	118.523	228.782	122.386	196.085	89.0862	182.417	1.03397	0.000173555	0.00275477	yes	-	Protein ECM13 [Madurella mycetomatis]	-	-	-	-
Pscit00753	3.66667	19.6667	0.1371	0.3036	0	0.7846	0.8876	0.4106	0.1469	0.694267	2.24066	0.00519275	0.0420921	yes	pht2	related to phthalate 4,5-dioxygenase oxygenase reductase subunit [Phialocephala subalpina]	-	-	GO:0005488//binding;GO:0043167//ion binding	-
Pscit00765	50.6667	153.667	2.3623	3.404	3.434	4.7716	11.3161	9.4279	3.06677	8.5052	1.47163	0.000310409	0.00444198	yes	xsa	glycoside hydrolase family 43 protein [Glonium stellatum]	-	-	GO:0016787//hydrolase activity;GO:0003824//catalytic activity	GO:0009056//catabolic process;GO:0043170//macromolecule metabolic process;GO:0016052//carbohydrate catabolic process;GO:0005976//polysaccharide metabolic process;GO:0071704//organic substance metabolic process;GO:0009057//macromolecule catabolic process;GO:1901575//organic substance catabolic process;GO:0044238//primary metabolic process;GO:0000272//polysaccharide catabolic process;GO:0005975//ca…
Pscit00774	3	18.6667	0.0589	0.2936	0.0987	0.4838	1.0124	1.1648	0.1504	0.887	2.56013	0.000780701	0.0093921	yes	-	uncharacterized protein RSE6_07380 [Rhynchosporium secalis]	-	-	-	-
Pscit00783	1389	4154.33	22.2041	22.9998	20.0554	57.5294	56.2269	61.5789	21.7531	58.4451	1.42586	4.02038e-12	3.30809e-10	yes	PCH_Pc12g07500	carbohydrate-binding module family 24 protein [Aspergillus aculeatus ATCC 16872]	-	-	-	-
Pscit00802	27.3333	354.667	1.3617	0.4349	0.819	3.4403	13.6946	12.7697	0.871867	9.9682	3.51515	1.27655e-10	8.56469e-09	yes	AO-I	similar to copper amine oxidase [Botrytis cinerea T4]	ko00260//Glycine, serine and threonine metabolism//Amino acid metabolism//Metabolism;ko00360//Phenylalanine metabolism//Amino acid metabolism//Metabolism;ko00350//Tyrosine metabolism//Amino acid metabolism//Metabolism;ko00410//beta-Alanine metabolism//Metabolism of other amino acids//Metabolism	-	GO:0016638//oxidoreductase activity, acting on the CH-NH2 group of donors;GO:0016491//oxidoreductase activity;GO:0005488//binding;GO:0048037//cofactor binding;GO:0016641//oxidoreductase activity, acting on the CH-NH2 group of donors, oxygen as acceptor;GO:0043169//cation binding;GO:0043167//ion binding;GO:0003824//catalytic activity	GO:0006807//nitrogen compound metabolic process;GO:0008152//metabolic process;GO:1901564//organonitrogen compound metabolic process;GO:0071704//organic substance metabolic process;GO:0044699//single-organism process;GO:0044710//single-organism metabolic process
Pscit00805	105.333	322.333	3.6714	3.5836	1.8345	11.4433	6.3279	6.5984	3.02983	8.1232	1.42281	0.000136783	0.00227762	yes	SPBC16E9.10c	similar to ribosome biogenesis ATPase RIX7 [Botrytis cinerea T4]	ko03008//Ribosome biogenesis in eukaryotes//Translation//Genetic Information Processing	GO:0043231//intracellular membrane-bounded organelle;GO:0043232//intracellular non-membrane-bounded organelle;GO:0030684//preribosome;GO:1990904//ribonucleoprotein complex;GO:0043226//organelle;GO:0043229//intracellular organelle;GO:0030529//intracellular ribonucleoprotein complex;GO:0032991//macromolecular complex;GO:0043227//membrane-bounded organelle;GO:0044464//cell part;GO:0005623//cell;GO:0…	GO:0032550//purine ribonucleoside binding;GO:1901363//heterocyclic compound binding;GO:0003824//catalytic activity;GO:0001882//nucleoside binding;GO:0036094//small molecule binding;GO:0001883//purine nucleoside binding;GO:0097367//carbohydrate derivative binding;GO:0032549//ribonucleoside binding;GO:0005488//binding;GO:0097159//organic cyclic compound binding	GO:0044085//cellular component biogenesis;GO:0071840//cellular component organization or biogenesis;GO:0022613//ribonucleoprotein complex biogenesis
Pscit00831	2766	21853.3	94.6818	145.405	269.603	1983.89	811.878	835.582	169.896	1210.45	2.83281	4.97738e-12	4.01969e-10	yes	-	similar to An01g09090 [Aspergillus kawachii IFO 4308]	-	-	-	-
Pscit00845	1658	4355	19.8452	18.1941	17.4895	57.9214	16.6232	58.1166	18.5096	44.2204	1.25644	0.000478436	0.00633055	yes	At3g05950	related to PRLI-interacting factor K [Phialocephala subalpina]	-	-	-	-
Pscit00854	3	14.6667	0.2062	0.2283	0.1152	1.1287	0.5135	0.7411	0.183233	0.794433	2.11624	0.00539718	0.043227	yes	yddE	related to phenazine biosynthesis protein phzC [Rhynchosporium commune]	-	-	-	-
Pscit00856	14.3333	134.667	0.9521	0.4217	1.0634	8.6709	6.5441	4.7342	0.8124	6.64973	3.03303	6.63984e-11	4.63301e-09	yes	chi3	Endochitinase 3 [Phialophora attae]	ko00520//Amino sugar and nucleotide sugar metabolism//Carbohydrate metabolism//Metabolism	-	-	-
Pscit00859	251.333	137.333	4.8142	4.8956	7.2895	2.2485	3.8083	2.2441	5.66643	2.76697	-1.03414	0.00249953	0.0238653	yes	-	hypothetical protein AK830_g8194 [Neonectria ditissima]	-	-	-	-
Pscit00861	3939.33	2192.33	57.9156	65.7824	93.3159	39.1514	44.9343	23.1118	72.338	35.7325	-1.01752	0.000224963	0.00339763	yes	SPBC3B8.06	similar to integral membrane protein [Botrytis cinerea T4]	-	-	-	-
Pscit00880	188.333	457.333	11.0406	11.9129	10.0242	34.2002	17.5835	19.1891	10.9926	23.6576	1.10578	0.000573395	0.00730095	yes	hgh1	similar to DNA-binding protein HGH1 [Botrytis cinerea T4]	-	-	-	-
Pscit00884	7.33333	81.3333	0.3263	0.4336	0.492	3.1667	4.7296	4.8091	0.4173	4.23513	3.34325	9.43631e-12	7.42243e-10	yes	-	hypothetical protein LY89DRAFT_310345 [Phialocephala scopiformis]	-	-	-	-
Pscit00903	121	1711.67	2.9202	2.3921	7.1404	93.7632	40.6262	20.3547	4.1509	51.5814	3.63535	7.10632e-12	5.71256e-10	yes	lcc3	laccase [Scleromitrula shiraiana]	-	-	GO:0005488//binding;GO:0003824//catalytic activity;GO:0043167//ion binding;GO:0043169//cation binding	GO:0044710//single-organism metabolic process;GO:0008152//metabolic process;GO:0044699//single-organism process
Pscit00904	65.6667	21.3333	3.0996	2.7782	2.7202	0.6244	0.5514	1.4148	2.866	0.863533	-1.73071	0.000160471	0.0025861	yes	liz1	probable permease of the major facilitator superfamily [Phialocephala subalpina]	-	-	-	GO:0044699//single-organism process;GO:0009987//cellular process;GO:0044763//single-organism cellular process
Pscit00917	7270	770	139.577	183.871	892.024	36.9428	61.4923	17.2718	405.157	38.569	-3.39297	3.69942e-08	1.57782e-06	yes	sdc	related to 5-carboxyvanillate decarboxylase [Phialocephala subalpina]	-	-	GO:0003824//catalytic activity	-
Pscit00924	4.66667	53	0.4628	0.1921	0.7754	4.8364	5.359	4.2626	0.476767	4.81933	3.33748	2.9126e-09	1.51581e-07	yes	-	--	-	-	-	-
Pscit00932	825.667	447.667	60.3465	67.6966	59.7837	28.0182	34.7303	28.3907	62.6089	30.3797	-1.04326	1.62414e-05	0.00037426	yes	CYP1	peptidyl-prolyl cis-trans isomerase ppi1 [Diaporthe helianthi]	ko03040//Spliceosome//Transcription//Genetic Information Processing	-	-	-
Pscit00935	29	103.333	1.6995	2.0438	0.7855	2.8872	5.823	5.8454	1.5096	4.85187	1.68437	0.000291613	0.00423555	yes	-	--	-	-	-	-
Pscit00943	31.3333	9.66667	2.1791	1.8095	3.4988	0.8133	0.4748	0.8159	2.4958	0.701333	-1.83133	0.000737378	0.00897615	yes	-	uncharacterized protein PAC_15346 [Phialocephala subalpina]	-	-	-	-
Pscit00949	833.667	369.667	40.3293	34.4252	18.9556	10.3778	13.5991	12.7556	31.2367	12.2442	-1.35115	8.09195e-06	0.000204278	yes	-	thiamine biosynthetic bifunctional enzyme-like protein [Cordyceps brongniartii RCEF 3172]	-	-	-	-
Pscit00967	1196	3396	98.8403	123.114	90.6813	351.834	174.399	273.402	104.212	266.545	1.35486	4.83369e-07	1.66968e-05	yes	-	uncharacterized protein PAC_13538 [Phialocephala subalpina]	-	-	-	-
Pscit00978	17.3333	128	1.6772	1.5394	0.8874	7.9734	7.9801	11.2644	1.368	9.07263	2.72945	1.4398e-10	9.37158e-09	yes	-	Pectinesterase [Colletotrichum higginsianum IMI 349063]	-	-	-	-
Pscit00984	1.33333	15.6667	0	0.5114	0	2.7581	1.1502	1.7984	0.170467	1.90223	3.48013	0.0003342	0.00471284	yes	-	isoflavone reductase [Colletotrichum fioriniae PJ7]	-	-	-	-
Pscit00989	218.667	106.667	13.4157	10.4283	5.9572	4.292	4.4463	3.9883	9.93373	4.2422	-1.22752	0.000605538	0.0076599	yes	-	amidoligase domain protein [Metarhizium robertsii]	-	-	-	-
Pscit00991	18.6667	5.66667	3.5696	2.3198	1.9502	1.0427	0.4638	0.5579	2.6132	0.688133	-1.92506	0.00309841	0.0282682	yes	HSD17B7	short chain dehydrogenase/reductase [Phialocephala scopiformis]	-	-	GO:0003824//catalytic activity	GO:0044699//single-organism process;GO:0008152//metabolic process;GO:0044710//single-organism metabolic process
Pscit01031	1786	460	88.6569	97.4705	176.772	23.1836	31.1698	31.1261	120.966	28.4932	-2.08592	1.37604e-12	1.24372e-10	yes	-	UPF0052 domain protein [Metarhizium robertsii ARSEF 23]	-	-	-	-
Pscit01036	1.66667	11	0.46	0.382	0.1927	1.8886	1.7183	2.4801	0.3449	2.029	2.55652	0.00171681	0.0177119	yes	-	--	-	-	-	-
Pscit01046	0	5.66667	0	0	0	2.151	1.3455	1.2947	0.001	1.59707	10.6412	0.00100111	0.0115193	yes	-	--	-	-	-	-
Pscit01048	15.6667	2.33333	2.1853	2.4552	0.7538	0.5758	0	0.1155	1.7981	0.230433	-2.96405	0.00102296	0.011709	yes	-	similar to An13g01490 [Aspergillus kawachii IFO 4308]	-	-	-	-
Pscit01050	126.333	58	9.941	7.8362	6.638	3.8179	3.552	2.3951	8.1384	3.255	-1.32209	0.000326282	0.00462776	yes	-	--	-	-	-	-
Pscit01055	24.3333	8.66667	2.6186	2.4354	1.7549	0.7037	0.9391	0.4706	2.26963	0.704467	-1.68786	0.00259432	0.024502	yes	-	P-loop containing nucleoside triphosphate hydrolase protein [Lepidopterella palustris CBS 459.81]	-	-	-	-
Pscit01081	9.33333	1	2.3139	1.281	2.7999	0	0.3842	0.231	2.1316	0.205067	-3.37777	0.00134065	0.0146165	yes	TRI4	Cytochrome P450 [Glarea lozoyensis ATCC 20868]	-	-	GO:0043169//cation binding;GO:0016491//oxidoreductase activity;GO:0097159//organic cyclic compound binding;GO:0046914//transition metal ion binding;GO:0003824//catalytic activity;GO:0043167//ion binding;GO:0046906//tetrapyrrole binding;GO:0005488//binding;GO:0046872//metal ion binding;GO:1901363//heterocyclic compound binding	GO:0008152//metabolic process;GO:0044710//single-organism metabolic process;GO:0044699//single-organism process
Pscit01128	0	4.33333	0	0	0	1.2667	1.5213	0.6099	0.001	1.13263	10.1455	0.00533578	0.0428731	yes	AIM2	related to dienelactone hydrolase [Phialocephala subalpina]	-	-	GO:0003824//catalytic activity	GO:0044699//single-organism process;GO:0008152//metabolic process;GO:0044710//single-organism metabolic process
Pscit01162	69.6667	24.6667	3.1235	2.8731	2.8984	0.9327	1.077	0.7773	2.965	0.929	-1.67428	3.16655e-05	0.000660734	yes	-	phosphotransferase enzyme family protein [Fusarium langsethiae]	-	-	-	-
Pscit01169	249.333	591.333	6.465	5.5165	4.9681	14.4971	8.5381	12.8543	5.64987	11.9632	1.08231	0.000179229	0.00282427	yes	prh1	ATP-dependent RNA helicase Prh1 [Marssonina brunnea f. sp. 'multigermtubi' MB_m1]	-	-	GO:0016818//hydrolase activity, acting on acid anhydrides, in phosphorus-containing anhydrides;GO:0097159//organic cyclic compound binding;GO:0016462//pyrophosphatase activity;GO:1901363//heterocyclic compound binding;GO:0003824//catalytic activity;GO:0016787//hydrolase activity;GO:0005488//binding;GO:0016817//hydrolase activity, acting on acid anhydrides;GO:0017111//nucleoside-triphosphatase act…	-
Pscit01179	300.667	98.6667	12.8446	10.6988	8.2186	1.8824	4.5626	2.7263	10.5873	3.0571	-1.7921	1.48812e-06	4.59446e-05	yes	-	hypothetical protein VE03_00654 [Pseudogymnoascus sp. 23342-1-I1]	-	-	-	-
Pscit01180	497	275	15.3257	15.2772	13.9131	6.1738	8.6	7.25	14.8387	7.34127	-1.01526	0.000145565	0.00240231	yes	OM64	amidase signature enzyme [Phialocephala scopiformis]	-	-	-	-
Pscit01197	372.333	864.667	8.4063	7.1348	5.0869	17.4223	12.4218	12.2312	6.876	14.0251	1.02837	0.000227441	0.00342642	yes	UTP14	Utp14-domain-containing protein [Phialocephala scopiformis]	ko03008//Ribosome biogenesis in eukaryotes//Translation//Genetic Information Processing	GO:1990904//ribonucleoprotein complex;GO:0005622//intracellular;GO:0043229//intracellular organelle;GO:0043226//organelle;GO:0030529//intracellular ribonucleoprotein complex;GO:0043227//membrane-bounded organelle;GO:0044424//intracellular part;GO:0043231//intracellular membrane-bounded organelle;GO:0044464//cell part;GO:0032991//macromolecular complex;GO:0005623//cell	-	GO:0090502//RNA phosphodiester bond hydrolysis, endonucleolytic;GO:0009987//cellular process;GO:0000469//cleavage involved in rRNA processing;GO:0006725//cellular aromatic compound metabolic process;GO:0000478//endonucleolytic cleavage involved in rRNA processing;GO:0016072//rRNA metabolic process;GO:0090305//nucleic acid phosphodiester bond hydrolysis;GO:0000479//endonucleolytic cleavage of tric…
Pscit01221	1445.33	4789.67	65.0857	64.9869	48.4217	242.476	64.8458	229.114	59.4981	178.812	1.58753	2.57983e-05	0.00055218	yes	CYS3	PLP-dependent transferase [Glarea lozoyensis ATCC 20868]	ko01230//Biosynthesis of amino acids//Global and Overview//Metabolism;ko00260//Glycine, serine and threonine metabolism//Amino acid metabolism//Metabolism;ko00270//Cysteine and methionine metabolism//Amino acid metabolism//Metabolism;ko00450//Selenocompound metabolism//Metabolism of other amino acids//Metabolism	-	GO:0043167//ion binding;GO:0043168//anion binding;GO:0003824//catalytic activity;GO:0016829//lyase activity;GO:0005515//protein binding;GO:0016846//carbon-sulfur lyase activity;GO:0005488//binding	GO:0044763//single-organism cellular process;GO:0043436//oxoacid metabolic process;GO:0016053//organic acid biosynthetic process;GO:0006534//cysteine metabolic process;GO:0044699//single-organism process;GO:0009069//serine family amino acid metabolic process;GO:0044272//sulfur compound biosynthetic process;GO:0008652//cellular amino acid biosynthetic process;GO:1901607//alpha-amino acid biosynthe…
Pscit01222	662.667	290.333	18.4838	16.2379	15.0592	6.4783	7.2836	5.4945	16.5936	6.4188	-1.37025	1.33466e-07	5.2254e-06	yes	-	uncharacterized protein PAC_16328 [Phialocephala subalpina]	-	-	-	-
Pscit01229	281.667	129.667	5.3421	4.7934	8.6109	2.8349	2.6859	2.2069	6.2488	2.5759	-1.2785	0.000118024	0.00200273	yes	-	related to beta-galactosidase [Phialocephala subalpina]	-	GO:1902494//catalytic complex;GO:0032991//macromolecular complex;GO:0043234//protein complex	GO:0003824//catalytic activity;GO:0016798//hydrolase activity, acting on glycosyl bonds;GO:0004553//hydrolase activity, hydrolyzing O-glycosyl compounds;GO:0015925//galactosidase activity;GO:0016787//hydrolase activity	GO:0008152//metabolic process;GO:0044238//primary metabolic process
Pscit01236	72.3333	27	2.415	3.4378	4.9612	1.116	1.5894	0.9301	3.60467	1.21183	-1.57267	0.00041542	0.00564816	yes	-	C2H2 zinc finger protein [Fusarium fujikuroi]	-	-	-	-
Pscit01239	4.66667	32.6667	0.3701	0.4097	0.7234	1.9338	4.7002	2.8822	0.501067	3.17207	2.66235	3.57541e-05	0.000733758	yes	-	uncharacterized protein RAG0_15363 [Rhynchosporium agropyri]	-	-	-	-
Pscit01240	79	22.3333	3.1891	3.2077	3.0102	1.0059	0.8054	0.5247	3.13567	0.778667	-2.00969	1.57278e-06	4.81326e-05	yes	SPAC29B12.14c	probable uracil permease [Phialocephala subalpina]	-	-	GO:0022857//transmembrane transporter activity;GO:0022891//substrate-specific transmembrane transporter activity;GO:0005215//transporter activity;GO:0022892//substrate-specific transporter activity	GO:0044765//single-organism transport;GO:0051234//establishment of localization;GO:0051179//localization;GO:1902578//single-organism localization;GO:0006810//transport;GO:0044699//single-organism process
Pscit01242	528.667	1612.67	14.1849	12.6448	17.3347	40.0912	51.5011	27.1404	14.7215	39.5776	1.42676	1.70993e-07	6.52692e-06	yes	ALD5	aldehyde dehydrogenase [Cenococcum geophilum 1.58]	-	-	GO:0016491//oxidoreductase activity;GO:0016903//oxidoreductase activity, acting on the aldehyde or oxo group of donors;GO:0003824//catalytic activity	GO:0044710//single-organism metabolic process;GO:0044699//single-organism process;GO:0008152//metabolic process
Pscit01250	204.333	560	9.6873	14.9646	13.3661	35.253	17.242	44.3581	12.6727	32.2844	1.34912	0.000137774	0.00228888	yes	SPAP8A3.06	splicing factor U2af subunit [Blumeria graminis f. sp. hordei DH14]	ko03040//Spliceosome//Transcription//Genetic Information Processing	GO:0043231//intracellular membrane-bounded organelle;GO:0043227//membrane-bounded organelle;GO:0043229//intracellular organelle;GO:0044424//intracellular part;GO:0005623//cell;GO:0005622//intracellular;GO:0044464//cell part;GO:0043226//organelle	GO:0005488//binding;GO:1901363//heterocyclic compound binding;GO:0003676//nucleic acid binding;GO:0097159//organic cyclic compound binding;GO:0043167//ion binding;GO:0043169//cation binding	-
Pscit01251	3.33333	77	0	0.2131	0.3225	7.137	0.4794	4.1516	0.178533	3.92267	4.45757	1.66546e-06	5.06307e-05	yes	SPAP8A3.06	splicing factor U2af subunit [Blumeria graminis f. sp. hordei DH14]	ko03040//Spliceosome//Transcription//Genetic Information Processing	GO:0044464//cell part;GO:0043231//intracellular membrane-bounded organelle;GO:0043227//membrane-bounded organelle;GO:0044424//intracellular part;GO:0005623//cell;GO:0043226//organelle;GO:0005622//intracellular;GO:0043229//intracellular organelle	GO:0003676//nucleic acid binding;GO:0043167//ion binding;GO:1901363//heterocyclic compound binding;GO:0097159//organic cyclic compound binding;GO:0043169//cation binding;GO:0005488//binding	-
Pscit01258	314	157	37.6286	41.0015	71.9622	15.8943	25.3698	28.0408	50.1974	23.1016	-1.11962	0.00161229	0.0169427	yes	-	uncharacterized protein PAC_14035 [Phialocephala subalpina]	-	-	-	-
Pscit01265	2372	1269.67	67.752	61.4861	49.4286	22.6021	36.3242	25.6872	59.5556	28.2045	-1.07831	1.15623e-05	0.000280517	yes	ure1	urease [Sclerotinia borealis F-4128]	ko00230//Purine metabolism//Nucleotide metabolism//Metabolism;ko00220//Arginine biosynthesis//Amino acid metabolism//Metabolism	-	GO:0005488//binding;GO:0043167//ion binding;GO:0043169//cation binding;GO:0003824//catalytic activity;GO:0046914//transition metal ion binding;GO:0016810//hydrolase activity, acting on carbon-nitrogen (but not peptide) bonds;GO:0016787//hydrolase activity;GO:0046872//metal ion binding;GO:0016811//hydrolase activity, acting on carbon-nitrogen (but not peptide) bonds, in linear amides	GO:0043603//cellular amide metabolic process;GO:0044281//small molecule metabolic process;GO:0071704//organic substance metabolic process;GO:0009987//cellular process;GO:0034641//cellular nitrogen compound metabolic process;GO:0019627//urea metabolic process;GO:0044699//single-organism process;GO:0006807//nitrogen compound metabolic process;GO:0044237//cellular metabolic process;GO:0071941//nitro…
Pscit01274	164.667	0	6.9187	6.7946	0.4234	0	0	0	4.71223	0.001	-12.2022	1.13055e-14	1.4188e-12	yes	CYP505	bifunctional p-450:NADPH-P450 reductase, partial [Colletotrichum tofieldiae]	ko00380//Tryptophan metabolism//Amino acid metabolism//Metabolism;ko00071//Fatty acid degradation//Lipid metabolism//Metabolism	-	GO:0003824//catalytic activity;GO:0016705//oxidoreductase activity, acting on paired donors, with incorporation or reduction of molecular oxygen;GO:0016491//oxidoreductase activity;GO:0097159//organic cyclic compound binding;GO:0043169//cation binding;GO:1901363//heterocyclic compound binding;GO:0046872//metal ion binding;GO:0005488//binding;GO:0043167//ion binding	-
Pscit01285	39.6667	483.333	2.7174	1.73	0.4932	19.3044	24.3282	6.5117	1.64687	16.7148	3.34333	4.8308e-09	2.41457e-07	yes	-	heterokaryon incompatibility protein [Beauveria bassiana ARSEF 2860]	-	-	-	-
Pscit01294	24.3333	89	1.718	0.9761	0.3409	3.611	4.0531	1.625	1.01167	3.09637	1.61384	0.0034973	0.0310467	yes	SPCC417.10	similar to MFS allantoate transporter [Botrytis cinerea T4]	-	-	-	GO:0044699//single-organism process;GO:0009987//cellular process;GO:0044763//single-organism cellular process
Pscit01299	479	1175	7.039	6.9557	4.0333	15.364	11.8008	11.9043	6.00933	13.023	1.11579	4.29364e-05	0.000864875	yes	rpa1	probable DNA-directed RNA polymerase I [Phialocephala subalpina]	ko00230//Purine metabolism//Nucleotide metabolism//Metabolism;ko00240//Pyrimidine metabolism//Nucleotide metabolism//Metabolism;ko03020//RNA polymerase//Transcription//Genetic Information Processing	GO:0044446//intracellular organelle part;GO:0044422//organelle part;GO:0005623//cell;GO:0043233//organelle lumen;GO:0043232//intracellular non-membrane-bounded organelle;GO:0031981//nuclear lumen;GO:0044452//nucleolar part;GO:0044444//cytoplasmic part;GO:0044464//cell part;GO:0043231//intracellular membrane-bounded organelle;GO:0043229//intracellular organelle;GO:0005622//intracellular;GO:0031974…	GO:0005488//binding;GO:0016772//transferase activity, transferring phosphorus-containing groups;GO:0016740//transferase activity;GO:0043167//ion binding;GO:0046872//metal ion binding;GO:0034062//RNA polymerase activity;GO:1901363//heterocyclic compound binding;GO:0043169//cation binding;GO:0046914//transition metal ion binding;GO:0003824//catalytic activity;GO:0016779//nucleotidyltransferase acti…	GO:0044238//primary metabolic process;GO:0051236//establishment of RNA localization;GO:0044260//cellular macromolecule metabolic process;GO:0006725//cellular aromatic compound metabolic process;GO:0009058//biosynthetic process;GO:0051168//nuclear export;GO:0008152//metabolic process;GO:0006810//transport;GO:0044249//cellular biosynthetic process;GO:0006807//nitrogen compound metabolic process;GO:…
Pscit01300	49	304	2.6264	2.7661	2.8978	10.8071	16.0327	20.2053	2.76343	15.6817	2.50455	2.46502e-12	2.09755e-10	yes	-	POZ [Glarea lozoyensis ATCC 20868]	-	-	-	-
Pscit01301	314	1093.33	10.8546	8.9567	8.8922	37.9831	20.0562	31.0778	9.56783	29.7057	1.63448	7.48637e-09	3.63767e-07	yes	bdp1	subunit of RNA polymerase III transcription factor [Blumeria graminis f. sp. tritici 96224]	-	-	-	-
Pscit01305	97.3333	18.3333	6.6981	5.2108	6.3789	0.6316	1.0535	1.4572	6.09593	1.04743	-2.54099	5.03363e-09	2.50876e-07	yes	ADH6	zinc-binding dehydrogenase [Colletotrichum graminicola M1.001]	-	-	GO:0005488//binding;GO:0046914//transition metal ion binding;GO:0003824//catalytic activity;GO:0046872//metal ion binding;GO:0043167//ion binding;GO:0043169//cation binding	GO:0044710//single-organism metabolic process;GO:0044699//single-organism process;GO:0008152//metabolic process
Pscit01306	171.333	30.3333	6.5933	6.6727	5.4888	0.7998	1.0775	1.1109	6.2516	0.996067	-2.64991	4.67085e-13	4.6178e-11	yes	SPBC1271.10c	related to transporter protein HOL1 [Phialocephala subalpina]	-	-	-	GO:0044699//single-organism process;GO:0009987//cellular process;GO:0044763//single-organism cellular process
Pscit01321	2.33333	101.667	0	0.234	0.177	9.2021	4.5259	2.7852	0.137	5.5044	5.32834	5.40538e-14	6.26318e-12	yes	plyA	pectate lyase 1 [Marssonina brunnea f. sp. 'multigermtubi' MB_m1]	ko00040//Pentose and glucuronate interconversions//Carbohydrate metabolism//Metabolism	-	GO:0003824//catalytic activity	GO:0044238//primary metabolic process;GO:0008152//metabolic process
Pscit01347	34	93.3333	2.2763	1.432	2.5425	5.8185	5.3595	3.9051	2.0836	5.0277	1.27082	0.00160191	0.0168641	yes	-	hypothetical protein V494_07530 [Pseudogymnoascus sp. VKM F-4513 (FW-928)]	-	-	-	-
Pscit01373	3.33333	16	0	0.4954	1.1661	2.6719	2.377	2.5017	0.553833	2.51687	2.1841	0.00536024	0.0430443	yes	-	--	-	-	-	-
Pscit01387	18.3333	166.667	1.4465	0.4368	0.3672	5.7589	6.7134	4.6874	0.750167	5.7199	2.93071	4.25681e-09	2.14612e-07	yes	-	P-loop containing nucleoside triphosphate hydrolase [Glarea lozoyensis ATCC 20868]	-	-	-	-
Pscit01397	161	528.333	6.275	3.9406	6.6365	16.9508	20.2758	11.0662	5.61737	16.0976	1.51888	3.61166e-06	0.000100003	yes	4CLL7	probable phenylacetyl-CoA ligase [Phialocephala subalpina]	-	-	GO:0003824//catalytic activity	-
Pscit01400	5	328.667	0.2504	0.1559	0.4195	1.2615	37.5018	8.8303	0.275267	15.8645	5.84883	1.5104e-09	8.28537e-08	yes	-	similar to An04g01840 [Aspergillus niger]	-	-	-	-
Pscit01405	7	54.6667	0.4045	0.5459	0	3.5484	2.2668	0.4544	0.3168	2.08987	2.72177	0.00148769	0.0159504	yes	YIL166C	MFS transporter [Aspergillus nomius NRRL 13137]	-	-	-	-
Pscit01406	63.3333	208.333	1.8159	2.2116	1.0648	6.5066	2.8264	5.7657	1.69743	5.0329	1.56804	0.000151535	0.00248437	yes	hbd	3-hydroxyacyl-CoA dehydrogenase-like protein [Aureobasidium melanogenum CBS 110374]	-	-	-	-
Pscit01415	111.333	414.333	3.3312	2.9163	1.4926	10.3129	9.4919	5.0123	2.58003	8.27237	1.68091	1.22125e-05	0.00029384	yes	man9	related to beta-mannosidase [Phialocephala subalpina]	ko00511//Other glycan degradation//Glycan biosynthesis and metabolism//Metabolism	-	GO:0004553//hydrolase activity, hydrolyzing O-glycosyl compounds;GO:0016787//hydrolase activity;GO:0015923//mannosidase activity;GO:0003824//catalytic activity;GO:0016798//hydrolase activity, acting on glycosyl bonds	GO:0009987//cellular process;GO:0044260//cellular macromolecule metabolic process;GO:0044238//primary metabolic process;GO:0071554//cell wall organization or biogenesis;GO:0010412//mannan metabolic process;GO:0044264//cellular polysaccharide metabolic process;GO:0005975//carbohydrate metabolic process;GO:0043170//macromolecule metabolic process;GO:0005976//polysaccharide metabolic process;GO:0044…
Pscit01429	139	13.3333	9.2134	8.9167	6.4411	0.9896	0.1981	0.953	8.1904	0.713567	-3.52081	9.48227e-13	8.84539e-11	yes	aat2	Aspartate aminotransferase, cytoplasmic [Diplodia seriata]	ko01200//Carbon metabolism//Global and Overview//Metabolism;ko01230//Biosynthesis of amino acids//Global and Overview//Metabolism;ko00330//Arginine and proline metabolism//Amino acid metabolism//Metabolism;ko00270//Cysteine and methionine metabolism//Amino acid metabolism//Metabolism;ko00360//Phenylalanine metabolism//Amino acid metabolism//Metabolism;ko00350//Tyrosine metabolism//Amino acid meta…	-	-	GO:0008152//metabolic process
Pscit01432	486.667	2577	29.1428	30.3437	14.0518	167.333	105.952	63.4914	24.5128	112.259	2.19522	1.41344e-09	7.77791e-08	yes	-	wsc domain-containing protein [Colletotrichum orbiculare MAFF 240422]	-	-	-	-
Pscit01433	4799.33	33060.7	150.069	138.488	226.033	760.439	1488.66	925.603	171.53	1058.23	2.62513	3.40802e-19	6.53291e-17	yes	-	small secreted protein [Ophiostoma piceae UAMH 11346]	-	-	-	-
Pscit01445	129.667	16.6667	18.4351	14.312	5.6656	1.5471	1.0595	1.7644	12.8042	1.457	-3.13555	7.59489e-10	4.37245e-08	yes	-	acetyltransferase (GNAT) family domain-containing protein [Pochonia chlamydosporia 170]	-	-	-	-
Pscit01447	4214.33	1103.33	114.166	104.314	156.972	16.8731	40.2868	31.728	125.151	29.6293	-2.07857	7.34238e-12	5.84842e-10	yes	codA	alcohol oxidase [Phialocephala scopiformis]	-	-	GO:0016614//oxidoreductase activity, acting on CH-OH group of donors;GO:0097159//organic cyclic compound binding;GO:0016491//oxidoreductase activity;GO:0036094//small molecule binding;GO:0005488//binding;GO:1901363//heterocyclic compound binding;GO:0000166//nucleotide binding;GO:0003824//catalytic activity;GO:1901265//nucleoside phosphate binding	GO:0008152//metabolic process;GO:0044699//single-organism process;GO:0044710//single-organism metabolic process
Pscit01451	12.6667	101.333	0.6294	0.2613	0.4614	1.7033	3.8502	4.0654	0.4507	3.2063	2.83067	2.65897e-08	1.16407e-06	yes	-	glycosyltransferase family 2 protein [Oidiodendron maius Zn]	-	-	-	-
Pscit01453	433.333	108.333	34.802	28.6856	11.9634	4.0817	5.575	7.1681	25.1503	5.60827	-2.16495	7.60464e-08	3.04955e-06	yes	pip	alpha/beta hydrolase fold protein [Phialocephala scopiformis]	-	-	-	-
Pscit01466	110	59.3333	5.4082	6.2552	6.9576	3.124	3.5595	2.2564	6.207	2.97997	-1.0586	0.00338415	0.0303356	yes	bglG	glycosyl hydrolase family 3 N terminal domain-containing protein [Colletotrichum gloeosporioides Cg-14]	ko00500//Starch and sucrose metabolism//Carbohydrate metabolism//Metabolism;ko00460//Cyanoamino acid metabolism//Metabolism of other amino acids//Metabolism	-	GO:0016787//hydrolase activity;GO:0003824//catalytic activity	GO:0008152//metabolic process
Pscit01470	534.667	198.333	27.4359	24.4613	29.951	6.9418	12.0827	7.9933	27.2827	9.00593	-1.59904	7.37968e-08	2.96616e-06	yes	At3g50210	related to gibberellin 20-oxidase [Phialocephala subalpina]	-	-	GO:0003824//catalytic activity;GO:0016705//oxidoreductase activity, acting on paired donors, with incorporation or reduction of molecular oxygen;GO:0016491//oxidoreductase activity;GO:0043169//cation binding;GO:0043167//ion binding;GO:0005488//binding	GO:0044699//single-organism process;GO:0044710//single-organism metabolic process;GO:0008152//metabolic process
Pscit01493	84	39.3333	12.769	8.8007	7.3807	4.2893	4.4837	2.9834	9.65013	3.9188	-1.30014	0.0014089	0.0152747	yes	SPAC11D3.03c	meiotic chromosome segregation protein [Marssonina brunnea f. sp. 'multigermtubi' MB_m1]	-	-	-	-
Pscit01503	282	1544	16.7202	12.8448	4.7188	37.6776	100.134	20.2879	11.4279	52.6999	2.20523	2.24689e-05	0.000489935	yes	qutD	general substrate transporter [Phialocephala scopiformis]	-	GO:0044425//membrane part;GO:0016020//membrane;GO:0031224//intrinsic component of membrane	GO:0005215//transporter activity;GO:0022857//transmembrane transporter activity	GO:0051179//localization;GO:0009987//cellular process;GO:0051234//establishment of localization;GO:0044763//single-organism cellular process;GO:0044699//single-organism process
Pscit01520	9.33333	1.33333	1.6915	1.8059	2.4291	0.3608	0.3611	0	1.9755	0.240633	-3.03731	0.00086715	0.0102345	yes	-	--	-	-	-	-
Pscit01530	2	85	0.2957	0	0.1238	5.0765	5.1912	4.5834	0.139833	4.95037	5.14576	1.0593e-17	1.74324e-15	yes	-	hypothetical protein Z520_07878 [Fonsecaea multimorphosa CBS 102226]	-	-	-	-
Pscit01536	326.333	141.333	12.2996	13.5643	7.8333	3.5336	5.9425	3.3821	11.2324	4.28607	-1.38994	6.13058e-05	0.00116749	yes	-	rhodanese-like protein [Pochonia chlamydosporia 170]	-	-	-	-
Pscit01552	681.333	2489	24.8395	18.9572	18.4107	53.5919	83.5223	63.6571	20.7358	66.9238	1.69039	1.05908e-11	8.13859e-10	yes	betA	related to aryl-alcohol dehydrogenase [Phialocephala subalpina]	-	-	GO:0016491//oxidoreductase activity;GO:0003824//catalytic activity;GO:0016614//oxidoreductase activity, acting on CH-OH group of donors	-
Pscit01566	97.6667	1165.67	2.9533	4.3562	2.6693	30.2261	39.7737	37.888	3.32627	35.9626	3.43452	9.86711e-31	5.06241e-28	yes	-	similar to transcription factor Cys6 [Botrytis cinerea T4]	-	-	-	-
Pscit01581	2023	718	67.8348	52.9039	28.699	11.8691	12.0627	24.0836	49.8126	16.0051	-1.63798	1.87951e-06	5.63337e-05	yes	GAP1	amino acid permease [Cenococcum geophilum 1.58]	-	GO:0044425//membrane part;GO:0016020//membrane;GO:0031224//intrinsic component of membrane	GO:0008514//organic anion transmembrane transporter activity;GO:0022857//transmembrane transporter activity;GO:0005342//organic acid transmembrane transporter activity;GO:0022891//substrate-specific transmembrane transporter activity;GO:0005215//transporter activity;GO:0008509//anion transmembrane transporter activity;GO:0015075//ion transmembrane transporter activity;GO:0022892//substrate-specif…	GO:0044699//single-organism process;GO:0015849//organic acid transport;GO:1902578//single-organism localization;GO:0046942//carboxylic acid transport;GO:0044765//single-organism transport;GO:0051234//establishment of localization;GO:0009987//cellular process;GO:0051179//localization;GO:0006820//anion transport;GO:0071702//organic substance transport;GO:0015711//organic anion transport;GO:0044763/…
Pscit01586	611.667	2297.67	31.2832	27.5132	27.2687	118.064	97.593	67.8101	28.6884	94.4889	1.71968	9.50183e-12	7.43273e-10	yes	ygbJ	2-hydroxy-3-oxopropionate reductase [Marssonina brunnea f. sp. 'multigermtubi' MB_m1]	ko00280//Valine, leucine and isoleucine degradation//Amino acid metabolism//Metabolism	-	GO:0048037//cofactor binding;GO:0005488//binding;GO:0003824//catalytic activity;GO:0016491//oxidoreductase activity;GO:0016614//oxidoreductase activity, acting on CH-OH group of donors;GO:0016616//oxidoreductase activity, acting on the CH-OH group of donors, NAD or NADP as acceptor	GO:0071704//organic substance metabolic process;GO:0044237//cellular metabolic process;GO:0009987//cellular process;GO:0008152//metabolic process;GO:0044710//single-organism metabolic process;GO:0044763//single-organism cellular process;GO:0006807//nitrogen compound metabolic process;GO:1901564//organonitrogen compound metabolic process;GO:0044238//primary metabolic process;GO:0044281//small mole…
Pscit01598	11	67.6667	0.4257	0.2651	0.8469	5.1638	2.3455	0.6694	0.512567	2.72623	2.4111	0.000594934	0.00754217	yes	fmo1	dimethylaniline monooxygenase (N-oxide forming) [Capronia epimyces CBS 606.96]	-	-	GO:1901265//nucleoside phosphate binding;GO:0097159//organic cyclic compound binding;GO:0004497//monooxygenase activity;GO:0036094//small molecule binding;GO:0016709//oxidoreductase activity, acting on paired donors, with incorporation or reduction of molecular oxygen, NAD(P)H as one donor, and incorporation of one atom of oxygen;GO:0005488//binding;GO:0003824//catalytic activity;GO:1901363//hete…	GO:0008152//metabolic process;GO:0044699//single-organism process;GO:0044710//single-organism metabolic process
Pscit01610	31131.7	71182	1541.49	1291.63	1348.99	4166.21	1347.42	3035.92	1394.04	2849.85	1.03162	0.00119993	0.0133493	yes	aspnd1	Metalloproteases (zincins), catalytic [Glarea lozoyensis ATCC 20868]	-	-	GO:0016787//hydrolase activity;GO:0003824//catalytic activity;GO:0008233//peptidase activity	-
Pscit01629	31.3333	9.33333	3.2194	2.879	0.899	0.4314	0.7401	0.6676	2.33247	0.613033	-1.92782	0.00156328	0.0165875	yes	PDAT9	cytochrome p450 monooxygenase [Grosmannia clavigera kw1407]	-	-	GO:0005488//binding;GO:0003824//catalytic activity;GO:0043167//ion binding;GO:0016491//oxidoreductase activity;GO:0046872//metal ion binding;GO:0043169//cation binding	-
Pscit01637	5	23.6667	0.1419	0.9429	0.7134	2.7547	1.4845	3.9538	0.5994	2.731	2.18784	0.00158726	0.0168011	yes	acsf2	related to long-chain-fatty-acid-CoA ligase [Rhynchosporium commune]	-	-	-	-
Pscit01659	244.333	127.333	10.5992	9.4466	15.6662	6.2965	4.8922	5.5851	11.904	5.59127	-1.0902	0.000770506	0.0092951	yes	RTM1	RTA-like protein [Macrophomina phaseolina MS6]	-	GO:0016020//membrane;GO:0031224//intrinsic component of membrane;GO:0044425//membrane part	-	-
Pscit01698	36	244.333	3.0214	2.623	1.0354	11.072	14.1593	14.8712	2.2266	13.3675	2.58582	2.61221e-10	1.61586e-08	yes	Rdh12	short-chain dehydrogenase [Colletotrichum simmondsii]	-	-	GO:0003824//catalytic activity	GO:0044699//single-organism process;GO:0008152//metabolic process;GO:0044710//single-organism metabolic process
Pscit01707	10168	1657.67	327.504	282.245	236.36	20.4253	56.8616	46.1272	282.036	41.138	-2.77734	1.79537e-17	2.92696e-15	yes	SPAP7G5.06	amino acid permease [Phialocephala scopiformis]	-	GO:0031224//intrinsic component of membrane;GO:0044425//membrane part;GO:0016020//membrane	GO:0022857//transmembrane transporter activity;GO:0022892//substrate-specific transporter activity;GO:0005342//organic acid transmembrane transporter activity;GO:0022891//substrate-specific transmembrane transporter activity;GO:0005215//transporter activity;GO:0008509//anion transmembrane transporter activity;GO:0046943//carboxylic acid transmembrane transporter activity;GO:0008514//organic anion…	GO:0015849//organic acid transport;GO:0006811//ion transport;GO:0044765//single-organism transport;GO:0006820//anion transport;GO:0015711//organic anion transport;GO:0046942//carboxylic acid transport;GO:0009987//cellular process;GO:0006810//transport;GO:1902578//single-organism localization;GO:0044699//single-organism process;GO:0051179//localization;GO:0051234//establishment of localization;GO:…
Pscit01717	105.333	4.66667	3.6604	4.3477	4.813	0	0.4846	0	4.2737	0.161533	-4.72558	5.14651e-11	3.63465e-09	yes	fcyB	related to FCY2 Purine/cytosine permease [Phialocephala subalpina]	-	-	-	-
Pscit01723	106.667	6.66667	2.945	4.6813	4.0882	0.1256	0.5029	0	3.90483	0.2095	-4.22024	4.10802e-11	2.9369e-09	yes	SCO3172	related to flavin-binding monooxygenase [Phialocephala subalpina]	-	-	-	-
Pscit01733	3.33333	24.3333	0.3479	0.8666	0.2914	4.6743	3.6386	1.4067	0.501967	3.23987	2.69027	0.000395148	0.00542753	yes	-	--	-	-	-	-
Pscit01735	2279	1026.33	97.5221	90.4144	97.0552	24.3131	49.9696	41.0434	94.9972	38.442	-1.3052	9.00786e-07	2.93707e-05	yes	TIC32	NAD(P)-binding protein [Auricularia subglabra TFB-10046 SS5]	-	-	-	-
Pscit01740	6.66667	38.3333	0.495	0.4111	1.2441	6.5592	2.7738	1.557	0.716733	3.63	2.34046	0.000783171	0.00941533	yes	-	IgE-binding protein [Marssonina brunnea f. sp. 'multigermtubi' MB_m1]	-	-	-	-
Pscit01747	9882.33	5466.33	491.544	517.36	464.841	236.24	284.649	203.069	491.249	241.32	-1.02551	1.23012e-06	3.90281e-05	yes	SPCC736.13	related to alcohol dehydrogenase homolog Bli-4 [Fusarium proliferatum]	-	-	-	-
Pscit01755	1093	572.333	33.2577	31.5304	22.2633	6.9914	21.17	12.1421	29.0171	13.4345	-1.11096	0.00127504	0.0140327	yes	-	uncharacterized protein RSE6_07761 [Rhynchosporium secalis]	-	-	-	-
Pscit01764	281.667	151.667	21.5328	18.1557	22.2703	13.23	6.1255	10.568	20.6529	9.9745	-1.05003	0.00185906	0.0188434	yes	-	similar to An02g10860 [Aspergillus kawachii IFO 4308]	-	-	-	-
Pscit01773	0	528.333	0	0	0	66.1855	46.652	28.005	0.001	46.9475	15.5188	4.45556e-49	5.97868e-46	yes	-	related to Cupin domain protein [Phialocephala subalpina]	-	-	-	-
Pscit01782	78.3333	344.667	3.4048	5.031	1.9295	12.783	16.31	11.5187	3.4551	13.5372	1.97013	1.36497e-07	5.30303e-06	yes	-	Pth11-like integral membrane protein [Colletotrichum orbiculare MAFF 240422]	-	-	-	-
Pscit01791	5045	964	120.492	102.492	105.668	16.1711	19.1255	21.0708	109.55	18.7891	-2.54363	2.13997e-30	1.06656e-27	yes	-	related to integral membrane protein PTH11 [Phialocephala subalpina]	-	-	-	-
Pscit01796	284	771.333	11.8525	12.0375	9.3753	25.4577	14.1549	43.95	11.0884	27.8542	1.32884	0.000221224	0.00334695	yes	YJR124C	MFS general substrate transporter [Cenococcum geophilum 1.58]	-	-	-	-
Pscit01800	90	207.667	2.9454	3.1795	2.6524	7.2831	5.8588	4.7973	2.92577	5.97973	1.03127	0.00159738	0.0168448	yes	celB	glycoside hydrolase family 5 protein [Botrytis cinerea T4]	ko00500//Starch and sucrose metabolism//Carbohydrate metabolism//Metabolism	-	GO:0016787//hydrolase activity;GO:0003824//catalytic activity	GO:0008152//metabolic process
Pscit01814	2963.33	1603.67	130.814	140.506	196.789	75.1918	72.7369	82.1354	156.036	76.688	-1.02481	6.63199e-06	0.00017013	yes	-	--	-	-	-	-
Pscit01824	497.667	220	13.7013	13.1197	15.0462	4.9834	7.03	4.3993	13.9557	5.4709	-1.35101	2.2371e-06	6.5697e-05	yes	-	--	-	-	-	-
Pscit01825	777	2278.67	20.6868	22.2621	34.4679	54.3887	90.5149	59.2543	25.8056	68.0526	1.39897	4.62354e-07	1.61306e-05	yes	-	integral membrane protein [Marssonina brunnea f. sp. 'multigermtubi' MB_m1]	-	-	-	-
Pscit01826	83.6667	37.3333	5.904	6.3734	2.418	1.7629	2.1564	1.8864	4.89847	1.93523	-1.33982	0.00261123	0.0246126	yes	acmsd	related to 2-amino-3-carboxylmuconate-6-semialdehyde decarboxylase [Rhynchosporium commune]	-	-	GO:0003824//catalytic activity;GO:0016746//transferase activity, transferring acyl groups;GO:0016747//transferase activity, transferring acyl groups other than amino-acyl groups;GO:0016740//transferase activity;GO:0016407//acetyltransferase activity	-
Pscit01834	30.6667	174.333	1.2432	1.2705	1.3618	12.3852	5.3583	1.1171	1.29183	6.28687	2.28292	0.000318901	0.00455229	yes	SPBC460.05	MFS general substrate transporter [Phialocephala scopiformis]	-	-	-	GO:0009987//cellular process;GO:0044699//single-organism process;GO:0044763//single-organism cellular process
Pscit01836	2.33333	24	0.1208	0.4013	0.2024	2.7959	2.1664	1.8457	0.2415	2.26933	3.23217	3.80795e-06	0.000104938	yes	-	hypothetical protein LY89DRAFT_713605 [Phialocephala scopiformis]	-	-	-	-
Pscit01851	1.33333	15.3333	0.2737	0	0.2293	1.5323	1.6358	1.8446	0.167667	1.6709	3.31696	0.000121318	0.0020447	yes	-	--	-	-	-	-
Pscit01858	236.667	71	11.4136	12.192	10.0102	2.36	3.8432	2.7928	11.2053	2.99867	-1.90178	1.49896e-08	6.91741e-07	yes	Znf367	Ankyrin repeat-containing protein [Glarea lozoyensis ATCC 20868]	-	-	-	-
Pscit01873	304	122	20.951	27.3903	20.9595	8.0783	11.0603	5.4458	23.1003	8.1948	-1.49513	9.33314e-06	0.000231919	yes	-	Glutathione S-transferase [Rasamsonia emersonii CBS 393.64]	-	-	-	-
Pscit01876	157.333	436	9.5527	8.4053	8.5324	30.0349	13.0921	22.4556	8.83013	21.8609	1.30784	9.76275e-05	0.00170814	yes	SPAC29A4.06c	coiled-coil domain-containing protein 55 [Marssonina brunnea f. sp. 'multigermtubi' MB_m1]	-	-	-	-
Pscit01877	14.6667	1	2.7952	2.1101	0.2129	0.0948	0.0949	0.1142	1.70607	0.1013	-4.07397	0.000376168	0.00521275	yes	hscA	related to hsp70 protein [Phialocephala subalpina]	-	-	-	-
Pscit01883	610	22.6667	25.6967	24.9035	2.1047	0.6172	0.1901	0.9717	17.5683	0.593	-4.8888	4.33302e-10	2.5797e-08	yes	-	atp-dependent dna helicase ii [Stemphylium lycopersici]	-	-	-	-
Pscit01900	454.667	2511	24.0493	20.8354	8.4367	84.9657	121.62	45.2898	17.7738	83.9584	2.23992	1.71824e-08	7.765e-07	yes	JEN1	related to carboxylic acid transporter protein [Phialocephala subalpina]	-	GO:0016020//membrane;GO:0031224//intrinsic component of membrane;GO:0044425//membrane part	GO:0022804//active transmembrane transporter activity;GO:0008509//anion transmembrane transporter activity;GO:0022857//transmembrane transporter activity;GO:0015291//secondary active transmembrane transporter activity;GO:0005215//transporter activity;GO:0022892//substrate-specific transporter activity;GO:0022891//substrate-specific transmembrane transporter activity;GO:0015075//ion transmembrane …	GO:0055085//transmembrane transport;GO:0034220//ion transmembrane transport;GO:0009987//cellular process;GO:0044765//single-organism transport;GO:0098656//anion transmembrane transport;GO:0035873//lactate transmembrane transport;GO:1903825//organic acid transmembrane transport;GO:0015711//organic anion transport;GO:0006811//ion transport;GO:0051234//establishment of localization;GO:0015718//monoc…
Pscit01908	3.33333	18.3333	0.2782	0.3465	0.5826	2.2842	1.3509	2.4997	0.402433	2.04493	2.34523	0.00104769	0.0119528	yes	-	cytochrome P450 [Aureobasidium pullulans EXF-150]	-	-	GO:0043167//ion binding;GO:0046872//metal ion binding;GO:0097159//organic cyclic compound binding;GO:0005488//binding;GO:0003824//catalytic activity;GO:1901363//heterocyclic compound binding;GO:0043169//cation binding;GO:0046906//tetrapyrrole binding;GO:0016491//oxidoreductase activity;GO:0046914//transition metal ion binding	GO:0008152//metabolic process;GO:0044710//single-organism metabolic process;GO:0044699//single-organism process
Pscit01913	54.3333	237	6.733	6.3535	8.8451	21.7035	37.041	27.0894	7.31053	28.6113	1.96854	3.69636e-08	1.57782e-06	yes	-	related to stress responsive A/B barrel domain protein [Rhynchosporium agropyri]	-	-	-	-
Pscit01914	198	540	7.371	6.0889	6.7858	19.1434	12.7059	17.5597	6.74857	16.4697	1.28716	5.28173e-06	0.000139176	yes	-	related to circumsporozoite protein precursor [Rhynchosporium commune]	-	-	-	-
Pscit01920	26.3333	209.667	2.0073	1.7335	1.8833	12.5269	15.2967	11.9052	1.8747	13.2429	2.82049	8.53592e-15	1.09486e-12	yes	-	uncharacterized protein PAC_06753 [Phialocephala subalpina]	-	-	-	-
Pscit01935	9.66667	1	2.6887	0.5954	1.5016	0.1338	0.2678	0	1.59523	0.133867	-3.5749	0.00215655	0.0212777	yes	SPCC663.09c	Short-chain dehydrogenase/reductase SDR [Penicillium camemberti]	-	-	-	-
Pscit01941	134.667	53.6667	13.5388	8.1695	10.9635	4.0426	4.5854	2.6766	10.8906	3.7682	-1.53114	5.51423e-05	0.00106641	yes	CNR10	PLAC8-domain-containing protein [Coniochaeta ligniaria NRRL 30616]	-	-	-	-
Pscit01955	201.667	2	9.9783	14.6913	12.6866	0	0.3172	0	12.4521	0.105733	-6.87981	1.16494e-31	6.77372e-29	yes	-	tat pathway signal sequence protein [Pochonia chlamydosporia 170]	-	-	-	-
Pscit01957	1372	9414	47.9604	47.616	37.1614	340.536	193.364	280.286	44.2459	271.395	2.61678	7.28582e-25	2.26953e-22	yes	mirB	MFS general substrate transporter [Glarea lozoyensis ATCC 20868]	-	-	-	GO:0044763//single-organism cellular process;GO:0009987//cellular process;GO:0044699//single-organism process
Pscit01959	11.3333	118.333	0.8755	0.2077	0.8382	5.602	4.9058	7.3057	0.640467	5.93783	3.21274	6.69611e-11	4.65367e-09	yes	-	--	-	-	-	-
Pscit01982	384.667	1036	24.0316	21.657	11.5501	56.7109	34.9981	44.2853	19.0796	45.3314	1.24848	4.95531e-05	0.000973427	yes	RSL1D1	ribosomal protein L1 [Phialocephala scopiformis]	-	-	-	-
Pscit01983	26	81.6667	1.1589	2.9939	4.4226	11.3424	3.5595	10.4141	2.85847	8.43867	1.56177	0.00536203	0.0430443	yes	-	--	-	-	-	-
Pscit01988	64.6667	302.333	1.4185	1.4891	1.6591	9.57	2.9194	6.7824	1.52223	6.42393	2.07727	7.93071e-07	2.61025e-05	yes	hxkA	Actin-like ATPase [Glarea lozoyensis ATCC 20868]	ko01200//Carbon metabolism//Global and Overview//Metabolism;ko00500//Starch and sucrose metabolism//Carbohydrate metabolism//Metabolism;ko00520//Amino sugar and nucleotide sugar metabolism//Carbohydrate metabolism//Metabolism;ko00010//Glycolysis / Gluconeogenesis//Carbohydrate metabolism//Metabolism;ko00051//Fructose and mannose metabolism//Carbohydrate metabolism//Metabolism;ko00052//Galactose m…	-	GO:0016740//transferase activity;GO:0016773//phosphotransferase activity, alcohol group as acceptor;GO:0016772//transferase activity, transferring phosphorus-containing groups;GO:0003824//catalytic activity	GO:0009987//cellular process;GO:0071704//organic substance metabolic process;GO:0006796//phosphate-containing compound metabolic process;GO:0044237//cellular metabolic process;GO:0008152//metabolic process;GO:0044238//primary metabolic process;GO:0016310//phosphorylation;GO:0006793//phosphorus metabolic process
Pscit02005	175.667	72.6667	7.2457	4.6591	5.634	2.4686	2.8316	0.9015	5.84627	2.06723	-1.49981	0.000378952	0.00524638	yes	-	hypothetical protein L228DRAFT_261681 [Xylona heveae TC161]	-	-	-	-
Pscit02009	2164.67	563	127.643	156.127	177.012	38.5857	40.6791	27.7824	153.594	35.6824	-2.10584	1.97325e-17	3.18716e-15	yes	YFH7	ATP binding [Ascochyta rabiei]	-	-	GO:0003824//catalytic activity;GO:0016740//transferase activity	GO:0008152//metabolic process
Pscit02044	2	12.3333	0.7307	0.3034	0	1.5	2.0472	1.8057	0.3447	1.7843	2.37194	0.00589033	0.0460973	yes	-	--	-	-	-	-
Pscit02046	1022.33	3328	60.5602	66.9605	50.8422	285.247	45.3431	192.661	59.4543	174.417	1.55269	0.000536707	0.00692991	yes	OPI10	related to DUF775 domain protein [Phialocephala subalpina]	-	GO:0005623//cell;GO:0005622//intracellular;GO:0044464//cell part;GO:0044424//intracellular part	-	-
Pscit02051	44.3333	530.333	3.0043	2.4947	1.94	54.2904	9.8197	12.3174	2.47967	25.4758	3.36091	5.57486e-09	2.7549e-07	yes	-	H/ACA ribonucleoprotein complex subunit 3 [Sporothrix schenckii ATCC 58251]	-	-	-	-
Pscit02068	7326	19161.3	300.015	246.355	250.336	941.082	376.107	519.537	265.569	612.242	1.20502	4.22655e-05	0.000854321	yes	zrt1	Zinc-regulated transporter 1 [Phialophora attae]	-	-	-	GO:0006810//transport;GO:0044765//single-organism transport;GO:0044699//single-organism process;GO:0051234//establishment of localization;GO:1902578//single-organism localization;GO:0051179//localization
Pscit02073	920.667	2825	38.8234	29.2606	18.522	74.5708	99.3197	55.9452	28.8687	76.6119	1.40806	1.91819e-06	5.71005e-05	yes	AZG1	similar to xanthine/uracil permease family protein [Botrytis cinerea T4]	-	-	-	GO:0051179//localization;GO:0051234//establishment of localization;GO:0044763//single-organism cellular process;GO:0009987//cellular process;GO:0044699//single-organism process
Pscit02079	4668	1944	260.173	223.835	106.48	53.1839	89.5312	74.0967	196.829	72.2706	-1.44546	3.44029e-06	9.64831e-05	yes	-	hypothetical protein MBM_08495 [Marssonina brunnea f. sp. 'multigermtubi' MB_m1]	-	-	-	-
Pscit02084	77.3333	30.3333	3.7918	3.583	5.9147	1.5617	1.563	1.5862	4.42983	1.5703	-1.49621	0.000252766	0.00373982	yes	ddh	D-isomer specific 2-hydroxyacid dehydrogenase [Aspergillus kawachii IFO 4308]	-	-	-	-
Pscit02088	187	93	8.2382	8.3121	5.5284	3.0748	3.3421	3.3831	7.35957	3.26667	-1.1718	0.000360142	0.0050339	yes	-	hypothetical protein OIDMADRAFT_88276, partial [Oidiodendron maius Zn]	-	-	-	-
Pscit02097	1.66667	21	0.5281	0	0	1.8921	2.446	0.7593	0.176033	1.69913	3.27088	0.000491422	0.00645024	yes	-	Tetratricopeptide-like helical [Penicillium italicum]	-	-	-	-
Pscit02098	244.333	70.3333	13.4143	12.3709	15.8835	2.4071	4.2882	4.1727	13.8896	3.62267	-1.93888	2.0726e-08	9.24668e-07	yes	CRYZ	Zn-dependent oxidoreductase [Phialocephala scopiformis]	-	-	GO:0003824//catalytic activity	GO:0044699//single-organism process;GO:0044710//single-organism metabolic process;GO:0008152//metabolic process
Pscit02101	59.3333	24	5.0599	5.6341	7.2251	2.5753	2.3197	1.5501	5.97303	2.14837	-1.47522	0.000587791	0.00746247	yes	-	--	-	-	-	-
Pscit02104	128.333	361.667	7.8374	8.8014	8.6289	27.6922	17.6218	18.2443	8.42257	21.1861	1.33079	1.83392e-05	0.000416987	yes	MGL_3989	pentafunctional AROM polypeptide [Aspergillus fumigatus Af293]	ko01230//Biosynthesis of amino acids//Global and Overview//Metabolism;ko00400//Phenylalanine, tyrosine and tryptophan biosynthesis//Amino acid metabolism//Metabolism	-	GO:0003824//catalytic activity	-
Pscit02117	1.33333	11.3333	0	0	0.7127	2.2229	2.2247	1.1468	0.237567	1.8648	2.97262	0.00333994	0.0300784	yes	-	--	-	-	-	-
Pscit02127	5.33333	0.333333	1.2169	1.5157	1.5291	0	0.2273	0	1.42057	0.0757667	-4.22876	0.00329443	0.02973	yes	-	proline-specific permease [Trichophyton rubrum]	-	GO:0031224//intrinsic component of membrane;GO:0016020//membrane;GO:0044425//membrane part	GO:0008509//anion transmembrane transporter activity;GO:0022857//transmembrane transporter activity;GO:0015075//ion transmembrane transporter activity;GO:0022892//substrate-specific transporter activity;GO:0005342//organic acid transmembrane transporter activity;GO:0005215//transporter activity;GO:0008514//organic anion transmembrane transporter activity;GO:0022891//substrate-specific transmembra…	GO:0044765//single-organism transport;GO:0051234//establishment of localization;GO:0009987//cellular process;GO:0051179//localization;GO:0006810//transport;GO:0046942//carboxylic acid transport;GO:1902578//single-organism localization;GO:0006811//ion transport;GO:0044699//single-organism process;GO:0006820//anion transport;GO:0015711//organic anion transport;GO:0044763//single-organism cellular p…
Pscit02144	232.667	526.667	21.8706	23.5625	13.0302	32.652	37.6796	49.2182	19.4878	39.8499	1.03201	0.000841797	0.00999613	yes	CaO19.13580	Similar to Protein PRY2; acc. no. P36110 [Pyronema omphalodes CBS 100304]	-	-	-	-
Pscit02164	16.6667	4	4.1323	3.1331	0.9031	0.6706	0.5369	0.4844	2.72283	0.563967	-2.27143	0.00291505	0.0269334	yes	BAT1	amino acid permease [Colletotrichum incanum]	-	GO:0016020//membrane;GO:0031224//intrinsic component of membrane;GO:0044425//membrane part	GO:0008509//anion transmembrane transporter activity;GO:0022892//substrate-specific transporter activity;GO:0005342//organic acid transmembrane transporter activity;GO:0008514//organic anion transmembrane transporter activity;GO:0022857//transmembrane transporter activity;GO:0005215//transporter activity;GO:0015075//ion transmembrane transporter activity;GO:0046943//carboxylic acid transmembrane …	-
Pscit02171	50.3333	16	4.314	5.3735	1.8792	1.3525	0.9669	0.9304	3.85557	1.08327	-1.83155	0.000472106	0.00626267	yes	STP5	similar to MFS sugar transporter [Botrytis cinerea T4]	-	GO:0016020//membrane;GO:0031224//intrinsic component of membrane;GO:0044425//membrane part	GO:0005215//transporter activity;GO:0022857//transmembrane transporter activity	GO:0009987//cellular process;GO:0051234//establishment of localization;GO:0044763//single-organism cellular process;GO:0051179//localization;GO:0044699//single-organism process
Pscit02175	0	16.3333	0	0	0	5.585	0	2.9662	0.001	2.8504	11.4769	0.000140766	0.00233496	yes	-	--	-	-	-	-
Pscit02179	10.6667	1.33333	2.6921	1.2194	3.0753	0	0.5485	0.2199	2.32893	0.256133	-3.1847	0.00146223	0.0157548	yes	-	--	-	-	-	-
Pscit02190	2.33333	66.3333	0.15	0.6229	0.1257	9.2947	5.1556	9.4366	0.299533	7.9623	4.7324	2.4034e-13	2.49553e-11	yes	-	--	-	-	-	-
Pscit02191	18	3.33333	3.8179	4.0762	5.0259	0.8143	0.4075	0.9802	4.30667	0.734	-2.55272	0.00012628	0.00212015	yes	-	hypothetical protein V490_04288 [Pseudogymnoascus sp. VKM F-3557]	-	-	-	-
Pscit02202	4.66667	23.3333	0.876	0.9699	0	2.6157	3.7086	1.5744	0.6153	2.6329	2.09729	0.00483745	0.0398604	yes	-	--	-	-	-	-
Pscit02204	1	14.3333	0.2133	0.3542	0	2.2291	2.2309	2.875	0.189167	2.445	3.6921	3.21412e-05	0.000669058	yes	-	related to methyltransferase [Rhynchosporium secalis]	-	-	-	-
Pscit02212	2.33333	23.3333	0.3344	0.3703	0	2.5796	1.4991	2.1036	0.2349	2.06077	3.13306	3.36665e-05	0.000697479	yes	CHS6	Chitin synthase 6 [Phialophora attae]	ko00520//Amino sugar and nucleotide sugar metabolism//Carbohydrate metabolism//Metabolism	-	-	-
Pscit02217	141.667	3.33333	18.2968	23.398	4.496	0.7284	0	0.2192	15.3969	0.315867	-5.60718	4.99687e-13	4.89693e-11	yes	-	carbohydrate-binding module family 13 protein [Trichoderma virens Gv29-8]	-	-	-	-
Pscit02238	0	7	0	0	0	2.1111	0	3.3885	0.001	1.8332	10.8401	0.00374087	0.0326442	yes	-	--	-	-	-	-
Pscit02243	21	148.333	1.2895	1.7592	2.0062	15.6768	7.0191	9.5187	1.68497	10.7382	2.67196	2.05758e-09	1.10438e-07	yes	paiA	related to Protease synthase and sporulation negative regulatory protein PAI 1 [Rhynchosporium secalis]	-	-	GO:0003824//catalytic activity	-
Pscit02247	5074	2113.67	309.823	425.359	710.339	172.803	169.504	213.246	481.84	185.184	-1.37959	1.19014e-06	3.79538e-05	yes	-	hypothetical protein LY89DRAFT_777056 [Phialocephala scopiformis]	-	-	-	-
Pscit02254	0	5	0	0	0	1.5709	1.123	0.8104	0.001	1.1681	10.1899	0.00222527	0.0217466	yes	-	glycoside hydrolase family 16, partial [Colletotrichum incanum]	-	-	-	-
Pscit02273	60.6667	28.3333	2.869	2.2907	3.6975	1.112	1.2778	1.3386	2.9524	1.2428	-1.24829	0.00246473	0.0236235	yes	Doa	protein kinase [Pochonia chlamydosporia 170]	-	-	GO:0016772//transferase activity, transferring phosphorus-containing groups;GO:0016740//transferase activity;GO:0003824//catalytic activity	-
Pscit02279	0	11.6667	0	0	0	3.3862	2.4476	0.9058	0.001	2.24653	11.1335	1.95421e-05	0.000436481	yes	-	duf895 domain membrane protein [Aspergillus bombycis]	-	-	-	-
Pscit02283	10	0.333333	1.9529	0.973	2.2904	0	0.1459	0	1.73877	0.0486333	-5.15998	6.83506e-05	0.00126572	yes	-	FabD/lysophospholipase-like protein [Glonium stellatum]	-	-	-	-
Pscit02333	123.333	301.333	30.5909	29.9315	17.6801	78.7736	26.2207	66.2733	26.0675	57.0892	1.13097	0.00575941	0.0453253	yes	-	--	-	-	-	-
Pscit02357	0	5.33333	0	0	0	0.7738	1.5488	2.1734	0.001	1.49867	10.5495	0.0019919	0.0198893	yes	-	--	-	-	-	-
Pscit02362	0	4.66667	0	0	0	1.1633	1.1642	1.1203	0.001	1.14927	10.1665	0.00269582	0.0252014	yes	-	hypothetical protein MAPG_11425 [Magnaporthiopsis poae ATCC 64411]	-	-	-	-
Pscit02372	1	24.3333	0	0.1338	0.2699	3.1266	3.4903	2.6057	0.134567	3.0742	4.51382	4.01813e-08	1.70127e-06	yes	-	--	-	-	-	-
Pscit02373	35	0.666667	4.294	9.4569	3.2843	0.2787	0	0	5.6784	0.0929	-5.93366	5.92568e-10	3.45711e-08	yes	-	--	-	-	-	-
Pscit02385	0	5.33333	0	0	0	3.2113	0.5357	0.6443	0.001	1.46377	10.5155	0.00567907	0.0448464	yes	-	--	-	-	-	-
Pscit02389	8.33333	198.667	0.4261	0.4717	0.1586	15.5134	2.0159	4.254	0.352133	7.2611	4.36599	2.20607e-09	1.17325e-07	yes	SPBPB10D8.02c	probable sulfatase [Phialocephala subalpina]	-	-	-	-
Pscit02396	183.333	475.667	7.5515	7.2297	6.8469	19.7959	14.0047	16.2862	7.20937	16.6956	1.21152	1.50234e-05	0.000349746	yes	rhmD	similar to mandelate racemase/muconate lactonizing protein [Botrytis cinerea T4]	ko00051//Fructose and mannose metabolism//Carbohydrate metabolism//Metabolism	-	GO:0003824//catalytic activity	GO:0044710//single-organism metabolic process;GO:0044699//single-organism process;GO:0008152//metabolic process
Pscit02397	71.3333	1832.33	2.4746	2.9775	3.9767	113.737	68.744	29.8613	3.14293	70.7806	4.49317	2.40625e-24	7.36398e-22	yes	-	p-loop containing nucleoside triphosphate hydrolase [Diplodia corticola]	-	-	-	-
Pscit02411	404	200.667	10.4951	10.2996	12.0662	2.5042	7.7259	4.3422	10.9536	4.85743	-1.17314	0.00155096	0.016507	yes	-	TPR-like protein [Cenococcum geophilum 1.58]	-	-	-	-
Pscit02422	160.667	474.667	13.079	12.8572	14.904	18.5933	40.1633	52.3705	13.6134	37.0424	1.44415	7.0567e-05	0.00129712	yes	-	secretory phospholipase a2 [Fusarium langsethiae]	-	-	-	-
Pscit02431	205.333	81.3333	4.8836	3.2865	1.9619	1.2875	1.0444	1.1746	3.37733	1.16883	-1.53082	6.52044e-05	0.00122693	yes	OXP1	hydantoinase B/oxoprolinase [Colletotrichum orchidophilum]	ko00480//Glutathione metabolism//Metabolism of other amino acids//Metabolism	-	GO:0003824//catalytic activity	-
Pscit02441	128	16.6667	3.1464	2.9779	5.2431	0.3031	0.8088	0.1824	3.78913	0.431433	-3.13466	2.07525e-09	1.11045e-07	yes	YLR278C	Zn2/Cys6 DNA-binding protein [Glarea lozoyensis ATCC 20868]	-	-	GO:0005488//binding	GO:0009987//cellular process;GO:0090304//nucleic acid metabolic process;GO:1901576//organic substance biosynthetic process;GO:0019438//aromatic compound biosynthetic process;GO:0044271//cellular nitrogen compound biosynthetic process;GO:0018130//heterocycle biosynthetic process;GO:0034654//nucleobase-containing compound biosynthetic process;GO:0006139//nucleobase-containing compound metabolic pro…
Pscit02448	7.33333	57	0.2708	0.8994	1.361	8.5905	3.8436	5.8398	0.843733	6.0913	2.85189	1.41906e-06	4.42037e-05	yes	-	--	-	-	-	-
Pscit02455	181	86	12.5543	12.0745	13.4456	5.2196	6.6486	4.1413	12.6915	5.3365	-1.24989	0.000160353	0.0025861	yes	-	serine/threonine protein kinase [Coccidioides immitis RS]	-	-	GO:0016740//transferase activity;GO:0016772//transferase activity, transferring phosphorus-containing groups;GO:0003824//catalytic activity	-
Pscit02456	0	5	0	0	0	0.8604	2.1527	0.2589	0.001	1.09067	10.091	0.00609823	0.0474476	yes	-	--	-	-	-	-
Pscit02462	161.333	33.6667	5.0096	5.4205	5.7226	0.9066	0.6238	1.6029	5.38423	1.04443	-2.36602	4.78056e-09	2.39632e-07	yes	LIP1	carboxylesterase family protein-like protein [Phialocephala scopiformis]	-	-	-	-
Pscit02495	1197.67	481	25.0105	22.0207	17.3474	3.3918	12.5871	6.8473	21.4595	7.60873	-1.49589	6.60138e-05	0.00123556	yes	-	TPR-like protein [Phialocephala scopiformis]	-	-	-	-
Pscit02502	1881.33	773.333	36.221	29.9827	74.5756	9.2831	26.2492	16.8525	46.9264	17.4616	-1.42622	0.000210286	0.00321212	yes	At5g47530	CBD9-like protein [Glarea lozoyensis ATCC 20868]	-	-	-	-
Pscit02504	1.33333	12.3333	0.4094	0.34	0	2.2922	1.8353	1.8396	0.2498	1.98903	2.99322	0.00106315	0.0120897	yes	-	--	-	-	-	-
Pscit02521	4	21.6667	0.1062	0.2646	0.7117	2.2198	1.5075	1.7178	0.360833	1.81503	2.33059	0.000719734	0.00879205	yes	-	Translation machinery associated TMA7 [Aureobasidium pullulans]	-	-	-	-
Pscit02527	0	9	0	0	0	1.5569	0	0.9371	0.001	0.831333	9.69928	0.00171697	0.0177119	yes	-	--	-	-	-	-
Pscit02530	511.667	276.667	9.8735	7.8281	5.0985	3.7778	4.0651	2.8981	7.60003	3.58033	-1.08591	0.000414867	0.00564696	yes	YCF1	canalicular multispecific organic anion transporter 1 [Nannizzia gypsea CBS 118893]	-	-	-	-
Pscit02531	138.333	36.6667	5.3513	3.3755	10.0001	1.5748	1.7299	1.1097	6.2423	1.47147	-2.08482	5.49487e-06	0.000144139	yes	slc16a10	MFS general substrate transporter [Phialocephala scopiformis]	-	-	-	-
Pscit02533	394.333	899.333	11.3006	13.3601	8.6911	19.4449	23.4201	25.8176	11.1173	22.8942	1.04218	7.22225e-05	0.00132198	yes	-	glycosyltransferase family 31 protein [Sclerotinia borealis F-4128]	-	-	GO:0003824//catalytic activity;GO:0016740//transferase activity	-
Pscit02540	61.6667	21.6667	7.0863	6.0045	10.4188	2.9148	2.5931	1.8194	7.83653	2.44243	-1.6819	0.000147189	0.00242453	yes	-	--	-	-	-	-
Pscit02541	277.333	137.333	5.3438	4.4375	6.0047	2.3069	2.9502	1.62	5.262	2.29237	-1.19877	0.000230124	0.00345761	yes	RPII	Ca2+-modulated nonselective cation channel polycystin [Zymoseptoria tritici IPO323]	-	-	-	-
Pscit02552	137.333	4.66667	14.1137	11.2391	1.8189	0.5403	0.2163	0	9.05723	0.2522	-5.16643	5.06179e-10	2.97299e-08	yes	Wwox	WW domain-containing oxidoreductase 2 [Colletotrichum chlorophyti]	-	-	-	-
Pscit02554	89	278.333	6.4441	5.0634	4.9919	22.0346	12.5795	10.3362	5.4998	14.9834	1.44592	6.80528e-05	0.00126531	yes	Mfe2	Thioesterase/thiol ester dehydrase-isomerase [Glarea lozoyensis ATCC 20868]	-	-	GO:0003824//catalytic activity	-
Pscit02555	80	0	8.6875	5.6953	9.9588	0	0	0	8.11387	0.001	-12.9862	3.03733e-23	8.02775e-21	yes	-	hypothetical protein ASPBRDRAFT_59885 [Aspergillus brasiliensis CBS 101740]	-	-	-	-
Pscit02560	8.66667	1.33333	2.8121	1.7962	0.5436	0.3229	0.3232	0	1.7173	0.215367	-2.99528	0.00430393	0.0364632	yes	-	extracellular dioxygenase [Lentinula edodes]	-	-	GO:0016491//oxidoreductase activity;GO:0043167//ion binding;GO:0043169//cation binding;GO:0016701//oxidoreductase activity, acting on single donors with incorporation of molecular oxygen;GO:0003824//catalytic activity;GO:0005506//iron ion binding;GO:0046914//transition metal ion binding;GO:0046872//metal ion binding;GO:0005488//binding	GO:0044710//single-organism metabolic process;GO:0009987//cellular process;GO:0044699//single-organism process;GO:0044237//cellular metabolic process;GO:0008152//metabolic process
Pscit02568	25	87.3333	1.1707	1.4582	0.8915	4.9652	3.4189	2.4387	1.17347	3.6076	1.62026	0.000218524	0.00330897	yes	gnl	related to lactonohydrolase [Rhynchosporium agropyri]	ko01200//Carbon metabolism//Global and Overview//Metabolism;ko01220//Degradation of aromatic compounds//Global and Overview//Metabolism;ko00030//Pentose phosphate pathway//Carbohydrate metabolism//Metabolism;ko00053//Ascorbate and aldarate metabolism//Carbohydrate metabolism//Metabolism	-	-	-
Pscit02577	39.3333	11.6667	2.033	4.0516	2.248	0.8498	0.7898	0.5846	2.77753	0.7414	-1.90548	0.000240558	0.00358824	yes	mug14	L-fuculose-phosphate aldolase [Phialocephala scopiformis]	-	-	-	-
Pscit02582	359.333	1492	23.3711	21.6526	16.7197	56.6158	79.0298	95.7519	20.5811	77.1325	1.90602	1.34777e-12	1.2245e-10	yes	-	--	-	-	-	-
Pscit02585	5.66667	37	0.9865	0	0.5785	3.314	2.5797	2.7482	0.521667	2.88063	2.46519	0.000213346	0.00324748	yes	-	hypothetical protein GLAREA_12474 [Glarea lozoyensis ATCC 20868]	-	-	-	-
Pscit02587	76	514	4.7724	4.4583	4.1645	17.0209	27.8801	37.823	4.46507	27.5747	2.62659	7.72949e-14	8.37474e-12	yes	-	--	-	-	-	-
Pscit02590	9.33333	85.6667	0.6455	1.2253	0.3863	6.058	3.9961	9.1987	0.752367	6.4176	3.09253	1.36927e-08	6.38799e-07	yes	-	similar to An01g08750 [Aspergillus kawachii IFO 4308]	-	-	-	-
Pscit02592	31	169	2.1338	1.0547	1.1065	12.0599	3.454	4.4741	1.43167	6.66267	2.2184	1.88387e-05	0.000425676	yes	stcL	cytochrome P450 monooxygenase [Trichoderma brevicompactum]	-	-	GO:0005488//binding;GO:0043167//ion binding;GO:0046872//metal ion binding;GO:0003824//catalytic activity;GO:0016491//oxidoreductase activity;GO:0043169//cation binding	-
Pscit02595	4	47.6667	0.6403	0.2659	0	4.7799	0.8372	3.5244	0.302067	3.04717	3.33453	6.73214e-05	0.00125465	yes	-	--	-	-	-	-
Pscit02596	0.333333	7.66667	0	0.2107	0	1.515	2.6534	0.228	0.0702333	1.46547	4.38306	0.00541757	0.0433012	yes	-	related to polyketide synthase [Phialocephala subalpina]	-	-	GO:0003824//catalytic activity	GO:0008152//metabolic process
Pscit02601	137.667	329.667	3.4894	3.9679	3.9502	8.401	8.0322	8.164	3.8025	8.19907	1.10851	0.000103866	0.00180104	yes	-	Ectonucleotide pyrophosphatase/phosphodiesterase family member 6 [Talaromyces marneffei PM1]	-	-	-	-
Pscit02608	25	313	1.6427	1.0747	0.6672	25.1559	4.6114	6.1729	1.1282	11.9801	3.40854	3.23993e-08	1.39205e-06	yes	BSC6	MFS transporter [Glonium stellatum]	-	-	-	-
Pscit02611	448	1809.33	22.1655	17.8384	18.4046	65.5284	84.4043	57.7369	19.4695	69.2232	1.83004	6.35024e-14	7.05564e-12	yes	-	isoamyl alcohol [Colletotrichum orbiculare MAFF 240422]	-	-	-	-
Pscit02616	1149.67	560.333	19.2902	17.2015	13.8002	4.8651	9.6405	7.2841	16.764	7.26323	-1.20668	1.65093e-05	0.000379931	yes	FAEB	related to Feruloyl esterase B [Phialocephala subalpina]	-	-	-	GO:0006139//nucleobase-containing compound metabolic process;GO:0044249//cellular biosynthetic process;GO:1901576//organic substance biosynthetic process;GO:0090304//nucleic acid metabolic process;GO:0044238//primary metabolic process;GO:0046483//heterocycle metabolic process;GO:0043170//macromolecule metabolic process;GO:0044237//cellular metabolic process;GO:0018130//heterocycle biosynthetic pr…
Pscit02619	4	41.6667	0.7362	0.4367	0	1.8058	4.8718	3.7806	0.390967	3.48607	3.15648	8.29974e-06	0.000208919	yes	-	uncharacterized protein PAC_02258 [Phialocephala subalpina]	-	-	-	-
Pscit02620	4435.33	525	118.602	93.8943	142.741	10.4437	13.5903	13.8484	118.412	12.6275	-3.22918	3.74856e-38	3.63277e-35	yes	PTR2	MFS general substrate transporter [Glarea lozoyensis ATCC 20868]	-	-	-	GO:0051179//localization;GO:0051234//establishment of localization
Pscit02627	134.333	47	5.6845	5.6714	3.838	1.995	1.5847	1.0674	5.06463	1.54903	-1.70909	9.27068e-06	0.000230696	yes	-	histidine acid phosphatase-like protein [Phialocephala scopiformis]	-	-	-	-
Pscit02633	79	217.667	5.2785	3.5321	2.1895	12.1652	6.5088	7.5986	3.6667	8.75753	1.25604	0.00164807	0.0171796	yes	-	sac3 ganp nin1 mts3 eif-3 p25 protein [Purpureocillium lilacinum]	-	-	-	-
Pscit02634	483	30.3333	8.0692	5.5838	32.9533	0.3904	1.5071	0.7721	15.5354	0.889867	-4.12583	5.47289e-10	3.20366e-08	yes	PTR2	MFS general substrate transporter [Glarea lozoyensis ATCC 20868]	-	-	-	-
Pscit02637	55	198	2.8506	2.9211	3.0484	10.9564	10.1046	7.0307	2.94003	9.3639	1.67128	1.3828e-06	4.33063e-05	yes	gaaC	dihydrodipicolinate synthetase-like protein [Phialocephala scopiformis]	ko00051//Fructose and mannose metabolism//Carbohydrate metabolism//Metabolism	-	GO:0016772//transferase activity, transferring phosphorus-containing groups;GO:0016301//kinase activity;GO:0019200//carbohydrate kinase activity;GO:0016773//phosphotransferase activity, alcohol group as acceptor;GO:0003824//catalytic activity;GO:0016740//transferase activity;GO:0008443//phosphofructokinase activity	GO:0008152//metabolic process;GO:0032787//monocarboxylic acid metabolic process;GO:0044281//small molecule metabolic process;GO:0006082//organic acid metabolic process;GO:0016310//phosphorylation;GO:0071704//organic substance metabolic process;GO:0019752//carboxylic acid metabolic process;GO:0044710//single-organism metabolic process;GO:0044699//single-organism process;GO:0006796//phosphate-conta…
Pscit02649	2598.33	695.667	82.5638	71.9095	83.4018	7.8745	27.6868	21.8708	79.2917	19.144	-2.05028	8.34544e-09	4.03263e-07	yes	GRE2	NAD(P)-binding protein [Glonium stellatum]	-	-	-	-
Pscit02659	848	9883.33	23.8982	26.629	21.6634	433	45.2248	281.349	24.0635	253.191	3.39531	4.90191e-10	2.88882e-08	yes	FES1	Fes1-domain-containing protein [Phialocephala scopiformis]	-	-	-	-
Pscit02664	221.333	1067	9.6227	13.5668	16.76	94.1564	35.5837	42.987	13.3165	57.5757	2.11225	1.36959e-08	6.38799e-07	yes	-	cell wall protein PhiA [Aspergillus clavatus NRRL 1]	-	-	-	GO:0075259//spore-bearing organ development;GO:0007275//multicellular organism development;GO:0061458//reproductive system development;GO:0032502//developmental process;GO:0030582//fruiting body development;GO:0048731//system development;GO:0044707//single-multicellular organism process;GO:0048608//reproductive structure development;GO:0044767//single-organism developmental process;GO:0022414//re…
Pscit02669	558.667	1282	15.5863	15.0326	11.9308	36.6979	17.328	33.8204	14.1832	29.2821	1.04583	0.000325119	0.00461839	yes	CHORD	CORD and CS domain containing protein [Marssonina brunnea f. sp. 'multigermtubi' MB_m1]	-	-	-	-
Pscit02678	229	90.6667	10.4626	11.927	5.6124	3.494	4.3197	1.8144	9.334	3.20937	-1.54021	0.000154079	0.00251192	yes	CYP52A5	Cytochrome P450 [Glarea lozoyensis ATCC 20868]	-	-	GO:0005488//binding;GO:0043167//ion binding;GO:0046872//metal ion binding;GO:0003824//catalytic activity;GO:0016491//oxidoreductase activity;GO:0043169//cation binding	-
Pscit02680	12.6667	95.6667	0.6499	0.6071	1.429	11.2788	4.4303	2.0439	0.895333	5.91767	2.72453	2.09408e-05	0.00046181	yes	SPAC521.03	NAD(P)-binding protein [Aspergillus ruber CBS 135680]	-	-	-	-
Pscit02690	52	208	2.6241	1.4425	1.1765	8.5528	4.0038	5.6129	1.7477	6.0565	1.79303	1.84218e-05	0.000417879	yes	-	cytochrome p450 protein [Diplodia corticola]	-	-	-	-
Pscit02695	85.6667	200.333	2.1912	3.4809	4.9082	8.9252	5.8364	7.9618	3.52677	7.57447	1.1028	0.00312051	0.0283813	yes	dre2	probable Fe-S cluster assembly protein dre2 [Phialocephala subalpina]	-	-	-	-
Pscit02696	2.33333	21	0.1383	0	0.1545	1.4801	0.1378	0.663	0.0976	0.7603	2.96162	0.00335127	0.0301494	yes	dre2	probable Fe-S cluster assembly protein dre2 [Phialocephala subalpina]	-	-	-	-
Pscit02698	129.333	357	12.233	7.0525	7.9632	29.1981	20.1995	15.5439	9.0829	21.6472	1.25295	0.000308936	0.00442453	yes	-	--	-	-	-	-
Pscit02703	27.3333	130.333	1.7601	0.7738	1.301	4.1736	7.0004	4.7451	1.2783	5.30637	2.0535	1.72659e-06	5.20184e-05	yes	cpaO	flavin-containing superfamily Amine oxidase [Diaporthe helianthi]	-	-	-	-
Pscit02704	21.3333	100	2.0297	1.2205	0.8208	6.0083	6.693	3.585	1.357	5.42877	2.0002	1.52269e-05	0.000353216	yes	-	--	-	-	-	-
Pscit02717	33.6667	353.333	1.0822	1.0065	1.7406	15.2518	10.1547	10.6583	1.27643	12.0216	3.23544	3.16388e-18	5.57483e-16	yes	-	Extensin [Talaromyces islandicus]	-	-	-	-
Pscit02722	192.333	2	10.256	7.373	1.4876	0.1082	0.0542	0	6.3722	0.0541333	-6.87913	7.58738e-17	1.19238e-14	yes	DIT1	spore wall maturation protein DIT1 [Aspergillus udagawae]	-	-	-	-
Pscit02737	1168.33	3043.33	38.6274	30.9347	24.1501	85.3889	52.7178	78.8993	31.2374	72.3353	1.21143	2.56213e-06	7.37522e-05	yes	F37C4.5	mucoidy inhibitor-like protein [Marssonina brunnea f. sp. 'multigermtubi' MB_m1]	-	-	-	-
Pscit02738	133	55.3333	3.1954	2.6284	4.7476	0.9226	1.9594	1.0294	3.5238	1.3038	-1.43441	0.000522127	0.00678687	yes	-	heterokaryon incompatibility protein [Colletotrichum gloeosporioides Cg-14]	-	-	-	-
Pscit02739	16	131.667	0.8097	0.5379	0.407	3.0827	4.2347	5.5665	0.584867	4.29463	2.87636	1.07017e-10	7.32079e-09	yes	-	--	-	-	-	-
Pscit02754	61	22	3.1289	4.2014	3.3461	1.3915	1.2931	0.7179	3.5588	1.13417	-1.64976	0.000171637	0.00273178	yes	At3g50210	Clavaminate synthase-like protein [Phialocephala scopiformis]	-	-	GO:0043169//cation binding;GO:0016491//oxidoreductase activity;GO:0005488//binding;GO:0016705//oxidoreductase activity, acting on paired donors, with incorporation or reduction of molecular oxygen;GO:0043167//ion binding;GO:0003824//catalytic activity	GO:0044699//single-organism process;GO:0008152//metabolic process;GO:0044710//single-organism metabolic process
Pscit02757	133.333	408.333	7.681	10.6662	4.4338	21.1041	22.7612	18.2709	7.59367	20.7121	1.4476	2.64187e-05	0.000562697	yes	asl1	Alkali-sensitive linkage protein 1 [Valsa mali var. pyri] [Valsa mali]	-	-	-	-
Pscit02760	5	90.3333	0.3696	0.2455	0.3715	8.6632	4.2523	2.4577	0.328867	5.1244	3.96181	1.3988e-10	9.17315e-09	yes	inhA	class I glutamine amidotransferase-like protein [Cylindrobasidium torrendii FP15055 ss-10]	-	-	-	-
Pscit02762	2.66667	21.6667	0	0.5145	0.519	3.353	3.24	1.1135	0.3445	2.56883	2.89854	0.000327461	0.00463279	yes	-	--	-	-	-	-
Pscit02763	0.666667	22	0	0.2583	0	3.3666	1.859	2.9348	0.0861	2.72013	4.98152	1.17212e-07	4.61544e-06	yes	-	--	-	-	-	-
Pscit02766	3749.67	902.667	104.641	83.2237	80.7713	16.8142	21.3904	19.2061	89.5455	19.1369	-2.22626	4.56419e-23	1.18833e-20	yes	-	potassium channel, voltage-dependent transporter [Marssonina brunnea f. sp. 'multigermtubi' MB_m1]	-	-	-	-
Pscit02778	721.333	374.667	14.1041	17.8682	16.987	5.9199	9.7074	7.2889	16.3198	7.63873	-1.09522	5.66407e-05	0.00108815	yes	yetA	yetA [Penicillium brasilianum]	-	-	-	-
Pscit02782	401	2084.67	12.7144	13.1974	12.4362	62.1772	72.2406	41.2548	12.7827	58.5575	2.19567	2.17761e-17	3.48497e-15	yes	FRE4	ferric-chelate reductase [Marssonina brunnea f. sp. 'multigermtubi' MB_m1]	-	-	-	-
Pscit02784	6.33333	27	0.2239	1.0227	0.5628	1.7551	2.1748	3.4208	0.603133	2.45023	2.02237	0.0013321	0.0145323	yes	ndx1	Nudix [Glarea lozoyensis ATCC 20868]	-	-	-	-
Pscit02802	121.667	68.3333	6.4172	6.513	7.8736	4.5	3.0994	2.796	6.9346	3.46513	-1.0009	0.00503318	0.0410658	yes	WWOX	Short-chain dehydrogenase/reductase SDR [Penicillium italicum]	-	-	-	-
Pscit02803	301.333	714	12.4364	9.9055	7.0466	24.3591	17.6886	19.1907	9.79617	20.4128	1.05918	0.000212569	0.00323847	yes	kri1	Krr1-domain-containing protein [Phialocephala scopiformis]	-	GO:0005623//cell;GO:0044422//organelle part;GO:0005816//spindle pole body;GO:0043227//membrane-bounded organelle;GO:0030684//preribosome;GO:1990904//ribonucleoprotein complex;GO:0005815//microtubule organizing center;GO:0015630//microtubule cytoskeleton;GO:0000922//spindle pole;GO:0044430//cytoskeletal part;GO:0030529//intracellular ribonucleoprotein complex;GO:0043228//non-membrane-bounded organ…	-	-
Pscit02829	203.333	88.3333	5.688	4.5112	2.5478	0.8492	2.7752	1.1683	4.249	1.59757	-1.41125	0.00219893	0.0215253	yes	-	Nitrate reductase (NAD(P)H) [Scedosporium apiospermum]	-	-	-	-
Pscit02834	16.6667	108.333	0.5881	0.9768	2.6276	6.8049	9.7398	8.7203	1.3975	8.42167	2.59126	3.46721e-07	1.23939e-05	yes	MexAM1_META1p0182	probable short chain dehydrogenase [Phialocephala subalpina]	-	-	GO:0003824//catalytic activity	GO:0044699//single-organism process;GO:0008152//metabolic process;GO:0044710//single-organism metabolic process
Pscit02835	6	98.6667	0.5759	0.4782	0.7718	10.9186	6.3673	9.8321	0.608633	9.03933	3.89257	1.6495e-14	2.02633e-12	yes	-	--	-	-	-	-
Pscit02841	578.667	6705	26.8514	34.7232	44.1673	389.136	418.715	291.875	35.2473	366.576	3.37853	1.65182e-37	1.44071e-34	yes	ctr4	related to copper transport protein [Rhynchosporium agropyri]	-	-	-	-
Pscit02846	82	22.6667	3.4532	3.231	3.8706	0.4357	1.4898	0.6556	3.51827	0.860367	-2.03184	2.18217e-05	0.000478213	yes	moc3	C6 finger domain-containing protein [Colletotrichum orbiculare MAFF 240422]	-	-	-	-
Pscit02848	432	1649.67	29.8538	30.5166	35.5056	183.242	81.6762	55.166	31.9587	106.695	1.73921	1.72614e-06	5.20184e-05	yes	-	succinyl CoA synthetase-like protein [Marssonina brunnea f. sp. 'multigermtubi' MB_m1]	-	-	-	-
Pscit02849	1759.67	648	56.0675	50.3921	41.1006	15.8269	16.591	15.863	49.1867	16.0936	-1.61178	1.17607e-12	1.0741e-10	yes	SET6	SET domain-containing protein [Lepidopterella palustris CBS 459.81]	-	-	-	-
Pscit02851	6.33333	29	0.2479	0.6862	0.4154	0.987	2.1609	2.6734	0.449833	1.94043	2.10892	0.0010846	0.0123095	yes	-	--	-	-	-	-
Pscit02858	6.33333	76.6667	0.2271	0.0943	0.6183	5.8484	2.6297	1.5305	0.313233	3.3362	3.4129	6.24608e-07	2.11566e-05	yes	erg10	acetyl-CoA C-acetyltransferase [Pseudogymnoascus sp. WSF 3629]	ko01200//Carbon metabolism//Global and Overview//Metabolism;ko00380//Tryptophan metabolism//Amino acid metabolism//Metabolism;ko01212//Fatty acid metabolism//Global and Overview//Metabolism;ko00280//Valine, leucine and isoleucine degradation//Amino acid metabolism//Metabolism;ko00071//Fatty acid degradation//Lipid metabolism//Metabolism;ko00620//Pyruvate metabolism//Carbohydrate metabolism//Metab…	GO:0044464//cell part;GO:0005623//cell;GO:0005622//intracellular;GO:0044424//intracellular part	GO:0016746//transferase activity, transferring acyl groups;GO:0016747//transferase activity, transferring acyl groups other than amino-acyl groups;GO:0003988//acetyl-CoA C-acyltransferase activity;GO:0003824//catalytic activity;GO:0016740//transferase activity;GO:0016408//C-acyltransferase activity	GO:0009987//cellular process;GO:0006629//lipid metabolic process;GO:0006066//alcohol metabolic process;GO:0008202//steroid metabolic process;GO:1902652//secondary alcohol metabolic process;GO:0044699//single-organism process;GO:0044237//cellular metabolic process;GO:0071704//organic substance metabolic process;GO:0044710//single-organism metabolic process;GO:0044763//single-organism cellular proc…
Pscit02866	2.66667	42.3333	0	0.23	0.0773	2.7225	0.2069	1.7424	0.102433	1.55727	3.92626	5.37308e-05	0.00104491	yes	rrp3	P-loop containing nucleoside triphosphate hydrolase [Glarea lozoyensis ATCC 20868]	-	-	GO:0032549//ribonucleoside binding;GO:1901363//heterocyclic compound binding;GO:0097159//organic cyclic compound binding;GO:0003824//catalytic activity;GO:0016817//hydrolase activity, acting on acid anhydrides;GO:0005488//binding;GO:0001882//nucleoside binding;GO:0016462//pyrophosphatase activity;GO:0001883//purine nucleoside binding;GO:0097367//carbohydrate derivative binding;GO:0036094//small m…	-
Pscit02869	72.6667	34.6667	5.6828	3.9053	3.2284	2.2917	1.9032	1.0566	4.27217	1.7505	-1.2872	0.00348595	0.0309775	yes	GRE2	nad dependent epimerase [Ophiostoma piceae UAMH 11346]	-	-	-	-
Pscit02874	439.667	953	25.0024	44.0085	41.3234	46.047	77.8185	98.9791	36.7781	74.2815	1.01416	0.00142884	0.0154523	yes	gfa	S-(hydroxymethyl)glutathione synthase [Cyphellophora europaea CBS 101466]	ko01200//Carbon metabolism//Global and Overview//Metabolism;ko00680//Methane metabolism//Energy metabolism//Metabolism	-	GO:0043167//ion binding;GO:0003824//catalytic activity;GO:0016846//carbon-sulfur lyase activity;GO:0043169//cation binding;GO:0016829//lyase activity;GO:0046872//metal ion binding;GO:0005488//binding;GO:0046914//transition metal ion binding	GO:0044282//small molecule catabolic process;GO:0009056//catabolic process;GO:0044710//single-organism metabolic process;GO:0044281//small molecule metabolic process;GO:0044712//single-organism catabolic process;GO:0044699//single-organism process;GO:0008152//metabolic process
Pscit02876	0.666667	824.667	0	0.0537	0	23.8325	11.8296	28.9221	0.0179	21.5281	10.232	6.78895e-56	1.0766e-52	yes	nicC	FAD binding domain-containing protein [Phialocephala scopiformis]	-	-	GO:0016829//lyase activity;GO:0016830//carbon-carbon lyase activity;GO:0003824//catalytic activity	GO:0044699//single-organism process;GO:0008152//metabolic process;GO:0044710//single-organism metabolic process
Pscit02887	25.3333	80.3333	1.8253	4.0419	4.0775	10.4463	8.864	9.7049	3.3149	9.67173	1.54481	0.000296487	0.00428494	yes	-	--	-	-	-	-
Pscit02896	316	99	4.3222	6.1994	42.1322	5.8662	4.9415	4.4725	17.5513	5.0934	-1.78487	0.00597917	0.0466876	yes	RBE1	related to the plant PR-1 class of pathogen related proteins [Phialocephala subalpina]	-	-	-	-
Pscit02899	10	139.667	1.0284	1.281	1.0769	12.7627	7.5872	23.9121	1.12877	14.754	3.70829	3.50312e-12	2.90993e-10	yes	-	hypothetical protein O988_06203 [Pseudogymnoascus sp. VKM F-3808]	-	-	-	-
Pscit02908	0.666667	118.333	0	0.0725	0	3.3913	4.1774	4.8283	0.0241667	4.13233	7.41779	3.33076e-26	1.16204e-23	yes	cbhB	cellobiohydrolase I-I [Paraphaeosphaeria sporulosa]	-	-	-	-
Pscit02909	6	28.6667	0.5942	0.329	0.6637	2.4397	2.4417	1.78	0.528967	2.22047	2.06961	0.000248256	0.00368932	yes	-	--	-	-	-	-
Pscit02913	831.333	2622	65.946	70.1544	38.7895	257.502	108.202	117.458	58.2966	161.054	1.46606	1.43601e-05	0.000337597	yes	PEP2	pea pathogenicity protein 2 [Aspergillus bombycis]	-	-	-	-
Pscit02915	9.66667	0.666667	1.7138	3.0043	0.1595	0.2843	0	0	1.62587	0.0947667	-4.10069	0.00499036	0.0407737	yes	tyr1	Di-copper centre-containing [Glarea lozoyensis ATCC 20868]	ko00350//Tyrosine metabolism//Amino acid metabolism//Metabolism;ko00740//Riboflavin metabolism//Metabolism of cofactors and vitamins//Metabolism	-	-	-
Pscit02940	8	62.3333	0.8811	1.2194	0.9841	11.2904	1.7553	8.973	1.0282	7.33957	2.83557	2.1254e-05	0.000466946	yes	-	--	-	-	-	-
Pscit02949	4	28.3333	0.547	0.4542	0.1833	2.9398	2.0433	2.3593	0.394833	2.44747	2.63197	2.20413e-05	0.000481815	yes	mmgC	acyl-CoA dehydrogenase-like protein [Phialocephala scopiformis]	-	-	GO:0003824//catalytic activity;GO:0005488//binding;GO:0016491//oxidoreductase activity;GO:0097159//organic cyclic compound binding;GO:1901265//nucleoside phosphate binding;GO:0000166//nucleotide binding;GO:1901363//heterocyclic compound binding;GO:0036094//small molecule binding	GO:0044710//single-organism metabolic process;GO:0008152//metabolic process;GO:0044699//single-organism process
Pscit02956	47.3333	257.333	1.6773	1.6017	1.9671	12.9902	4.0413	8.5913	1.7487	8.54093	2.28811	1.339e-07	5.2254e-06	yes	aifA	related to pyridine nucleotide-disulphide oxidoreductase AMID-like [Phialocephala subalpina]	-	-	-	-
Pscit02967	25.6667	110.333	2.5909	1.5538	0.9043	5.2111	9.6782	3.4923	1.683	6.1272	1.86419	0.000233474	0.0034929	yes	-	Carboxypeptidase [Aureobasidium pullulans]	-	-	-	-
Pscit02983	4215.67	553	313.753	244.572	321.87	13.7668	39.3998	53.0322	293.398	35.3996	-3.05105	1.7099e-15	2.33027e-13	yes	LOT6	NADPH-dependent FMN reductase [Trichoderma gamsii]	-	-	-	-
Pscit02984	69	200.333	5.9511	4.4545	5.0555	22.4622	8.8296	7.6074	5.1537	12.9664	1.3311	0.00219323	0.0214958	yes	SPBP16F5.05c	ankyrin [Phialocephala scopiformis]	-	GO:0005737//cytoplasm;GO:0005623//cell;GO:0044424//intracellular part;GO:0005622//intracellular;GO:0044464//cell part	-	GO:0050896//response to stimulus;GO:0006950//response to stress
Pscit02995	10	1147	0.6452	0.2296	0.386	67.045	33.7742	21.1608	0.420267	40.66	6.59616	8.87603e-37	7.37303e-34	yes	cysK	cysteine synthase A [Diaporthe helianthi]	ko01200//Carbon metabolism//Global and Overview//Metabolism;ko01230//Biosynthesis of amino acids//Global and Overview//Metabolism;ko00270//Cysteine and methionine metabolism//Amino acid metabolism//Metabolism;ko00920//Sulfur metabolism//Energy metabolism//Metabolism	-	GO:0003824//catalytic activity	GO:0008152//metabolic process
Pscit03014	13.3333	1.66667	0.7136	2.6667	2.6902	0	0.6664	0	2.0235	0.222133	-3.18736	0.00166004	0.0172676	yes	-	--	-	-	-	-
Pscit03032	14.6667	69.6667	0.3627	0.9539	0.9623	5.1449	3.3425	1.1409	0.759633	3.20943	2.07894	0.000466304	0.00619512	yes	wbpA	polysaccharide biosynthesis protein vipA/tviB [Coniochaeta ligniaria NRRL 30616]	-	-	GO:0016491//oxidoreductase activity;GO:0003824//catalytic activity;GO:0016614//oxidoreductase activity, acting on CH-OH group of donors;GO:0016616//oxidoreductase activity, acting on the CH-OH group of donors, NAD or NADP as acceptor	-
Pscit03033	928	327	20.5441	28.5032	38.8367	12.9743	8.3127	6.437	29.2947	9.24133	-1.66447	2.70356e-07	9.94957e-06	yes	-	hypothetical protein LY89DRAFT_681045 [Phialocephala scopiformis]	-	-	-	-
Pscit03034	10	43	0.3436	1.0844	0.3455	2.36	2.6701	1.9146	0.591167	2.3149	1.96931	0.000418257	0.00566906	yes	WWOX	alcohol dehydrogenase [Fusarium oxysporum f. sp. vasinfectum 25433]	-	-	GO:0003824//catalytic activity	GO:0044710//single-organism metabolic process;GO:0008152//metabolic process;GO:0044699//single-organism process
Pscit03047	512.333	1590.67	21.043	18.4352	17.0046	58.3581	36.0448	63.6764	18.8276	52.6931	1.48476	1.62756e-08	7.43226e-07	yes	MCH2	related to protein MCH2 (monocarboxylate permease homolog) [Rhynchosporium commune]	-	-	-	-
Pscit03055	2.66667	2255.67	0.2717	0.1128	0.1138	153.505	74.6594	138.517	0.1661	122.227	9.5233	8.77866e-87	3.82837e-83	yes	LIGB	extradiol ring-cleavage dioxygenase class iii protein-like protein subunit B [Phialocephala scopiformis]	-	-	GO:0046872//metal ion binding;GO:0046914//transition metal ion binding;GO:0043169//cation binding;GO:0005506//iron ion binding;GO:0003824//catalytic activity;GO:0043167//ion binding;GO:0005488//binding;GO:0016491//oxidoreductase activity	GO:0008152//metabolic process;GO:0044710//single-organism metabolic process;GO:0044699//single-organism process
Pscit03070	16.6667	59.6667	1.5548	1.2911	1.013	2.5147	6.3888	3.1825	1.2863	4.02867	1.64708	0.0010205	0.0116886	yes	-	hypothetical protein SBOR_7596 [Sclerotinia borealis F-4128]	-	-	-	-
Pscit03074	75.6667	1728.67	5.3915	3.7482	3.6237	115.217	101.637	31.2102	4.25447	82.6881	4.28063	3.17994e-22	8.03927e-20	yes	eglD	Cellulose-binding protein [Glarea lozoyensis ATCC 20868]	ko00500//Starch and sucrose metabolism//Carbohydrate metabolism//Metabolism	-	GO:0030247//polysaccharide binding;GO:0030246//carbohydrate binding;GO:0005488//binding;GO:0001871//pattern binding	GO:0008152//metabolic process;GO:0044238//primary metabolic process
Pscit03079	20	203	3.0748	1.3618	1.2021	14.4605	20.4453	14.0919	1.87957	16.3326	3.11928	8.24976e-13	7.82113e-11	yes	-	--	-	-	-	-
Pscit03081	103.667	384	6.1894	6.0335	6.2557	31.9402	12.0629	16.6858	6.15953	20.2296	1.71558	5.27383e-06	0.000139176	yes	plyE	polysaccharide lyase family 3 protein [Mortierella elongata AG-77]	-	-	GO:0016829//lyase activity;GO:0003824//catalytic activity;GO:0016837//carbon-oxygen lyase activity, acting on polysaccharides;GO:0016835//carbon-oxygen lyase activity	-
Pscit03089	1289.33	700.333	69.0338	83.0541	68.419	31.9356	40.5823	35.1242	73.5023	35.8807	-1.03458	6.22998e-06	0.00016172	yes	-	hypothetical protein OIDMADRAFT_148133 [Oidiodendron maius Zn]	-	-	-	-
Pscit03097	140.667	323.667	7.1369	8.2391	6.2217	21.0502	10.3605	12.8267	7.19923	14.7458	1.03439	0.00233568	0.0226606	yes	yjhC	similar to oxidoreductase domain protein [Botrytis cinerea T4]	-	-	-	-
Pscit03100	41.3333	6.66667	4.1045	2.6366	1.9462	0.4625	0.5786	0.1392	2.89577	0.393433	-2.87975	1.56923e-06	4.81083e-05	yes	-	Ankyrin repeat-containing protein [Glarea lozoyensis ATCC 20868]	-	-	-	-
Pscit03104	382.667	128.667	16.6051	22.5027	22.7528	5.8521	7.7017	5.1033	20.6202	6.21903	-1.7293	2.64076e-08	1.16034e-06	yes	-	Protein kinase-like (PK-like) [Glarea lozoyensis ATCC 20868]	-	-	-	-
Pscit03114	0	5	0	0	0	1.7471	0.8743	0.7887	0.001	1.1367	10.1506	0.0026744	0.0250819	yes	Acsf2	related to long-chain-fatty-acid-CoA ligase [Phialocephala subalpina]	-	-	-	-
Pscit03117	3.33333	47.3333	0.1182	0	0.8912	7.7647	3.709	1.2746	0.336467	4.24943	3.65873	4.03756e-05	0.000818967	yes	-	hypothetical protein OIDMADRAFT_35524 [Oidiodendron maius Zn]	-	-	-	-
Pscit03122	6.33333	33.6667	0.8828	0.4581	0.5546	4.1185	2.3907	2.1815	0.631833	2.8969	2.19689	0.000186329	0.00291509	yes	xlnB	glycosyl hydrolase family 11 [Colletotrichum simmondsii]	-	-	GO:0001871//pattern binding;GO:0097599//xylanase activity;GO:0003824//catalytic activity;GO:0030247//polysaccharide binding;GO:0005488//binding;GO:0016798//hydrolase activity, acting on glycosyl bonds;GO:0004553//hydrolase activity, hydrolyzing O-glycosyl compounds;GO:0030246//carbohydrate binding;GO:0016787//hydrolase activity	GO:0005975//carbohydrate metabolic process;GO:0008152//metabolic process;GO:0016052//carbohydrate catabolic process;GO:0071704//organic substance metabolic process;GO:0005976//polysaccharide metabolic process;GO:0009057//macromolecule catabolic process;GO:0000272//polysaccharide catabolic process;GO:0043170//macromolecule metabolic process;GO:0044238//primary metabolic process;GO:1901575//organic…
Pscit03132	118.333	655	7.6359	7.5852	7.1738	45.4937	25.5382	40.5292	7.46497	37.187	2.31659	5.33916e-14	6.25076e-12	yes	plyE	polysaccharide lyase family 3 protein [Mortierella elongata AG-77]	-	-	GO:0016829//lyase activity;GO:0016835//carbon-oxygen lyase activity;GO:0003824//catalytic activity;GO:0016837//carbon-oxygen lyase activity, acting on polysaccharides	-
Pscit03137	3665.67	1744.67	108.718	123.228	153.097	50.9688	59.6774	54.9946	128.348	55.2136	-1.21696	2.55643e-08	1.12612e-06	yes	-	similar to An04g00630 [Aspergillus kawachii IFO 4308]	-	-	-	-
Pscit03142	7178.67	1976	451.616	380.037	124.763	39.7241	91.849	103.456	318.805	78.343	-2.0248	1.69275e-06	5.13537e-05	yes	-	DEAD/DEAH box helicase [Aspergillus luchuensis]	-	-	-	-
Pscit03167	199	490	26.4225	20.1294	18.1746	62.3384	39.5712	37.4673	21.5755	46.459	1.10656	0.000326888	0.00462843	yes	-	DUF2423 domain-containing protein [Colletotrichum incanum]	-	-	-	-
Pscit03171	2.66667	19.6667	0.112	0.6508	0	0.585	1.1711	3.8233	0.254267	1.8598	2.87073	0.00413604	0.0352807	yes	-	--	-	-	-	-
Pscit03179	0	7.66667	0	0	0	1.5	2.2519	2.4076	0.001	2.05317	11.0036	0.000113875	0.00194558	yes	-	--	-	-	-	-
Pscit03183	0	82.3333	0	0	0	5.0095	0.1133	2.2486	0.001	2.45713	11.2628	2.43049e-09	1.28868e-07	yes	2MBCD	isovaleryl-CoA dehydrogenase, mitochondrial precursor [Phialocephala subalpina]	ko00280//Valine, leucine and isoleucine degradation//Amino acid metabolism//Metabolism	-	GO:1901363//heterocyclic compound binding;GO:0003824//catalytic activity;GO:0036094//small molecule binding;GO:1901265//nucleoside phosphate binding;GO:0097159//organic cyclic compound binding;GO:0005488//binding;GO:0000166//nucleotide binding;GO:0016491//oxidoreductase activity	GO:0044710//single-organism metabolic process;GO:0008152//metabolic process;GO:0044699//single-organism process
Pscit03184	27.3333	155.333	0.8562	1.2281	0.7173	4.7064	2.7332	7.3444	0.933867	4.928	2.39971	1.35013e-07	5.25706e-06	yes	IVD	isovaleryl-CoA dehydrogenase, mitochondrial precursor [Phialocephala subalpina]	ko00280//Valine, leucine and isoleucine degradation//Amino acid metabolism//Metabolism	-	GO:0036094//small molecule binding;GO:0000166//nucleotide binding;GO:1901363//heterocyclic compound binding;GO:0003824//catalytic activity;GO:0097159//organic cyclic compound binding;GO:0005488//binding;GO:1901265//nucleoside phosphate binding;GO:0016491//oxidoreductase activity	GO:0008152//metabolic process;GO:0044710//single-organism metabolic process;GO:0044699//single-organism process
Pscit03185	23	71.6667	0.5425	1.4078	2.0451	4.556	3.2425	3.7173	1.3318	3.8386	1.5272	0.00164863	0.0171796	yes	Mettl4	MT-A70-domain-containing protein [Phialocephala scopiformis]	-	-	-	-
Pscit03188	2	92	0.076	0.0631	0.0636	5.7284	0.7947	1.5703	0.0675667	2.6978	5.31933	6.11523e-10	3.5558e-08	yes	FRE3	ferric reductase transmembrane component 4 [Pyrenochaeta sp. DS3sAY3a]	-	-	-	-
Pscit03204	0	16.6667	0	0	0	3.5874	2.5266	0.6398	0.001	2.25127	11.1365	2.00376e-06	5.92435e-05	yes	-	--	-	-	-	-
Pscit03211	1376.67	3272.67	77.7661	74.365	62.7381	178.618	157.254	113.256	71.6231	149.709	1.06367	5.42475e-06	0.000142514	yes	-	hypothetical protein EMCG_00500 [Emmonsia crescens UAMH 3008]	-	-	-	-
Pscit03216	54	141.667	1.8355	1.4734	1.1276	3.631	4.0912	2.3917	1.47883	3.3713	1.18885	0.00158226	0.0167583	yes	het-6	heterokaryon incompatibility protein [Diplodia corticola]	-	-	-	-
Pscit03224	621	5022.33	19.4359	19.2189	34.0605	256.418	149.412	116.557	24.2384	174.129	2.84479	4.94788e-18	8.54563e-16	yes	BGL1B	glycoside hydrolase family 1 protein [Oidiodendron maius Zn]	ko00500//Starch and sucrose metabolism//Carbohydrate metabolism//Metabolism;ko00460//Cyanoamino acid metabolism//Metabolism of other amino acids//Metabolism	-	GO:0003824//catalytic activity	GO:0044238//primary metabolic process;GO:0008152//metabolic process
Pscit03230	354	69.6667	15.508	22.444	30.0654	6.2844	0.9931	5.1098	22.6725	4.1291	-2.45704	1.99087e-06	5.89622e-05	yes	IRL	NAD(P)-binding protein [Lepidopterella palustris CBS 459.81]	-	-	-	-
Pscit03232	8	82.3333	1.3367	0.1387	0.4199	4.6773	7.4899	3.9038	0.631767	5.357	3.08396	3.98424e-07	1.41106e-05	yes	xecD	NAD(P)-binding protein [Phialocephala scopiformis]	-	-	-	-
Pscit03233	64	23.3333	2.6593	2.9743	3.5006	0.6887	1.7435	0.4877	3.04473	0.9733	-1.64536	0.00104019	0.0118751	yes	-	integral membrane protein [Fusarium fujikuroi]	-	-	-	-
Pscit03238	9	0.333333	0.504	2.3019	2.9555	0.1881	0	0	1.92047	0.0627	-4.93685	0.000772624	0.00931421	yes	-	--	-	-	-	-
Pscit03249	50	421.667	4.1603	5.6138	1.7426	26.8503	24.153	37.1515	3.8389	29.3849	2.93631	9.19138e-13	8.62013e-11	yes	-	--	-	-	-	-
Pscit03252	301	22.3333	15.6425	12.5725	3.4297	0.5766	0.8368	0.6247	10.5482	0.679367	-3.95667	1.35639e-13	1.44273e-11	yes	-	low temperature requirement a protein [Fusarium langsethiae]	-	-	-	-
Pscit03258	13.6667	49.3333	1.3601	1.0487	1.1394	6.0191	2.8306	2.2698	1.18273	3.7065	1.64793	0.00187628	0.0189739	yes	-	Acetyl-CoA synthetase-like protein [Aureobasidium pullulans]	-	-	-	-
Pscit03261	0.666667	33.6667	0.2611	0	0	3.6051	2.0479	5.0437	0.0870333	3.56557	5.35642	3.2307e-09	1.65268e-07	yes	-	--	-	-	-	-
Pscit03262	101.667	33	9.7518	6.6209	0.8221	2.0145	1.4663	1.2676	5.7316	1.5828	-1.85646	0.00426364	0.0361579	yes	-	glycoside hydrolase [Aureobasidium pullulans EXF-150]	-	-	-	-
Pscit03268	0	7.33333	0	0	0	1.2918	1.9393	0.3888	0.001	1.20663	10.2368	0.000711986	0.00870349	yes	bglA	beta-glucosidase [Marssonina brunnea f. sp. 'multigermtubi' MB_m1]	ko00500//Starch and sucrose metabolism//Carbohydrate metabolism//Metabolism;ko00460//Cyanoamino acid metabolism//Metabolism of other amino acids//Metabolism	-	GO:0016798//hydrolase activity, acting on glycosyl bonds;GO:0016787//hydrolase activity;GO:0015926//glucosidase activity;GO:0004553//hydrolase activity, hydrolyzing O-glycosyl compounds;GO:0003824//catalytic activity	GO:0044262//cellular carbohydrate metabolic process;GO:0005975//carbohydrate metabolic process;GO:0044264//cellular polysaccharide metabolic process;GO:0008152//metabolic process;GO:0071704//organic substance metabolic process;GO:0044042//glucan metabolic process;GO:0044237//cellular metabolic process;GO:0030243//cellulose metabolic process;GO:0006073//cellular glucan metabolic process;GO:0005976…
Pscit03272	0	13.6667	0	0	0	4.5183	0	3.138	0.001	2.5521	11.3175	0.00026723	0.00392718	yes	-	--	-	-	-	-
Pscit03284	352	87.3333	19.5401	14.7296	18.5861	2.5642	5.2588	3.8458	17.6186	3.8896	-2.17941	2.02462e-10	1.28427e-08	yes	-	dephospho-CoA kinase [Coccidioides immitis RMSCC 2394]	-	-	-	-
Pscit03297	1398	6824	43.0375	81.1669	67.5938	356.232	284.568	200.348	63.9327	280.382	2.13277	6.71815e-14	7.33786e-12	yes	mtr	similar to amino acid transporter [Botrytis cinerea T4]	-	GO:0031224//intrinsic component of membrane;GO:0016020//membrane;GO:0044425//membrane part	-	-
Pscit03306	44.6667	569.667	0.6963	1.8309	4.083	18.4515	25.0559	36.7593	2.2034	26.7556	3.60204	1.17137e-12	1.0741e-10	yes	pelD	probable pectin lyase A [Phialocephala subalpina]	-	-	GO:0003824//catalytic activity	GO:0008152//metabolic process;GO:0044238//primary metabolic process
Pscit03325	5557.33	513	486.046	474.942	147.085	10.2733	36.3734	46.2104	369.358	30.9524	-3.5769	4.30233e-12	3.52347e-10	yes	SPAC5H10.01	probable protein ycsI [Phialocephala subalpina]	-	-	-	-
Pscit03342	0.333333	10	0	0	0.1738	1.394	2.3253	1.1188	0.0579333	1.6127	4.79894	0.000164522	0.00263779	yes	-	Pc20g10320 [Penicillium rubens Wisconsin 54-1255]	-	-	-	-
Pscit03356	11	76	0.7502	0.4153	1.257	5.2271	5.1069	4.6444	0.8075	4.9928	2.62831	4.17078e-08	1.75313e-06	yes	-	dynactin arp1 p25 subunit [Marssonina brunnea f. sp. 'multigermtubi' MB_m1]	-	-	-	-
Pscit03363	0	5	0	0	0	0.7246	1.6921	1.4538	0.001	1.29017	10.3333	0.00254693	0.024146	yes	-	--	-	-	-	-
Pscit03369	79	1751	4.0362	6.2929	6.6243	133.493	76.8636	135.68	5.65113	115.346	4.35128	3.94124e-40	4.58339e-37	yes	-	related to Cupin domain protein [Phialocephala subalpina]	-	-	-	-
Pscit03376	234.333	628.333	16.2202	15.5237	11.2272	41.8652	17.7664	44.6538	14.3237	34.7618	1.2791	0.000248295	0.00368932	yes	v1g238856	related to quinone reductase [Rhynchosporium secalis]	-	-	GO:0003824//catalytic activity	GO:0044699//single-organism process;GO:0044710//single-organism metabolic process;GO:0008152//metabolic process
Pscit03404	0.333333	21.3333	0.1474	0	0	3.3012	0.881	3.4441	0.0491333	2.5421	5.69317	4.64567e-07	1.61755e-05	yes	-	--	-	-	-	-
Pscit03411	0	20.3333	0	0	0	2.3276	0	0.8346	0.001	1.05407	10.0418	7.47686e-05	0.00136002	yes	FYV4	IGR protein domain-containing protein [Marssonina brunnea f. sp. 'multigermtubi' MB_m1]	-	-	-	-
Pscit03416	2.66667	125.333	0	1.0255	0.3448	42.0972	2.614	15.721	0.456767	20.1441	5.46275	2.1219e-08	9.44246e-07	yes	-	--	-	-	-	-
Pscit03424	21	0.666667	3.7786	4.0529	1.0551	0	0.1176	0.1415	2.9622	0.0863667	-5.10005	6.85866e-07	2.30082e-05	yes	SPBC460.05	Major facilitator superfamily domain general substrate transporter [Macrophomina phaseolina MS6]	-	-	-	GO:0044699//single-organism process;GO:0044763//single-organism cellular process;GO:0009987//cellular process
Pscit03440	0	22.3333	0	0	0	1.2473	4.1194	3.6035	0.001	2.99007	11.546	1.52333e-08	7.01135e-07	yes	ygaK	FAD binding domain protein [Phialocephala scopiformis]	-	-	GO:0016491//oxidoreductase activity;GO:0016614//oxidoreductase activity, acting on CH-OH group of donors;GO:0003824//catalytic activity	-
Pscit03457	1.66667	45.6667	0.3716	0.1543	0.3113	10.1241	3.1924	6.845	0.279067	6.7205	4.58989	2.51825e-09	1.32315e-07	yes	-	--	-	-	-	-
Pscit03467	1	13.6667	0	0.1601	0.3231	1.5833	2.305	2.4259	0.161067	2.10473	3.70791	6.52713e-05	0.00122693	yes	NIT2	Nitrilase superfamily including nitrile- or amide-hydrolyzing enzymes and amide-condensing enzyme [Aspergillus parasiticus SU-1]	-	-	GO:0003824//catalytic activity;GO:0016787//hydrolase activity	-
Pscit03477	0	7.66667	0	0	0	1.3434	1.5366	1.8483	0.001	1.5761	10.6221	9.71379e-05	0.00170128	yes	-	--	-	-	-	-
Pscit03491	258.333	591.667	16.1973	17.6885	12.7705	41.1499	24.6597	29.355	15.5521	31.7215	1.02835	0.000405474	0.00554752	yes	RPA43	related to dna-dependent rna polymerase I subunit a43 (rpa43) [Rhynchosporium commune]	ko00230//Purine metabolism//Nucleotide metabolism//Metabolism;ko00240//Pyrimidine metabolism//Nucleotide metabolism//Metabolism;ko03020//RNA polymerase//Transcription//Genetic Information Processing	GO:0044452//nucleolar part;GO:0005622//intracellular;GO:0043228//non-membrane-bounded organelle;GO:0031981//nuclear lumen;GO:0005730//nucleolus;GO:0043233//organelle lumen;GO:0031974//membrane-enclosed lumen;GO:0005634//nucleus;GO:0044422//organelle part;GO:0044424//intracellular part;GO:0043226//organelle;GO:0070013//intracellular organelle lumen;GO:0005623//cell;GO:0043229//intracellular organe…	GO:0034062//RNA polymerase activity;GO:0016772//transferase activity, transferring phosphorus-containing groups;GO:0016779//nucleotidyltransferase activity;GO:0003824//catalytic activity;GO:0016740//transferase activity	GO:0009058//biosynthetic process;GO:0009059//macromolecule biosynthetic process;GO:0016070//RNA metabolic process;GO:0018130//heterocycle biosynthetic process;GO:0044238//primary metabolic process;GO:0044249//cellular biosynthetic process;GO:0006725//cellular aromatic compound metabolic process;GO:0044237//cellular metabolic process;GO:0009987//cellular process;GO:0010467//gene expression;GO:0043…
Pscit03493	1.33333	27.3333	0	0	0.3666	4.9814	0.4904	1.4746	0.1222	2.31547	4.24399	0.000136781	0.00227762	yes	-	hypothetical protein GLRG_06827 [Colletotrichum graminicola M1.001]	-	-	-	-
Pscit03496	27	79.3333	4.8907	2.0961	4.4935	11.0703	7.7792	11.0582	3.82677	9.96923	1.38136	0.00166611	0.0172997	yes	-	--	-	-	-	-
Pscit03497	44.3333	302	2.5036	2.8127	3.2693	23.9104	8.1418	21.3726	2.86187	17.8083	2.63752	8.15097e-10	4.63145e-08	yes	-	Tetratricopeptide repeat protein 36-like protein [Colletotrichum chlorophyti]	-	-	-	-
Pscit03524	2.33333	43.6667	0	0.1587	0.2134	2.1868	1.808	2.6898	0.124033	2.2282	4.16708	3.73574e-10	2.2706e-08	yes	-	POZ [Glarea lozoyensis ATCC 20868]	-	-	-	-
Pscit03525	0	10.3333	0	0	0	0.4381	0.5846	0.586	0.001	0.536233	9.06672	7.14155e-06	0.00018213	yes	-	POZ [Glarea lozoyensis ATCC 20868]	-	-	-	-
Pscit03527	4	29	0.3404	0.8479	0	2.5409	3.4754	1.6313	0.3961	2.5492	2.68611	0.000345393	0.00485257	yes	VBA2	MFS drug transporter [Aspergillus bombycis]	-	-	-	GO:0044763//single-organism cellular process;GO:0044699//single-organism process;GO:0009987//cellular process
Pscit03550	632	2767.33	20.8857	25.6528	38.1305	111.511	128.971	93.4728	28.223	111.318	1.97974	1.29499e-13	1.38588e-11	yes	-	related to circumsporozoite protein precursor [Rhynchosporium commune]	-	-	-	-
Pscit03554	15	211.667	2.5011	1.2217	2.2185	16.9134	38.3615	17.4518	1.98043	24.2422	3.61363	9.56106e-14	1.02953e-11	yes	grn	ribonuclease-domain-containing protein [Phialocephala scopiformis]	-	-	GO:0016788//hydrolase activity, acting on ester bonds;GO:0016787//hydrolase activity;GO:0004518//nuclease activity;GO:0003824//catalytic activity	GO:0006807//nitrogen compound metabolic process;GO:0009987//cellular process;GO:1901360//organic cyclic compound metabolic process;GO:0046483//heterocycle metabolic process;GO:0044260//cellular macromolecule metabolic process;GO:0008152//metabolic process;GO:0044237//cellular metabolic process;GO:0006725//cellular aromatic compound metabolic process;GO:0090305//nucleic acid phosphodiester bond hy…
Pscit03570	14.6667	96.3333	1.4856	1.7271	7.9647	31.2725	5.3274	33.1072	3.7258	23.2357	2.64072	0.00030792	0.0044136	yes	-	--	-	-	-	-
Pscit03587	420.333	167.667	14.6308	11.3967	10.4396	3.3345	5.5137	3.985	12.1557	4.27773	-1.50671	9.49294e-07	3.0837e-05	yes	AO-I	Amine oxidase catalytic [Glarea lozoyensis ATCC 20868]	ko00260//Glycine, serine and threonine metabolism//Amino acid metabolism//Metabolism;ko00360//Phenylalanine metabolism//Amino acid metabolism//Metabolism;ko00350//Tyrosine metabolism//Amino acid metabolism//Metabolism;ko00410//beta-Alanine metabolism//Metabolism of other amino acids//Metabolism	-	GO:0016638//oxidoreductase activity, acting on the CH-NH2 group of donors;GO:0016641//oxidoreductase activity, acting on the CH-NH2 group of donors, oxygen as acceptor;GO:0005488//binding;GO:0043167//ion binding;GO:0016491//oxidoreductase activity;GO:0003824//catalytic activity;GO:0043169//cation binding;GO:0048037//cofactor binding	GO:0044710//single-organism metabolic process;GO:1901564//organonitrogen compound metabolic process;GO:0008152//metabolic process;GO:0006807//nitrogen compound metabolic process;GO:0071704//organic substance metabolic process;GO:0044699//single-organism process
Pscit03597	34.6667	238.667	0.8723	1.2675	1.1569	6.5112	5.9193	8.4261	1.0989	6.9522	2.66141	1.76685e-13	1.86305e-11	yes	-	hypothetical protein GMDG_03273 [Pseudogymnoascus destructans 20631-21]	-	-	-	-
Pscit03621	1179.33	504	52.3759	40.8764	31.6038	13.0228	12.1804	23.1792	41.6187	16.1275	-1.36771	4.92508e-06	0.000131769	yes	crnA	nitrate transporter [Phialocephala scopiformis]	ko00910//Nitrogen metabolism//Energy metabolism//Metabolism	-	-	GO:0044765//single-organism transport;GO:0006811//ion transport;GO:0015698//inorganic anion transport;GO:0051234//establishment of localization;GO:1902578//single-organism localization;GO:0051179//localization;GO:0006820//anion transport;GO:0044699//single-organism process;GO:0006810//transport
Pscit03628	265	603.667	5.024	4.2005	3.0124	9.1832	7.417	8.0244	4.07897	8.2082	1.00886	0.000322261	0.00458703	yes	URB2	urb2 npa2 family protein [Colletotrichum gloeosporioides Nara gc5]	-	-	-	-
Pscit03648	192	69.6667	14.1258	14.1908	21.5152	5.4567	6.1254	4.6159	16.6106	5.39933	-1.62125	2.8483e-06	8.13186e-05	yes	-	--	-	-	-	-
Pscit03662	136.333	409	9.18	7.825	5.2457	16.6553	25.0719	16.8266	7.4169	19.5179	1.39591	1.93062e-05	0.000432877	yes	melC2	related to monophenol monooxygenase (tyrosinase) [Phialocephala subalpina]	ko00350//Tyrosine metabolism//Amino acid metabolism//Metabolism;ko00740//Riboflavin metabolism//Metabolism of cofactors and vitamins//Metabolism	-	-	-
Pscit03670	1046.33	2402	29.3467	24.5421	19.07	61.6613	35.803	51.1767	24.3196	49.547	1.02668	7.97798e-05	0.00143532	yes	fox-2	multifunctional beta-oxidation protein [Rhynchosporium commune]	-	-	GO:0003824//catalytic activity	GO:0008152//metabolic process;GO:0044699//single-organism process;GO:0044710//single-organism metabolic process
Pscit03672	8.66667	0.666667	2.0499	1.7022	2.1465	0	0.1914	0.2303	1.9662	0.140567	-3.80608	0.000456284	0.00609918	yes	-	ankyrin [Cenococcum geophilum 1.58]	-	-	-	-
Pscit03693	28798.7	15827	722.548	837.03	1027.42	325.854	593.542	354.159	862.332	424.518	-1.02242	8.0594e-05	0.00144638	yes	Stab2	FAS1 domain-containing protein [Phialocephala scopiformis]	-	-	-	-
Pscit03700	355	95	9.5286	11.288	9.644	2.5733	3.2314	1.3443	10.1535	2.383	-2.09113	3.59181e-09	1.82669e-07	yes	SPAC29B12.14c	Allantoin permease [Talaromyces islandicus]	-	-	-	GO:0044699//single-organism process;GO:0051179//localization;GO:0044765//single-organism transport;GO:0006810//transport;GO:1902578//single-organism localization;GO:0051234//establishment of localization
Pscit03722	47.6667	397	3.6858	3.2339	1.9807	16.5083	21.6657	28.4968	2.9668	22.2236	2.90511	2.27651e-15	3.05473e-13	yes	-	predicted protein [Trichoderma reesei QM6a]	-	-	-	-
Pscit03733	259.333	128	16.8812	13.1638	12.0127	5.3748	5.8313	7.3946	14.0192	6.20023	-1.17701	0.000154031	0.00251192	yes	xynD	chitin binding protein [Fusarium fujikuroi]	-	-	-	-
Pscit03738	176.333	1.33333	12.3475	8.9577	0.3734	0.0666	0	0.0801	7.2262	0.0489	-7.20726	1.17808e-10	7.93453e-09	yes	sol5	FAD-dependent isoamyl alcohol oxidase (FAD binding domain protein) [Colletotrichum tofieldiae]	-	-	-	-
Pscit03739	135	301.667	8.0888	7.7916	7.3182	18.3077	11.893	16.2821	7.73287	15.4943	1.00266	0.00100043	0.0115191	yes	-	--	-	-	-	-
Pscit03756	154.333	980	4.3185	4.3195	11.0585	66.8544	28.2305	15.214	6.5655	36.7663	2.48541	8.10041e-07	2.66108e-05	yes	YIL166C	inner membrane transporter yfaV [Colletotrichum orchidophilum]	-	-	-	GO:0044699//single-organism process;GO:0009987//cellular process;GO:0044763//single-organism cellular process
Pscit03763	277	677.667	22.1183	18.3668	26.8321	24.6636	78.5091	43.5457	22.4391	48.9061	1.124	0.00245751	0.0235802	yes	eutQ	probable ethanolamine utilization protein (EutQ) [Rhynchosporium agropyri]	-	-	-	-
Pscit03768	0.666667	19.3333	0	0.0436	0	0.6662	0.0392	0.5189	0.0145333	0.4081	4.81149	0.00016424	0.0026357	yes	MDM31	similar to mitochondrial distribution and morphology protein 31 [Botrytis cinerea T4]	-	GO:0044464//cell part;GO:0005622//intracellular;GO:0043229//intracellular organelle;GO:0016020//membrane;GO:0031967//organelle envelope;GO:0031975//envelope;GO:0031090//organelle membrane;GO:0044424//intracellular part;GO:0044422//organelle part;GO:0019866//organelle inner membrane;GO:0043227//membrane-bounded organelle;GO:0005623//cell;GO:0043226//organelle;GO:0043231//intracellular membrane-bou…	-	GO:0042592//homeostatic process;GO:0071840//cellular component organization or biogenesis;GO:0006996//organelle organization;GO:0048878//chemical homeostasis;GO:0050801//ion homeostasis;GO:0050794//regulation of cellular process;GO:0080090//regulation of primary metabolic process;GO:0019216//regulation of lipid metabolic process;GO:1903725//regulation of phospholipid metabolic process;GO:0019220/…
Pscit03781	633	2378.67	32.6842	35.4588	27.9074	35.9777	223.059	55.4494	32.0168	104.829	1.71113	0.000525378	0.00681897	yes	DAO1	FAD dependent oxidoreductase [Phialocephala scopiformis]	ko00260//Glycine, serine and threonine metabolism//Amino acid metabolism//Metabolism;ko04146//Peroxisome//Transport and catabolism//Cellular Processes;ko00330//Arginine and proline metabolism//Amino acid metabolism//Metabolism;ko00311//Penicillin and cephalosporin biosynthesis//Biosynthesis of other secondary metabolites//Metabolism;ko00472//D-Arginine and D-ornithine metabolism//Metabolism of ot…	-	GO:0016638//oxidoreductase activity, acting on the CH-NH2 group of donors;GO:0016491//oxidoreductase activity;GO:0003824//catalytic activity	GO:0019752//carboxylic acid metabolic process;GO:0006522//alanine metabolic process;GO:0046144//D-alanine family amino acid metabolic process;GO:0008152//metabolic process;GO:0071704//organic substance metabolic process;GO:0006082//organic acid metabolic process;GO:0044281//small molecule metabolic process;GO:0006520//cellular amino acid metabolic process;GO:0006573//valine metabolic process;GO:0…
Pscit03785	1678	882.333	59.7122	62.2858	54.6809	28.5298	26.3868	28.418	58.893	27.7782	-1.08414	4.21404e-07	1.48437e-05	yes	RHM52	related to Double Strand Break repair protein mus-11 [Phialocephala subalpina]	ko03440//Homologous recombination//Replication and repair//Genetic Information Processing	-	-	GO:0044238//primary metabolic process;GO:0071704//organic substance metabolic process;GO:0008152//metabolic process;GO:0009987//cellular process;GO:0051179//localization;GO:0043170//macromolecule metabolic process;GO:0044237//cellular metabolic process;GO:0044260//cellular macromolecule metabolic process
Pscit03798	611.333	38.6667	49.7797	43.7184	12.1205	0.6185	2.381	3.0357	35.2062	2.01173	-4.12932	1.6519e-12	1.44803e-10	yes	MAP_2744c	related to srpA precursor [Phialocephala subalpina]	ko01200//Carbon metabolism//Global and Overview//Metabolism;ko00380//Tryptophan metabolism//Amino acid metabolism//Metabolism;ko04146//Peroxisome//Transport and catabolism//Cellular Processes;ko00630//Glyoxylate and dicarboxylate metabolism//Carbohydrate metabolism//Metabolism	-	-	-
Pscit03808	23.6667	6.66667	2.1026	2.2055	2.5957	0.413	0.7441	0.5967	2.30127	0.5846	-1.97691	0.000580629	0.00738228	yes	-	--	-	-	-	-
Pscit03835	9.33333	80.6667	0.612	0.9034	0.1709	4.3144	3.7592	5.0715	0.5621	4.3817	2.96259	1.12571e-08	5.32165e-07	yes	melC2	related to tyrosinase [Phialocephala subalpina]	ko00350//Tyrosine metabolism//Amino acid metabolism//Metabolism;ko00740//Riboflavin metabolism//Metabolism of cofactors and vitamins//Metabolism	-	-	-
Pscit03845	743.667	2047.33	18.3153	20.4516	19.6839	42.4167	58.6942	42.7119	19.4836	47.9409	1.299	1.55862e-08	7.15487e-07	yes	-	related to integral membrane protein PTH11 [Phialocephala subalpina]	-	-	-	-
Pscit03849	332	853.333	9.1733	8.5994	10.3085	17.2265	31.0192	15.4813	9.3604	21.2423	1.1823	8.85059e-05	0.0015706	yes	Smpd1	probable sphingomyelin phosphodiesterase precursor [Phialocephala subalpina]	-	-	GO:0003824//catalytic activity	-
Pscit03870	471.333	1132	29.5439	31.3098	18.6017	77.5902	47.3113	42.7509	26.4851	55.8841	1.07726	0.000297037	0.00428934	yes	EBP2	related to rRNA processing protein EBP2 [Rhynchosporium agropyri]	-	-	-	-
Pscit03872	53207.7	29337	1898.78	1696.97	1914.87	698.595	1106.85	913.59	1836.87	906.344	-1.01912	4.43701e-06	0.000120748	yes	-	DUF914-domain-containing protein [Aureobasidium pullulans]	-	-	-	-
Pscit03885	101.333	37.3333	7.578	6.5329	1.793	1.7273	1.1237	2.3912	5.3013	1.7474	-1.60114	0.00241171	0.023243	yes	HNM1	Choline transporter Hnm1 [Rasamsonia emersonii CBS 393.64]	-	-	-	-
Pscit03886	0.666667	44.3333	0	0.1365	0	3.436	0.8597	4.6533	0.0455	2.983	6.03475	1.75213e-09	9.49196e-08	yes	-	--	-	-	-	-
Pscit03898	131.333	64	4.2362	3.636	4.5328	1.6476	2.3138	1.3755	4.135	1.77897	-1.21685	0.000630989	0.00793582	yes	THI72	related to uracil permease [Phialocephala subalpina]	-	-	-	-
Pscit03900	1255.33	2888.33	42.0548	43.9991	45.7854	117.68	67.4119	86.763	43.9464	90.6183	1.04406	1.48207e-05	0.000345632	yes	YOR378W	probable Drug resistance protein YOR378W [Rhynchosporium commune]	-	-	-	-
Pscit03903	175	908.333	5.9741	5.0749	4.9758	25.6809	31.0633	15.7968	5.3416	24.1803	2.17849	8.82314e-13	8.3195e-11	yes	qutD	similar to MFS sugar transporter [Botrytis cinerea T4]	-	GO:0031224//intrinsic component of membrane;GO:0044425//membrane part;GO:0016020//membrane	GO:0022857//transmembrane transporter activity;GO:0005215//transporter activity	GO:1902578//single-organism localization;GO:0044699//single-organism process;GO:0044763//single-organism cellular process;GO:0051179//localization;GO:0009987//cellular process;GO:0006810//transport;GO:0051234//establishment of localization;GO:0044765//single-organism transport
Pscit03914	9.33333	1182.67	0.2438	0.5399	0.2043	38.071	25.6548	52.8781	0.329333	38.868	6.88289	1.49351e-54	2.17107e-51	yes	PDA6-1	cytochrome P450 [Phialocephala scopiformis]	-	-	GO:0043169//cation binding;GO:0005488//binding;GO:0016491//oxidoreductase activity;GO:0046872//metal ion binding;GO:0043167//ion binding;GO:0003824//catalytic activity	-
Pscit03926	841.333	418.667	32.7867	37.1668	49.059	19.8857	16.7195	16.8151	39.6708	17.8068	-1.15565	7.68786e-06	0.000195491	yes	YY2	Zinc finger transcription factor ace1 [Madurella mycetomatis]	-	-	-	-
Pscit03927	8.33333	90.6667	0.7356	1.9548	0.493	13.8382	7.9141	9.7836	1.06113	10.512	3.30835	7.32162e-10	4.22909e-08	yes	-	--	-	-	-	-
Pscit03937	2339.33	5392	132.473	123.571	112.363	338.909	172.558	244.895	122.802	252.121	1.03778	3.95096e-05	0.000805148	yes	SSP1854	related to FMN-dependent 2-nitropropane dioxygenase [Phialocephala subalpina]	-	-	GO:0016703//oxidoreductase activity, acting on single donors with incorporation of molecular oxygen, incorporation of one atom of oxygen (internal monooxygenases or internal mixed function oxidases);GO:0004497//monooxygenase activity;GO:0016491//oxidoreductase activity;GO:0016701//oxidoreductase activity, acting on single donors with incorporation of molecular oxygen;GO:0003824//catalytic activity	GO:0008152//metabolic process;GO:0044699//single-organism process;GO:0044710//single-organism metabolic process
Pscit03940	58	624.667	4.0462	2.7999	1.3471	24.5504	25.3459	27.3164	2.73107	25.7376	3.23634	3.3273e-18	5.80414e-16	yes	-	RING finger protein [Aspergillus nomius NRRL 13137]	-	-	-	-
Pscit03962	2112	63.6667	48.3151	46.4598	3.9178	0.9755	0.9891	0.5871	32.8976	0.850567	-5.27341	2.92911e-14	3.52382e-12	yes	choA	related to cholesterol oxidase precursor [Rhynchosporium secalis]	-	-	GO:0005488//binding;GO:0036094//small molecule binding;GO:1901265//nucleoside phosphate binding;GO:0097159//organic cyclic compound binding;GO:0000166//nucleotide binding;GO:1901363//heterocyclic compound binding	GO:0044710//single-organism metabolic process;GO:0008152//metabolic process;GO:0044699//single-organism process
Pscit03964	98.3333	14	3.7883	4.3746	7.0413	0.1767	1.1498	0.6383	5.06807	0.654933	-2.95202	8.56533e-08	3.41127e-06	yes	-	hypothetical protein PV08_10180 [Exophiala spinifera]	-	-	-	-
Pscit03965	42303.7	143808	1230.05	1025.7	1059.56	4486.54	1424.5	4280.24	1105.1	3397.1	1.62012	1.89735e-06	5.66736e-05	yes	hsps-1	Actin-like ATPase [Glarea lozoyensis ATCC 20868]	ko03040//Spliceosome//Transcription//Genetic Information Processing;ko04141//Protein processing in endoplasmic reticulum//Folding, sorting and degradation//Genetic Information Processing;ko04144//Endocytosis//Transport and catabolism//Cellular Processes	-	GO:0097367//carbohydrate derivative binding;GO:0097159//organic cyclic compound binding;GO:1901363//heterocyclic compound binding;GO:0001882//nucleoside binding;GO:0032550//purine ribonucleoside binding;GO:0005488//binding;GO:0001883//purine nucleoside binding;GO:0036094//small molecule binding;GO:0032549//ribonucleoside binding	-
Pscit03977	5570.67	44007.3	104.915	102.977	109.951	1209.6	166.651	900.296	105.947	758.85	2.84047	6.12455e-09	3.00948e-07	yes	hsp98	hsp98-like protein [Pseudogymnoascus destructans 20631-21]	-	-	-	-
Pscit03988	258.333	634	12.5767	9.3495	18.914	28.2542	37.2712	23.5183	13.6134	29.6812	1.12452	0.000380237	0.00525583	yes	aifB	similar to AMID-like mitochondrial oxidoreductase [Botrytis cinerea T4]	-	-	GO:0000166//nucleotide binding;GO:1901265//nucleoside phosphate binding;GO:1901363//heterocyclic compound binding;GO:0097159//organic cyclic compound binding;GO:0005488//binding;GO:0036094//small molecule binding	GO:0008152//metabolic process;GO:0044710//single-organism metabolic process;GO:0044699//single-organism process
Pscit04006	785.667	6452.33	33.9046	47.7015	39.096	448.833	172.456	270.839	40.234	297.376	2.8858	3.0717e-19	5.95364e-17	yes	-	Pc22g22360 [Penicillium rubens Wisconsin 54-1255]	-	-	-	-
Pscit04010	141.333	52	2.9278	4.1244	2.6717	0.7415	1.5429	0.9162	3.2413	1.06687	-1.60319	5.29312e-05	0.00103166	yes	aprE	Subtilisin E [Fusarium oxysporum f. sp. cubense race 1]	-	-	-	-
Pscit04018	0	8.33333	0	0	0	0.6188	0	0.3505	0.001	0.3231	8.33584	0.00240399	0.0232085	yes	EID3	Nse4-domain-containing protein [Phialocephala scopiformis]	-	-	-	-
Pscit04020	3.33333	36.3333	0.2994	0.2487	0.7525	5.1412	3.2439	4.5745	0.433533	4.31987	3.31677	2.61299e-07	9.65698e-06	yes	-	--	-	-	-	-
Pscit04024	1934	4508	56.3365	65.9503	77.0885	192.834	67.46	163.835	66.4584	141.376	1.08902	0.000640657	0.00803424	yes	ZPR1	similar to zinc finger protein zpr1 [Botrytis cinerea T4]	-	GO:0005623//cell;GO:0005622//intracellular;GO:0044424//intracellular part;GO:0044444//cytoplasmic part;GO:0005737//cytoplasm;GO:0044464//cell part	GO:0043169//cation binding;GO:0043167//ion binding;GO:0046914//transition metal ion binding;GO:0046872//metal ion binding;GO:0005488//binding	GO:0044699//single-organism process;GO:0044763//single-organism cellular process;GO:0051716//cellular response to stimulus;GO:0007049//cell cycle;GO:0033554//cellular response to stress;GO:0034284//response to monosaccharide;GO:0000278//mitotic cell cycle;GO:0010033//response to organic substance;GO:0050896//response to stimulus;GO:1901700//response to oxygen-containing compound;GO:0009746//respo…
Pscit04026	32	108.667	1.8026	2.2752	1.9933	9.2578	4.1479	4.9892	2.0237	6.13163	1.59928	0.000207172	0.00317788	yes	-	cyclase protein [Pochonia chlamydosporia 170]	-	-	-	GO:1901361//organic cyclic compound catabolic process;GO:0019439//aromatic compound catabolic process;GO:1901606//alpha-amino acid catabolic process;GO:0009308//amine metabolic process;GO:0044270//cellular nitrogen compound catabolic process;GO:0043436//oxoacid metabolic process;GO:0006586//indolalkylamine metabolic process;GO:0044238//primary metabolic process;GO:0044281//small molecule metaboli…
Pscit04028	3.33333	24.3333	0.1175	0.6829	0.1968	4.1216	0.7899	1.7946	0.3324	2.23537	2.74952	0.00100252	0.011528	yes	cel3B	(Trans)glycosidase [Glarea lozoyensis ATCC 20868]	ko00500//Starch and sucrose metabolism//Carbohydrate metabolism//Metabolism;ko00460//Cyanoamino acid metabolism//Metabolism of other amino acids//Metabolism	-	GO:0016787//hydrolase activity;GO:0004553//hydrolase activity, hydrolyzing O-glycosyl compounds;GO:0016798//hydrolase activity, acting on glycosyl bonds;GO:0015926//glucosidase activity;GO:0003824//catalytic activity	GO:0006073//cellular glucan metabolic process;GO:0044262//cellular carbohydrate metabolic process;GO:0044238//primary metabolic process;GO:0044042//glucan metabolic process;GO:0030243//cellulose metabolic process;GO:0005976//polysaccharide metabolic process;GO:0005975//carbohydrate metabolic process;GO:0044237//cellular metabolic process;GO:0008152//metabolic process;GO:0009987//cellular process;…
Pscit04030	61.6667	240.333	2.3397	1.5307	1.9897	5.1337	7.4951	7.7728	1.95337	6.80053	1.79969	2.42515e-07	9.0009e-06	yes	PCH_Pc12g07500	carbohydrate-binding module family 24 protein, partial [Oidiodendron maius Zn]	-	-	-	-
Pscit04036	0.666667	233.333	0.1103	0	0	1.2356	16.7763	13.0393	0.0367667	10.3504	8.13707	3.06542e-14	3.66255e-12	yes	CMO	Rieske 2Fe-2S family protein [Aspergillus flavus AF70]	-	-	GO:0016491//oxidoreductase activity;GO:0003824//catalytic activity;GO:0043169//cation binding;GO:0005488//binding;GO:0051536//iron-sulfur cluster binding;GO:0043167//ion binding;GO:0016705//oxidoreductase activity, acting on paired donors, with incorporation or reduction of molecular oxygen;GO:0051540//metal cluster binding	GO:0044710//single-organism metabolic process;GO:0044699//single-organism process;GO:0009987//cellular process;GO:0008152//metabolic process;GO:0044237//cellular metabolic process;GO:0006725//cellular aromatic compound metabolic process
Pscit04038	642.667	319	28.7387	39.1023	58.9482	17.3774	25.9462	13.083	42.2631	18.8022	-1.1685	0.000488324	0.00642017	yes	-	--	-	-	-	-
Pscit04044	30.3333	0	5.6418	2.3424	0.3259	0	0	0	2.77003	0.001	-11.4357	7.15516e-08	2.88942e-06	yes	CYP505	Bifunctional P-450:NADPH-P450 reductase 5 [Colletotrichum chlorophyti]	ko00380//Tryptophan metabolism//Amino acid metabolism//Metabolism;ko00071//Fatty acid degradation//Lipid metabolism//Metabolism	-	GO:0016705//oxidoreductase activity, acting on paired donors, with incorporation or reduction of molecular oxygen;GO:0097159//organic cyclic compound binding;GO:0005488//binding;GO:1901363//heterocyclic compound binding;GO:0003824//catalytic activity;GO:0016491//oxidoreductase activity;GO:0043167//ion binding	-
Pscit04047	14.3333	66.6667	3.1246	0.973	3.4355	13.4118	6.4197	11.2315	2.51103	10.3543	2.04388	0.00010607	0.00183197	yes	-	--	-	-	-	-
Pscit04051	81.6667	253.333	2.0328	1.67	1.0507	4.0841	4.7661	4.1198	1.5845	4.32333	1.44812	2.11675e-05	0.000465632	yes	MX	P-loop containing nucleoside triphosphate hydrolase protein [Coniochaeta ligniaria NRRL 30616]	-	-	-	-
Pscit04054	180.333	76.6667	3.6391	5.9913	5.2488	1.6063	2.6715	1.3934	4.95973	1.8904	-1.39157	0.000200622	0.00310129	yes	pgt1	probable isp4 protein [Phialocephala subalpina]	-	-	-	-
Pscit04057	330	906	9.607	12.3637	11.2222	24.543	28.1378	30.0954	11.0643	27.5921	1.31834	1.33627e-07	5.2254e-06	yes	ftmOx1	phytanoyl-dioxygenase [Diplodia corticola]	-	-	-	-
Pscit04059	0.666667	1099.33	0	0	0.0569	44.0745	15.118	29.3813	0.0189667	29.5246	10.6042	4.7527e-56	8.29061e-53	yes	xlnD	similar to FAD binding domain containing protein [Botrytis cinerea T4]	-	-	-	-
Pscit04061	194	1080	8.8772	14.3836	13.2407	58.1855	54.2978	74.7787	12.1672	62.4207	2.35903	1.16766e-16	1.80254e-14	yes	-	--	-	-	-	-
Pscit04064	69.3333	32	5.697	5.799	5.3883	2.4007	1.373	3.3855	5.6281	2.3864	-1.23781	0.00348071	0.0309775	yes	-	--	-	-	-	-
Pscit04066	61.3333	28.3333	2.1486	2.7907	3.8768	1.3983	1.6052	0.5941	2.9387	1.1992	-1.29311	0.00628844	0.0484446	yes	PDA6-1	cytochrome P450 [Phialocephala scopiformis]	-	-	GO:0043169//cation binding;GO:0003824//catalytic activity;GO:0043167//ion binding;GO:0005488//binding;GO:0046872//metal ion binding;GO:0016491//oxidoreductase activity	-
Pscit04081	178	4748.67	10.4281	10.5964	11.2645	210.793	323.629	235.26	10.763	256.561	4.57515	2.08661e-66	5.19984e-63	yes	AFUA_6G02800	expression library immunization antigen 1 [Ophiostoma piceae UAMH 11346]	-	-	-	-
Pscit04088	4	279.333	0.1807	0.1501	0.1514	14.8403	6.785	7.9986	0.160733	9.87463	5.94099	1.21601e-28	5.05051e-26	yes	stcB	cytochrome P450 [Glonium stellatum]	-	-	GO:0005488//binding	-
Pscit04105	986.667	379	50.8882	49.5112	37.9125	8.7602	20.0905	19.0578	46.104	15.9695	-1.52957	1.11805e-06	3.59838e-05	yes	LDOX	Clavaminate synthase-like protein [Phialocephala scopiformis]	-	-	GO:0003824//catalytic activity;GO:0016705//oxidoreductase activity, acting on paired donors, with incorporation or reduction of molecular oxygen;GO:0016491//oxidoreductase activity	GO:0044710//single-organism metabolic process;GO:0044699//single-organism process;GO:0008152//metabolic process
Pscit04107	46.3333	128.667	4.821	9.0398	4.9506	20.548	13.1291	13.416	6.27047	15.6977	1.32391	0.00112553	0.012669	yes	-	--	-	-	-	-
Pscit04142	7818	3185	241.65	225.704	208.285	84.797	53.115	113.029	225.213	83.647	-1.42891	5.19811e-08	2.14872e-06	yes	SPAC922.05c	probable DUF895 domain membrane protein [Phialocephala subalpina]	-	-	-	GO:0044699//single-organism process;GO:0009987//cellular process;GO:0044763//single-organism cellular process
Pscit04143	8	50.6667	1.8109	1.2531	0.2528	4.9565	5.4116	8.1365	1.1056	6.1682	2.48002	1.83256e-05	0.000416987	yes	-	--	-	-	-	-
Pscit04180	2	24	0.2279	0.1893	0.1909	0.5105	2.6395	3.5845	0.2027	2.24483	3.46919	0.000131692	0.00220675	yes	-	Testis-expressed sequence 30 protein [Phialophora attae]	-	-	-	-
Pscit04184	36.3333	11	5.8533	4.8605	2.3402	1.0923	1.5902	0.7173	4.35133	1.13327	-1.94097	0.000566075	0.00723415	yes	-	related to ankyrin [Fusarium proliferatum]	-	-	-	-
Pscit04189	15	44.3333	0.6769	1.068	0.9073	2.7287	2.8827	1.3383	0.884067	2.31657	1.38976	0.00568518	0.0448541	yes	qa-4	IolE [Aspergillus parasiticus SU-1]	-	-	-	-
Pscit04194	3	20.6667	0.6526	0.5419	0.5467	3.0855	5.526	1.7594	0.5804	3.45697	2.57439	0.000670856	0.00833505	yes	-	hypothetical protein CONLIGDRAFT_375209 [Coniochaeta ligniaria NRRL 30616]	-	-	-	-
Pscit04206	131.667	516.667	6.581	7.9963	2.4322	18.8917	21.4742	18.8285	5.66983	19.7315	1.79912	2.44199e-06	7.09968e-05	yes	GRP	glycoside hydrolase family 16 protein [Sclerotinia borealis F-4128]	-	-	-	-
Pscit04217	122.667	39.6667	3.3335	3.3448	4.5379	1.3738	1.1155	0.7177	3.73873	1.069	-1.80629	4.04908e-06	0.000111232	yes	-	hypothetical protein MBM_04814 [Marssonina brunnea f. sp. 'multigermtubi' MB_m1]	-	-	-	-
Pscit04221	112.667	461.333	5.0659	6.7483	3.8901	33.2469	13.3256	9.5789	5.23477	18.7171	1.83816	2.81459e-05	0.000594404	yes	SFC1	probable succinate-fumarate transporter [Phialocephala subalpina]	-	GO:0031224//intrinsic component of membrane;GO:0016020//membrane;GO:0044425//membrane part	-	GO:0044763//single-organism cellular process;GO:0051234//establishment of localization;GO:0015744//succinate transport;GO:0006820//anion transport;GO:0015740//C4-dicarboxylate transport;GO:0044699//single-organism process;GO:0071702//organic substance transport;GO:0006810//transport;GO:0044765//single-organism transport;GO:0006835//dicarboxylic acid transport;GO:0009987//cellular process;GO:00157…
Pscit04223	704.667	135.667	31.1797	25.7049	14.2357	3.8559	2.405	6.1554	23.7068	4.13877	-2.51803	7.61431e-11	5.24996e-09	yes	YUC11	related to flavin-binding monooxygenase-like protein [Phialocephala subalpina]	-	-	-	-
Pscit04232	92.3333	1380.67	2.293	2.3992	6.3006	48.9894	63.729	35.0711	3.66427	49.2632	3.74891	2.26539e-20	4.81921e-18	yes	pepF	similar to serine carboxypeptidase (CpdS) (secreted protein) [Botrytis cinerea T4]	-	-	GO:0016787//hydrolase activity;GO:0008233//peptidase activity;GO:0003824//catalytic activity	-
Pscit04239	0	20	0	0	0	2.1764	1.4521	3.119	0.001	2.24917	11.1352	8.48708e-09	4.07848e-07	yes	-	--	-	-	-	-
Pscit04241	110.667	54.3333	18.3399	10.3444	6.2807	6.4577	4.0502	4.2497	11.655	4.9192	-1.24445	0.00540213	0.0432468	yes	-	GroES-like protein [Glarea lozoyensis ATCC 20868]	-	-	-	-
Pscit04251	6	150.667	0.4856	0.8065	0.6102	10.7838	17.0508	15.818	0.6341	14.5509	4.52025	1.56365e-20	3.40954e-18	yes	-	endoribonuclease L-PSP [Colletotrichum gloeosporioides Cg-14]	-	-	-	-
Pscit04253	716.333	100.667	31.8851	34.1108	87.9711	2.5965	6.1874	11.9076	51.3223	6.89717	-2.89551	2.0395e-08	9.1223e-07	yes	ykvO	NAD(P)-binding protein [Cenococcum geophilum 1.58]	-	-	-	-
Pscit04256	16.6667	89	1.1502	1.0612	0.6423	5.0561	3.2462	5.3401	0.951233	4.54747	2.25719	4.55111e-07	1.59097e-05	yes	CYB2	FMN-dependent dehydrogenase [Aspergillus parasiticus SU-1]	-	-	GO:0003824//catalytic activity;GO:0000166//nucleotide binding;GO:0032553//ribonucleotide binding;GO:0005488//binding;GO:1901265//nucleoside phosphate binding;GO:0036094//small molecule binding;GO:0097159//organic cyclic compound binding;GO:1901363//heterocyclic compound binding;GO:0097367//carbohydrate derivative binding	GO:0044710//single-organism metabolic process;GO:0008152//metabolic process;GO:0044699//single-organism process
Pscit04257	11	104	0.5574	0.7934	0.9338	6.0626	5.3538	8.5861	0.761533	6.6675	3.13017	1.08426e-11	8.29553e-10	yes	-	hypothetical protein SBOR_5236 [Sclerotinia borealis F-4128]	-	-	-	-
Pscit04266	140	491.667	8.205	6.3014	3.4566	11.2938	16.8663	28.9813	5.98767	19.0471	1.66951	3.18783e-05	0.000664378	yes	eogt	DUF563 domain protein [Aspergillus fumigatus Af293]	-	-	-	-
Pscit04269	116.333	289	3.0925	4.3437	2.6457	9.9953	6.5134	5.7649	3.36063	7.42453	1.14357	0.000860941	0.010175	yes	rcm1	S-adenosyl-L-methionine-dependent methyltransferase [Phialocephala scopiformis]	-	GO:0043226//organelle;GO:0043232//intracellular non-membrane-bounded organelle;GO:0005623//cell;GO:0043229//intracellular organelle;GO:0005622//intracellular;GO:0044464//cell part;GO:0043228//non-membrane-bounded organelle;GO:0044424//intracellular part	GO:0016740//transferase activity;GO:0003824//catalytic activity;GO:0008168//methyltransferase activity;GO:0008169//C-methyltransferase activity;GO:0016741//transferase activity, transferring one-carbon groups	GO:0044238//primary metabolic process;GO:0043170//macromolecule metabolic process;GO:0034470//ncRNA processing;GO:0044260//cellular macromolecule metabolic process;GO:0010467//gene expression;GO:0001510//RNA methylation;GO:0006364//rRNA processing;GO:0016070//RNA metabolic process;GO:0006807//nitrogen compound metabolic process;GO:0071840//cellular component organization or biogenesis;GO:0043412/…
Pscit04271	110.667	58	5.2131	3.4257	2.6077	1.5678	2.3536	1.1459	3.74883	1.6891	-1.15019	0.00581183	0.0456058	yes	DIP5	related to aromatic amino acid transport protein aroP [Rhynchosporium commune]	-	GO:0016020//membrane	-	GO:0051179//localization;GO:0006810//transport;GO:0044699//single-organism process;GO:1902578//single-organism localization;GO:0051234//establishment of localization;GO:0044765//single-organism transport
Pscit04283	176.333	442.333	13.0491	16.9879	9.2388	40.2207	21.4479	26.176	13.0919	29.2815	1.16131	0.000621215	0.00781853	yes	-	Ribosome assembly protein 3 [Madurella mycetomatis]	-	-	-	-
Pscit04303	153.667	0.333333	9.6979	10.3713	0.3282	0	0.0366	0	6.79913	0.0122	-9.12233	1.5191e-11	1.13244e-09	yes	-	LysR family regulatory protein [Colletotrichum tofieldiae]	-	-	-	-
Pscit04306	6032	2215	121.127	127.239	157.306	44.0561	45.0658	45.2554	135.224	44.7924	-1.59402	2.01506e-14	2.4581e-12	yes	RTC2	related to pisatin demethylase cytochrome P450 [Phialocephala subalpina]	-	-	GO:0005488//binding;GO:0043167//ion binding;GO:0046872//metal ion binding;GO:0016491//oxidoreductase activity;GO:0003824//catalytic activity;GO:0043169//cation binding	-
Pscit04310	4	23	0.3823	0.4762	0.1601	1.4268	2.142	1.6317	0.339533	1.7335	2.35206	0.000298629	0.00430607	yes	-	kinase-like protein [Phialocephala scopiformis]	-	-	-	-
Pscit04328	40.6667	121	2.7918	2.3809	2.9708	9.4062	5.6935	6.4414	2.7145	7.18037	1.40337	0.000232698	0.00348727	yes	MCR1	ferredoxin reductase-like protein [Phialocephala scopiformis]	ko00520//Amino sugar and nucleotide sugar metabolism//Carbohydrate metabolism//Metabolism	-	-	-
Pscit04336	685.333	248.333	35.1492	30.3551	23.434	9.0477	11.5544	7.6677	29.6461	9.42327	-1.65354	5.62659e-09	2.77261e-07	yes	iaaA	N-terminal nucleophile aminohydrolases (Ntn hydrolases) [Glarea lozoyensis ATCC 20868]	ko00460//Cyanoamino acid metabolism//Metabolism of other amino acids//Metabolism;ko00250//Alanine, aspartate and glutamate metabolism//Amino acid metabolism//Metabolism	-	GO:0003824//catalytic activity	-
Pscit04344	7.66667	31.6667	0.5252	1.2211	0.3519	1.4897	2.4326	4.2473	0.6994	2.7232	1.96111	0.00231657	0.0225002	yes	-	--	-	-	-	-
Pscit04374	20.3333	187.667	1.0474	0.2446	0.5484	7.6473	3.5701	3.0588	0.613467	4.75873	2.95552	2.74686e-08	1.1979e-06	yes	HMGR	mitochondrial 3-hydroxy-3-methylglutaryl-CoA reductase 1 [Hortaea werneckii]	ko00900//Terpenoid backbone biosynthesis//Metabolism of terpenoids and polyketides//Metabolism	GO:0043227//membrane-bounded organelle;GO:0031090//organelle membrane;GO:0044424//intracellular part;GO:0031224//intrinsic component of membrane;GO:0005622//intracellular;GO:0043226//organelle;GO:0005623//cell;GO:0044422//organelle part;GO:0043229//intracellular organelle;GO:0044425//membrane part;GO:0016020//membrane;GO:0043231//intracellular membrane-bounded organelle;GO:0044464//cell part	GO:1901363//heterocyclic compound binding;GO:0036094//small molecule binding;GO:1901265//nucleoside phosphate binding;GO:0016491//oxidoreductase activity;GO:0000166//nucleotide binding;GO:0016614//oxidoreductase activity, acting on CH-OH group of donors;GO:0097159//organic cyclic compound binding;GO:0048037//cofactor binding;GO:0003824//catalytic activity;GO:0005488//binding	GO:0044238//primary metabolic process;GO:1901615//organic hydroxy compound metabolic process;GO:0016125//sterol metabolic process;GO:0044763//single-organism cellular process;GO:0044107//cellular alcohol metabolic process;GO:1901360//organic cyclic compound metabolic process;GO:0044281//small molecule metabolic process;GO:1902652//secondary alcohol metabolic process;GO:0044255//cellular lipid met…
Pscit04379	33.6667	99.3333	2.2458	4.1028	3.4805	14.5015	3.8591	7.9717	3.27637	8.77743	1.4217	0.00480001	0.0395706	yes	-	--	-	-	-	-
Pscit04383	89.6667	4	3.1642	5.0231	2.7676	0	0.4172	0	3.65163	0.139067	-4.71469	2.47385e-10	1.53572e-08	yes	SPAC29B12.14c	Thiamine transporter [Phialophora attae]	-	-	-	GO:0044699//single-organism process;GO:1902578//single-organism localization;GO:0051234//establishment of localization;GO:0051179//localization;GO:0006810//transport;GO:0044765//single-organism transport
Pscit04384	123	31	5.7595	4.5855	8.9036	1.374	1.9519	0.9604	6.4162	1.42877	-2.16695	5.70145e-07	1.95012e-05	yes	-	similar to transcription factor Zn, C2H2 [Botrytis cinerea T4]	-	-	-	-
Pscit04397	253.667	45	11.2156	8.8581	8.5477	1.0387	2.1735	1.2503	9.54047	1.4875	-2.68117	1.1759e-12	1.0741e-10	yes	amt1	Ammonium transporter [Glarea lozoyensis ATCC 20868]	-	GO:0031224//intrinsic component of membrane;GO:0016020//membrane;GO:0044425//membrane part	-	GO:0006810//transport;GO:0006812//cation transport;GO:0015672//monovalent inorganic cation transport;GO:0015696//ammonium transport;GO:0051234//establishment of localization;GO:0044699//single-organism process;GO:1902578//single-organism localization;GO:0044765//single-organism transport;GO:0051179//localization;GO:0071705//nitrogen compound transport;GO:0006811//ion transport
Pscit04406	74.6667	19.3333	2.3527	3.2903	2.4549	0.8011	0.7401	0.2967	2.6993	0.612633	-2.13949	3.51244e-06	9.81907e-05	yes	STB5	trascription factor [Colletotrichum gloeosporioides Nara gc5]	-	-	-	-
Pscit04409	253	141	52.072	44.6074	42.2419	21.5095	23.8339	23.6739	46.3071	23.0058	-1.00924	0.000558292	0.00714516	yes	fta4	kinetochore protein [Marssonina brunnea f. sp. 'multigermtubi' MB_m1]	-	-	-	-
Pscit04421	111	54.3333	6.3828	5.4171	2.2803	1.6816	2.6648	1.6448	4.6934	1.99707	-1.23275	0.00564444	0.0446133	yes	LAC12	general substrate transporter [Phialocephala scopiformis]	-	GO:0016020//membrane;GO:0044425//membrane part;GO:0031224//intrinsic component of membrane	GO:0022857//transmembrane transporter activity;GO:0005215//transporter activity	GO:0009987//cellular process;GO:0044763//single-organism cellular process;GO:0044699//single-organism process
Pscit04424	1789.33	947	103.958	91.7137	38.1283	39.0725	32.9914	36.8976	77.9333	36.3205	-1.10146	0.000461384	0.00613912	yes	-	similar to transcription factor bZIP [Botrytis cinerea T4]	-	-	-	-
Pscit04427	98	36	2.8634	3.6873	4.1022	0.4027	1.8292	1.3425	3.55097	1.19147	-1.57547	0.00120937	0.0134285	yes	LAC12	sugar transporter [Kwoniella dejecticola CBS 10117]	-	-	-	-
Pscit04432	1.33333	4092.33	0.0909	0.0755	0	134.799	150.395	158.269	0.0554667	147.821	11.3799	5.47892e-161	9.55742e-157	yes	YOR378W	MFS multidrug transporter [Aspergillus oryzae RIB40]	-	GO:0031224//intrinsic component of membrane;GO:0044425//membrane part;GO:0016020//membrane	-	GO:0044699//single-organism process;GO:0044763//single-organism cellular process;GO:0009987//cellular process
Pscit04433	0	1338	0	0	0	169.539	113.469	163.877	0.001	148.962	17.1846	1.31779e-94	7.66249e-91	yes	-	similar to An07g01410 [Aspergillus kawachii IFO 4308]	-	-	-	-
Pscit04448	0.666667	9	0	0.4915	0	3.093	1.5478	1.5958	0.163833	2.07887	3.6655	0.00185151	0.0187887	yes	-	--	-	-	-	-
Pscit04455	55	14.3333	3.0893	4.2383	2.4191	0.3008	0.5017	1.6294	3.2489	0.810633	-2.00283	0.000607318	0.00767686	yes	-	CBD9-like protein [Glarea lozoyensis ATCC 20868]	-	-	-	-
Pscit04462	32.6667	98.3333	1.8789	1.9347	2.6443	6.5079	4.2112	7.0238	2.15263	5.9143	1.4581	0.000302171	0.00434548	yes	galA	glycoside hydrolase family 53 protein [Oidiodendron maius Zn]	-	-	GO:0003824//catalytic activity;GO:0016787//hydrolase activity;GO:0015925//galactosidase activity;GO:0004553//hydrolase activity, hydrolyzing O-glycosyl compounds;GO:0016798//hydrolase activity, acting on glycosyl bonds	-
Pscit04486	23.3333	278.333	1.3658	1.3403	1.1441	10.4269	10.3892	21.5336	1.2834	14.1166	3.45935	3.31328e-16	4.89804e-14	yes	dkgA	NAD(P)-linked oxidoreductase [Glarea lozoyensis ATCC 20868]	ko00561//Glycerolipid metabolism//Lipid metabolism//Metabolism	-	-	-
Pscit04487	3537.33	1905.67	170	167.959	272.325	66.2714	122.589	110.367	203.428	99.7422	-1.02824	0.000207287	0.00317788	yes	IRL	NAD(P)-binding Rossmann-fold containing protein [Glarea lozoyensis ATCC 20868]	-	-	-	-
Pscit04490	818.667	2570	52.0506	60.7747	76.2875	152.527	246.088	130.587	63.0376	176.4	1.48457	7.17233e-08	2.88947e-06	yes	-	--	-	-	-	-
Pscit04494	782.333	418.667	42.9864	34.1218	20.4445	12.2143	18.5094	15.2022	32.5176	15.3086	-1.08687	0.000371911	0.00516531	yes	5F3.150	DNA primase large subunit [Marssonina brunnea f. sp. 'multigermtubi' MB_m1]	ko00230//Purine metabolism//Nucleotide metabolism//Metabolism;ko00240//Pyrimidine metabolism//Nucleotide metabolism//Metabolism;ko03030//DNA replication//Replication and repair//Genetic Information Processing	GO:0044444//cytoplasmic part;GO:0012505//endomembrane system;GO:0043234//protein complex;GO:0044464//cell part;GO:0005623//cell;GO:0043227//membrane-bounded organelle;GO:0043226//organelle;GO:0005737//cytoplasm;GO:0032991//macromolecular complex;GO:0043229//intracellular organelle;GO:0005622//intracellular;GO:0043231//intracellular membrane-bounded organelle;GO:0044424//intracellular part	GO:0016772//transferase activity, transferring phosphorus-containing groups;GO:0016779//nucleotidyltransferase activity;GO:0016740//transferase activity;GO:0003899//DNA-directed RNA polymerase activity;GO:0034062//RNA polymerase activity;GO:0003824//catalytic activity	GO:0006807//nitrogen compound metabolic process;GO:0044699//single-organism process;GO:0046483//heterocycle metabolic process;GO:0044237//cellular metabolic process;GO:0006139//nucleobase-containing compound metabolic process;GO:0006281//DNA repair;GO:0006974//cellular response to DNA damage stimulus;GO:0008152//metabolic process;GO:0033554//cellular response to stress;GO:0006725//cellular aromat…
Pscit04499	124	1158.67	6.3398	5.1646	1.9832	53.8852	25.3012	30.0359	4.49587	36.4074	3.01756	5.26564e-13	5.10299e-11	yes	FRE3	related to ferric-chelate reductase [Rhynchosporium commune]	-	-	-	-
Pscit04500	0.333333	37.6667	0.0973	0	0	1.9605	4.7964	1.7482	0.0324333	2.83503	6.44974	1.35715e-10	8.96745e-09	yes	cbhC	glycoside hydrolase family 6 protein [Phialocephala scopiformis]	ko00500//Starch and sucrose metabolism//Carbohydrate metabolism//Metabolism	-	GO:0003824//catalytic activity;GO:0030246//carbohydrate binding;GO:0016787//hydrolase activity;GO:0001871//pattern binding;GO:0030247//polysaccharide binding;GO:0016798//hydrolase activity, acting on glycosyl bonds;GO:0005488//binding	GO:0009056//catabolic process;GO:0071704//organic substance metabolic process;GO:0044260//cellular macromolecule metabolic process;GO:0030243//cellulose metabolic process;GO:0044264//cellular polysaccharide metabolic process;GO:0006073//cellular glucan metabolic process;GO:0044042//glucan metabolic process;GO:0044237//cellular metabolic process;GO:0016052//carbohydrate catabolic process;GO:004426…
Pscit04510	1.33333	20.3333	0.3619	0	0.3032	5.4029	1.6222	1.4634	0.2217	2.8295	3.67387	0.000181439	0.00284881	yes	VBA2	MFS general substrate transporter [Glonium stellatum]	-	-	-	GO:0044699//single-organism process;GO:0009987//cellular process;GO:0044763//single-organism cellular process
Pscit04521	6.66667	118.333	0.1439	0.4781	0.6029	5.3186	8.1189	6.7906	0.4083	6.7427	4.04562	1.79676e-15	2.42966e-13	yes	-	--	-	-	-	-
Pscit04524	5.33333	33	0.2145	0.8906	0.3594	2.802	1.4422	4.4331	0.488167	2.89243	2.56684	0.000143272	0.0023712	yes	-	--	-	-	-	-
Pscit04530	14.6667	4	1.7121	2.4169	2.4382	0.5112	0.7675	0.3077	2.18907	0.5288	-2.04952	0.00302793	0.0277412	yes	-	--	-	-	-	-
Pscit04546	1684.67	741.333	95.2468	122.875	175.251	64.7518	53.7706	36.2795	131.125	51.6006	-1.34548	2.82479e-06	8.07798e-05	yes	-	similar to An07g02450 [Aspergillus kawachii IFO 4308]	-	-	-	-
Pscit04548	83	316.667	7.3718	9.9588	6.7285	26.9396	27.7018	28.1786	8.0197	27.6067	1.7834	1.06573e-08	5.05181e-07	yes	-	--	-	-	-	-
Pscit04551	46.6667	114.333	1.8559	2.4658	2.1766	5.9771	2.6543	5.9564	2.1661	4.8626	1.16663	0.00495254	0.0405787	yes	Y39E4A.3	dehydrogenase E1 component [Phialocephala scopiformis]	ko00280//Valine, leucine and isoleucine degradation//Amino acid metabolism//Metabolism;ko00640//Propanoate metabolism//Carbohydrate metabolism//Metabolism	-	GO:0016903//oxidoreductase activity, acting on the aldehyde or oxo group of donors;GO:0003824//catalytic activity;GO:0016491//oxidoreductase activity	GO:0044710//single-organism metabolic process;GO:0008152//metabolic process;GO:0044699//single-organism process
Pscit04552	1.66667	22.6667	0.0514	0	0.1722	1.8412	0.0768	0.8312	0.0745333	0.9164	3.62002	0.00121793	0.0135064	yes	Y39E4A.3	dehydrogenase E1 component [Phialocephala scopiformis]	ko00280//Valine, leucine and isoleucine degradation//Amino acid metabolism//Metabolism;ko00640//Propanoate metabolism//Carbohydrate metabolism//Metabolism	-	GO:0003824//catalytic activity;GO:0016491//oxidoreductase activity;GO:0016903//oxidoreductase activity, acting on the aldehyde or oxo group of donors	GO:0044699//single-organism process;GO:0008152//metabolic process;GO:0044710//single-organism metabolic process
Pscit04557	13	2.66667	2.8121	2.6944	1.9933	0.6459	0.3232	0.3888	2.49993	0.452633	-2.46547	0.000810093	0.00969222	yes	-	related to integral membrane protein [Phialocephala subalpina]	-	-	-	-
Pscit04560	216.333	584.333	9.7148	9.5595	8.6265	26.8684	20.5764	19.4241	9.30027	22.2896	1.26103	3.55593e-06	9.8931e-05	yes	xlnD	related to salicylate hydroxylase [Phialocephala subalpina]	ko01220//Degradation of aromatic compounds//Global and Overview//Metabolism	-	GO:0003824//catalytic activity	GO:0044710//single-organism metabolic process;GO:0044699//single-organism process;GO:0008152//metabolic process
Pscit04578	169.667	422	11.2857	13.6918	10.8622	19.5378	27.2681	34.7403	11.9466	27.1821	1.18606	0.000117862	0.00200193	yes	-	--	-	-	-	-
Pscit04579	17	4	4.4441	2.1807	2.7076	0.6032	1.2074	0	3.1108	0.603533	-2.36578	0.00302523	0.0277412	yes	TAR1-A	protein TAR1 [Kluyveromyces marxianus]	-	GO:0044424//intracellular part;GO:0043227//membrane-bounded organelle;GO:0005622//intracellular;GO:0044464//cell part;GO:0005623//cell;GO:0043231//intracellular membrane-bounded organelle;GO:0043226//organelle;GO:0043229//intracellular organelle	-	GO:0031323//regulation of cellular metabolic process;GO:0065007//biological regulation;GO:0019222//regulation of metabolic process;GO:0043467//regulation of generation of precursor metabolites and energy;GO:0050794//regulation of cellular process;GO:0050789//regulation of biological process
Pscit04585	21.3333	74	1.8854	1.5656	2.4569	7.7408	4.8518	5.7416	1.9693	6.1114	1.63382	0.000155732	0.00252706	yes	-	Altered inheritance of mitochondria protein 18, mitochondrial [Phialophora attae]	-	-	-	-
Pscit04587	2.66667	140.333	0.0898	0.0746	0.1504	6.6685	5.5673	2.259	0.104933	4.8316	5.52496	7.25416e-18	1.22856e-15	yes	LIP1	alpha/beta-hydrolase [Phialocephala scopiformis]	-	-	-	-
Pscit04614	41.6667	2.66667	1.4165	3.4168	2.4298	0	0.3024	0.1212	2.42103	0.1412	-4.09981	9.42939e-09	4.49416e-07	yes	pgt1	Glutathione transporter 1 [Valsa mali var. pyri] [Valsa mali]	-	-	-	-
Pscit04618	7.66667	98	0.465	0.6951	0.7012	6.6651	6.3927	8.8593	0.620433	7.3057	3.55767	5.54199e-14	6.3186e-12	yes	-	--	-	-	-	-
Pscit04633	448.333	4530.33	46.0838	47.2768	30.1222	533.134	234.366	338.259	41.1609	368.586	3.16265	1.93497e-23	5.35772e-21	yes	-	CFEM domain containing protein [Coccidioides posadasii C735 delta SOWgp]	-	-	-	-
Pscit04635	476.333	244	38.3746	49.2178	35.0915	19.3159	21.3746	15.2678	40.8946	18.6528	-1.13252	6.37081e-05	0.00120403	yes	-	uncharacterized protein PAC_00472 [Phialocephala subalpina]	-	-	-	GO:0052047//interaction with other organism via secreted substance involved in symbiotic interaction;GO:0032501//multicellular organismal process;GO:0007275//multicellular organism development;GO:0044707//single-multicellular organism process;GO:0032502//developmental process;GO:0044046//interaction with host via substance released outside of symbiont;GO:0051704//multi-organism process;GO:0051701…
Pscit04652	1.33333	13	0.2965	0	0.2484	0.9961	1.44	2.265	0.181633	1.56703	3.10893	0.000985814	0.011382	yes	-	--	-	-	-	-
Pscit04662	0	16.6667	0	0	0	8.264	0	2.8059	0.001	3.68997	11.8494	0.000175528	0.00277851	yes	-	--	-	-	-	-
Pscit04670	0.666667	15	0	0	0.3785	1.855	1.0127	5.6843	0.126167	2.85067	4.4979	0.000161403	0.00259495	yes	-	Pc22g06530 [Penicillium rubens Wisconsin 54-1255]	-	-	-	-
Pscit04678	8.33333	30	0.9998	1.0378	0.7328	4.5712	1.4005	2.9199	0.923467	2.96387	1.68235	0.00628857	0.0484446	yes	-	--	-	-	-	-
Pscit04706	10.6667	1.33333	2.2327	2.2248	1.8704	0	0.5004	0.2006	2.1093	0.233667	-3.17424	0.000671717	0.00833981	yes	-	--	-	-	-	-
Pscit04724	0	25.3333	0	0	0	2.3527	2.9969	3.3472	0.001	2.89893	11.5013	5.20048e-11	3.65795e-09	yes	-	amidohydrolase [Xylona heveae TC161]	-	-	-	-
Pscit04744	2	28.3333	0	0	0.8029	4.8891	2.8643	2.871	0.267633	3.54147	3.72602	5.84445e-06	0.000152165	yes	-	--	-	-	-	-
Pscit04812	1.66667	12	0.0227	0	0.0759	0.2706	0.1354	0.2443	0.0328667	0.216767	2.72145	0.00281687	0.0261091	yes	spt20	SAGA complex subunit spt20 [Tolypocladium ophioglossoides CBS 100239]	-	-	-	GO:0009987//cellular process
Pscit04814	1	34.3333	0	0.0739	0.1491	1.7937	2.5266	3.039	0.0743333	2.4531	5.04445	1.93401e-10	1.23127e-08	yes	-	related to 6-hydroxy-D-nicotine oxidase [Phialocephala subalpina]	-	-	-	-
Pscit04845	395.333	175.333	26.5954	29.411	11.113	8.3392	7.6348	10.7803	22.3731	8.9181	-1.32696	0.000315782	0.00451147	yes	-	similar to An02g07030 [Aspergillus kawachii IFO 4308]	-	-	-	-
Pscit04848	0	7	0	0	0	1.3014	2.6049	1.8799	0.001	1.92873	10.9134	0.000269322	0.00394794	yes	-	--	-	-	-	-
Pscit04853	210.333	4958.67	7.5841	23.4021	15.5945	282.878	352.202	387.928	15.5269	341.003	4.45694	5.24803e-35	3.98029e-32	yes	-	--	-	-	-	-
Pscit04869	3	17	0.0244	0.162	0	0.4186	0.2186	0.3505	0.0621333	0.329233	2.40567	0.00542367	0.0433199	yes	palA	probable pH-response regulator palA protein [Rhynchosporium commune]	ko04144//Endocytosis//Transport and catabolism//Cellular Processes	-	-	-
Pscit04887	1.66667	11.6667	0	0.6309	0.1591	2.1269	2.1286	0.8535	0.263333	1.703	2.69312	0.00538765	0.0431903	yes	-	predicted protein [Uncinocarpus reesii 1704]	-	-	-	-
Pscit04898	0.333333	10.6667	0.1989	0	0	1.1875	1.7827	2.1443	0.0663	1.70483	4.68448	5.51122e-05	0.00106641	yes	-	hypothetical protein LY89DRAFT_779519 [Phialocephala scopiformis]	-	-	-	-
Pscit04906	1709.33	556.667	63.1399	62.9404	84.9744	13.7864	31.5181	15.838	70.3516	20.3808	-1.78737	8.45262e-09	4.07314e-07	yes	-	predicted protein [Botrytis cinerea B05.10]	-	-	-	-
Pscit04928	1.33333	16	0.0382	0	0.032	0.3421	0.0285	0.3775	0.0234	0.249367	3.41369	0.00148079	0.0159254	yes	SKI2	DSHCT domain-containing protein [Marssonina brunnea f. sp. 'multigermtubi' MB_m1]	ko03018//RNA degradation//Folding, sorting and degradation//Genetic Information Processing	-	GO:0001883//purine nucleoside binding;GO:0097367//carbohydrate derivative binding;GO:0036094//small molecule binding;GO:0017111//nucleoside-triphosphatase activity;GO:0016818//hydrolase activity, acting on acid anhydrides, in phosphorus-containing anhydrides;GO:0005488//binding;GO:0001882//nucleoside binding;GO:0016462//pyrophosphatase activity;GO:0003824//catalytic activity;GO:0032549//ribonucle…	-
Pscit04960	12.3333	113.667	1.0736	1.3372	1.9111	9.4166	15.9413	10.6122	1.44063	11.99	3.05706	3.08005e-11	2.23868e-09	yes	norA	IN2-2 protein [Rhynchosporium secalis]	-	-	-	GO:0008152//metabolic process;GO:0044710//single-organism metabolic process;GO:0044699//single-organism process
Pscit04974	4	35.6667	0.2698	0.6722	0.4521	2.8198	2.8221	6.1828	0.4647	3.94157	3.0844	3.57831e-06	9.93949e-05	yes	-	--	-	-	-	-
Pscit04975	10.6667	50.6667	0.4942	1.6416	1.2421	3.2282	5.354	6.5509	1.12597	5.04437	2.16351	7.3648e-05	0.00134384	yes	-	--	-	-	-	-
Pscit04977	150	38.6667	4.6089	8.7922	10.748	1.3018	2.978	1.3432	8.0497	1.87433	-2.10256	4.70379e-06	0.000126625	yes	-	Pc16g13430 [Penicillium rubens Wisconsin 54-1255]	-	-	-	-
Pscit04978	330.333	161	7.9503	17.8349	24.6025	7.6178	7.5798	7.4642	16.7959	7.55393	-1.15281	0.00248907	0.0238044	yes	ASK8	Pc16g13430 [Penicillium rubens Wisconsin 54-1255]	-	-	-	-
Pscit04988	44	108.333	0.8132	1.198	1.0108	1.3903	2.724	2.7108	1.00733	2.27503	1.17535	0.00405915	0.0347608	yes	PSR2	related to plasma membrane phosphatase required for sodium stress response [Phialocephala subalpina]	-	-	-	-
Pscit05001	2464.67	720.333	72.3346	76.8262	59.7127	20.049	20.0896	13.7177	69.6245	17.9521	-1.95544	7.2788e-16	1.01577e-13	yes	PUT4	related to general amino acid permease [Phialocephala subalpina]	-	GO:0016020//membrane;GO:0031224//intrinsic component of membrane;GO:0044425//membrane part	GO:0008514//organic anion transmembrane transporter activity;GO:0005342//organic acid transmembrane transporter activity;GO:0046943//carboxylic acid transmembrane transporter activity;GO:0005215//transporter activity;GO:0008509//anion transmembrane transporter activity;GO:0022891//substrate-specific transmembrane transporter activity;GO:0022857//transmembrane transporter activity;GO:0022892//subs…	GO:0044763//single-organism cellular process;GO:0006811//ion transport;GO:0051234//establishment of localization;GO:0006810//transport;GO:0015849//organic acid transport;GO:0015711//organic anion transport;GO:0046942//carboxylic acid transport;GO:0044699//single-organism process;GO:0044765//single-organism transport;GO:0051179//localization;GO:0009987//cellular process;GO:0006820//anion transport…
Pscit05014	89.6667	5.33333	2.6031	5.0078	2.5441	0.1295	0.1945	0.2339	3.385	0.185967	-4.18604	2.71858e-14	3.29326e-12	yes	TNA1	MFS general substrate transporter [Phialocephala scopiformis]	-	-	-	GO:0015890//nicotinamide mononucleotide transport;GO:0051179//localization;GO:0051234//establishment of localization;GO:0044699//single-organism process;GO:0051181//cofactor transport;GO:0071702//organic substance transport;GO:0015931//nucleobase-containing compound transport;GO:0006810//transport;GO:0044765//single-organism transport;GO:0071705//nitrogen compound transport;GO:0006862//nucleotide…
Pscit05015	661.667	2558	36.7235	38.957	8.0253	132.58	89.1502	57.0124	27.9019	92.9142	1.73553	0.000155367	0.00252348	yes	exgB	glycoside hydrolase family 5 protein [Oidiodendron maius Zn]	-	-	GO:0004553//hydrolase activity, hydrolyzing O-glycosyl compounds;GO:0016798//hydrolase activity, acting on glycosyl bonds;GO:0003824//catalytic activity;GO:0016787//hydrolase activity	GO:0008152//metabolic process
Pscit05023	1	17	0.0473	0.0786	0	1.0955	0.1415	0.6806	0.0419667	0.6392	3.92895	0.000246095	0.00366286	yes	gpi2	related to pig-c protein [Phialocephala subalpina]	ko00563//Glycosylphosphatidylinositol(GPI)-anchor biosynthesis//Glycan biosynthesis and metabolism//Metabolism	-	GO:0003824//catalytic activity;GO:0016757//transferase activity, transferring glycosyl groups;GO:0016740//transferase activity	-
Pscit05026	8.66667	39.6667	0.6583	0.7896	0.2451	1.7471	1.53	3.8778	0.564333	2.38497	2.07935	0.000728734	0.00888953	yes	-	--	-	-	-	-
Pscit05044	642.667	36	31.4066	21.5282	2.85	0.7995	0.9414	0.9625	18.5949	0.901133	-4.36703	1.20568e-11	9.14433e-10	yes	lcc2	laccase-like multicopper oxidase [Glonium stellatum]	-	-	-	-
Pscit05056	352	185.667	10.5356	9.2149	11.0945	3.5009	7.5751	3.2053	10.2817	4.76043	-1.11091	0.00179132	0.0183057	yes	-	Ankyrin repeat-containing protein [Glarea lozoyensis ATCC 20868]	-	-	-	-
Pscit05060	196	56.3333	2.1938	4.5063	12.574	1.9536	1.639	1.5218	6.4247	1.7048	-1.91403	0.00029499	0.0042702	yes	YCR023C	related to E.coli tetracycline resistance protein TCR1 [Rhynchosporium agropyri]	-	GO:0031224//intrinsic component of membrane;GO:0044425//membrane part;GO:0016020//membrane	-	GO:0009987//cellular process;GO:0044699//single-organism process;GO:0044763//single-organism cellular process
Pscit05061	51	9.33333	0.8673	1.3094	3.0051	0.412	0.2356	0.2125	1.72727	0.2867	-2.59088	1.89439e-05	0.000427499	yes	YCR023C	related to E.coli tetracycline resistance protein TCR1 [Rhynchosporium agropyri]	-	GO:0016020//membrane;GO:0044425//membrane part;GO:0031224//intrinsic component of membrane	-	GO:0009987//cellular process;GO:0044763//single-organism cellular process;GO:0044699//single-organism process
Pscit05069	1.33333	20	0.0811	0.0673	0	1.2102	0.1211	0.5827	0.0494667	0.638	3.68903	0.000295222	0.0042702	yes	YBP2	yap-binding protein-like protein [Marssonina brunnea f. sp. 'multigermtubi' MB_m1]	-	-	-	-
Pscit05071	1.33333	58.3333	0.0614	0.051	0	2.9578	0.0459	1.2145	0.0374667	1.40607	5.22991	8.87594e-06	0.00022278	yes	rpn3	Winged helix DNA-binding protein [Glarea lozoyensis ATCC 20868]	ko03050//Proteasome//Folding, sorting and degradation//Genetic Information Processing	-	GO:0005488//binding;GO:0003676//nucleic acid binding;GO:1901363//heterocyclic compound binding;GO:0097159//organic cyclic compound binding	GO:0019222//regulation of metabolic process;GO:0050789//regulation of biological process;GO:0009894//regulation of catabolic process;GO:0065007//biological regulation
Pscit05081	276	103.667	14.7011	13.4525	7.6565	2.1659	5.2387	4.6064	11.9367	4.00367	-1.57601	6.1748e-05	0.00117335	yes	-	atmA protein [Purpureocillium lilacinum]	-	-	-	-
Pscit05087	1259	4008.67	13.8676	11.964	6.8264	37.6858	30.7573	21.8557	10.886	30.0996	1.46727	3.5045e-07	1.25015e-05	yes	PCS60	related to coenzyme a synthetase [Phialocephala subalpina]	-	-	-	-
Pscit05118	0	12	0	0	0	0.5882	0.107	0.3218	0.001	0.339	8.40514	3.15308e-05	0.00065871	yes	cis4	related to zinc transporter [Rhynchosporium commune]	-	-	-	-
Pscit05122	5	119	0.0896	0.1488	0.1502	5.1514	0.4017	2.8993	0.129533	2.81747	4.443	2.92658e-08	1.26364e-06	yes	-	related to AGA1 A-agglutinin anchor subunit [Phialocephala subalpina]	-	-	-	-
Pscit05124	85.3333	39	2.0524	3.9509	4.2983	1.3928	1.9167	0.9222	3.43387	1.41057	-1.28356	0.00377862	0.0329212	yes	NCU02305	decaprenyl-diphosphate synthase-like protein subunit 1 [Phialocephala scopiformis]	ko00900//Terpenoid backbone biosynthesis//Metabolism of terpenoids and polyketides//Metabolism	-	-	-
Pscit05136	0.666667	8.66667	0.0477	0	0	0.285	0.0713	0.1287	0.0159	0.161667	3.34592	0.00523072	0.0422557	yes	-	MCM2/3/5 family protein [Colletotrichum tofieldiae]	-	-	-	-
Pscit05139	2.66667	16.6667	0.2028	0.1684	0	0.757	0.9091	0.2734	0.123733	0.6465	2.38542	0.00562444	0.0444754	yes	-	related to integral membrane protein [Phialocephala subalpina]	-	-	-	-
Pscit05146	0	6	0	0	0	2.2953	0.9572	0.2303	0.001	1.16093	10.1811	0.003842	0.0333101	yes	-	--	-	-	-	-
Pscit05149	54	577.333	1.6425	1.6144	1.5444	21.4189	9.5413	14.9103	1.60043	15.2902	3.25607	2.90594e-19	5.69565e-17	yes	mirB	Siderophore iron transporter mirB [Valsa mali]	-	-	-	GO:0009987//cellular process;GO:0044699//single-organism process;GO:0044763//single-organism cellular process
Pscit05150	0	9.66667	0	0	0	0.7983	0	0.1538	0.001	0.317367	8.31001	0.00259123	0.0244994	yes	mirB	Siderophore iron transporter mirB [Valsa mali var. pyri] [Valsa mali]	-	GO:0044425//membrane part;GO:0031224//intrinsic component of membrane;GO:0016020//membrane	-	GO:0044763//single-organism cellular process;GO:0044699//single-organism process;GO:0009987//cellular process
Pscit05153	57	158	1.6417	2.029	2.0469	3.135	5.4195	5.9697	1.90587	4.8414	1.34498	0.00033011	0.00466648	yes	malA	NADP-dependent malic enzyme MaeA [Marssonina brunnea f. sp. 'multigermtubi' MB_m1]	ko01200//Carbon metabolism//Global and Overview//Metabolism;ko00620//Pyruvate metabolism//Carbohydrate metabolism//Metabolism	-	GO:0005488//binding;GO:0003824//catalytic activity;GO:0016491//oxidoreductase activity	GO:0044710//single-organism metabolic process;GO:0008152//metabolic process;GO:0044699//single-organism process
Pscit05167	7.66667	35	0.7507	0.5343	0.8984	4.0028	2.7242	2.0238	0.7278	2.91693	2.00284	0.000367521	0.00512063	yes	-	NTF2-like protein [Glarea lozoyensis ATCC 20868]	-	-	-	-
Pscit05169	4.33333	0	0.6818	2.2646	0.8567	0	0	0	1.2677	0.001	-10.308	0.00508625	0.0413861	yes	-	--	-	-	-	-
Pscit05189	0.333333	9.33333	0.0921	0	0	0.6876	0.4129	0.9933	0.0307	0.697933	4.50678	0.000268316	0.00393982	yes	-	--	-	-	-	-
Pscit05195	6.66667	0.666667	0.8817	1.3179	0.8864	0	0.1317	0.1585	1.02867	0.0967333	-3.41062	0.00303948	0.0278178	yes	-	--	-	-	-	-
Pscit05196	4.33333	54.3333	0	0.925	0.1697	4.1578	3.556	5.5513	0.3649	4.4217	3.59903	1.7004e-07	6.50479e-06	yes	rutB	Peroxyureidoacrylate/ureidoacrylate amidohydrolase RutB [Diplodia seriata]	-	-	-	-
Pscit05222	65.6667	29.6667	2.3111	3.3115	2.2018	1.1163	1.1173	0.9366	2.60813	1.05673	-1.30341	0.0013133	0.0143422	yes	SPBC1271.10c	MFS general substrate transporter [Phialocephala scopiformis]	-	-	-	-
Pscit05226	0	6	0	0	0	0.0702	0.2809	0.3378	0.001	0.229633	7.84319	0.00178212	0.0182331	yes	-	POZ [Glarea lozoyensis ATCC 20868]	-	-	-	-
Pscit05240	7	33.3333	0.825	0.4567	0.4607	1.6423	3.1503	2.4712	0.5808	2.42127	2.05965	0.000292927	0.0042511	yes	-	Transcription factor, fungi [Penicillium camemberti]	-	-	-	-
Pscit05258	55	16	1.4162	1.764	2.4717	0.2349	0.529	0.7777	1.88397	0.513867	-1.87431	0.000208395	0.00319161	yes	-	Pc15g01650 [Talaromyces islandicus]	-	-	-	-
Pscit05272	7.33333	51	0.2971	0.6579	0.9126	5.323	3.9216	2.4919	0.622533	3.91217	2.65174	3.08615e-06	8.75362e-05	yes	AFUA_6G02800	gpi anchored protein [Diplodia corticola]	-	-	-	-
Pscit05278	57.3333	299.333	4.2421	5.8711	5.0767	25.7858	22.7889	23.054	5.0633	23.8762	2.23743	4.57342e-12	3.71064e-10	yes	-	Phenolic acid decarboxylase, bacterial [Cordyceps confragosa RCEF 1005]	-	-	GO:0016830//carbon-carbon lyase activity;GO:0016829//lyase activity;GO:0003824//catalytic activity	-
Pscit05284	9	52.3333	0.409	0.5822	0.3915	4.2303	0.6111	2.415	0.4609	2.4188	2.39177	0.000348896	0.00489239	yes	-	dna polymerase iii subunits gamma and tau [Fusarium langsethiae]	-	-	-	-
Pscit05302	8.33333	39	0.2195	0.2604	0.2102	1.7557	0.3749	0.7327	0.230033	0.954433	2.0528	0.00145062	0.0156618	yes	YIP3	related to prenylated Rab acceptor 1 [Phialocephala subalpina]	-	-	-	-
Pscit05303	5	0	1.0227	2.2646	1.1423	0	0	0	1.47653	0.001	-10.528	0.00180198	0.0184038	yes	-	carbohydrate esterase family 4 protein [Gonapodya prolifera JEL478]	-	-	-	-
Pscit05326	106	11	8.0516	5.6809	1.543	0.3143	0.1573	0.9931	5.09183	0.488233	-3.38254	1.1317e-06	3.63561e-05	yes	-	fungal specific transcription factor domain-containing protein [Colletotrichum gloeosporioides Cg-14]	-	-	-	-
Pscit05327	631.333	272.333	21.3969	31.7252	31.8752	11.5463	12.0567	9.4517	28.3324	11.0182	-1.36256	8.64689e-07	2.82465e-05	yes	fap2	oxygen oxidoreductase [Exophiala dermatitidis NIH/UT8656]	ko00260//Glycine, serine and threonine metabolism//Amino acid metabolism//Metabolism;ko04146//Peroxisome//Transport and catabolism//Cellular Processes;ko00310//Lysine degradation//Amino acid metabolism//Metabolism	-	-	GO:0008152//metabolic process;GO:0044710//single-organism metabolic process;GO:0044699//single-organism process
Pscit05334	121	55.6667	5.3109	7.9382	5.4871	1.5858	3.086	3.2347	6.2454	2.6355	-1.24472	0.00163764	0.0171162	yes	SPCC1494.01	probable iron/ascorbate family oxidoreductases [Phialocephala subalpina]	-	-	GO:0003824//catalytic activity;GO:0016491//oxidoreductase activity;GO:0043169//cation binding;GO:0005488//binding;GO:0016705//oxidoreductase activity, acting on paired donors, with incorporation or reduction of molecular oxygen;GO:0043167//ion binding	GO:0044699//single-organism process;GO:0044710//single-organism metabolic process;GO:0008152//metabolic process
Pscit05339	109	50	3.9944	5.2068	4.1244	1.2829	2.6025	1.586	4.44187	1.8238	-1.28422	0.00106144	0.012086	yes	-	bZIP transcription factor (MeaB) [Marssonina brunnea f. sp. 'multigermtubi' MB_m1]	-	-	-	-
Pscit05356	6.33333	32	0.8571	0.3882	0.1305	2.85	1.6299	1.3303	0.4586	1.93673	2.07832	0.0014509	0.0156618	yes	PED1	acetyl-CoA C-acyltransferase [Aspergillus bombycis]	-	-	GO:0003824//catalytic activity;GO:0016746//transferase activity, transferring acyl groups;GO:0016740//transferase activity	-
Pscit05363	230	571.667	10.2401	10.148	5.5423	20.4157	11.334	26.735	8.64347	19.4949	1.17341	0.00100889	0.0115697	yes	bna5	similar to kynureninase [Botrytis cinerea T4]	ko00380//Tryptophan metabolism//Amino acid metabolism//Metabolism	-	-	-
Pscit05380	1.33333	40	0	0.2549	0	5.4995	0	1.6551	0.0849667	2.38487	4.81087	0.000800369	0.00958904	yes	RPB5	RNA polymerase subunit ABC27 [Blumeria graminis f. sp. tritici 96224]	ko00230//Purine metabolism//Nucleotide metabolism//Metabolism;ko00240//Pyrimidine metabolism//Nucleotide metabolism//Metabolism;ko03020//RNA polymerase//Transcription//Genetic Information Processing	GO:0044464//cell part;GO:0043229//intracellular organelle;GO:0043226//organelle;GO:0005622//intracellular;GO:0005623//cell;GO:0044424//intracellular part;GO:0043231//intracellular membrane-bounded organelle;GO:0043227//membrane-bounded organelle	GO:0034062//RNA polymerase activity;GO:0016772//transferase activity, transferring phosphorus-containing groups;GO:0016740//transferase activity;GO:0016779//nucleotidyltransferase activity;GO:0003824//catalytic activity	GO:0009987//cellular process;GO:0043170//macromolecule metabolic process;GO:0008152//metabolic process;GO:0009059//macromolecule biosynthetic process;GO:0071704//organic substance metabolic process;GO:0044260//cellular macromolecule metabolic process;GO:0034645//cellular macromolecule biosynthetic process;GO:0009058//biosynthetic process;GO:1901576//organic substance biosynthetic process;GO:00442…
Pscit05383	2	19.3333	0.0583	0	0.0977	0.7835	0.0436	0.524	0.052	0.450367	3.11452	0.00309788	0.0282682	yes	-	related to bZIP transcription factor [Phialocephala subalpina]	-	-	-	-
Pscit05389	10	202	0.172	0.714	1.2966	9.5	23.3202	7.3408	0.727533	13.387	4.20168	9.44611e-12	7.42243e-10	yes	yfcG	glutathione S-transferase [Paraphaeosphaeria sporulosa]	ko00480//Glutathione metabolism//Metabolism of other amino acids//Metabolism	-	GO:0003824//catalytic activity	-
Pscit05390	0	6.33333	0	0	0	0.5969	0.896	0.479	0.001	0.6573	9.36041	0.000515851	0.00672534	yes	yghU	glutathione S-transferase [Paraphaeosphaeria sporulosa]	ko00480//Glutathione metabolism//Metabolism of other amino acids//Metabolism	-	-	-
Pscit05411	5.66667	59.3333	0.3542	0.2353	0.4747	6.398	0.3704	3.1826	0.354733	3.317	3.22507	0.000101497	0.00176874	yes	IRC22	signal sequence receptor alpha chain [Sclerotinia borealis F-4128]	-	-	-	-
Pscit05413	1.33333	47.3333	0	0	0.1111	2.3265	0.1486	1.2514	0.0370333	1.24217	5.06789	4.11577e-06	0.000112886	yes	-	related to starvation induced protein PSI-7 [Rhynchosporium secalis]	ko00561//Glycerolipid metabolism//Lipid metabolism//Metabolism	-	-	GO:0044802//single-organism membrane organization;GO:0008152//metabolic process;GO:0071840//cellular component organization or biogenesis;GO:0044710//single-organism metabolic process;GO:0016043//cellular component organization;GO:0009987//cellular process;GO:0044699//single-organism process;GO:0006914//autophagy;GO:0061024//membrane organization;GO:0044763//single-organism cellular process
Pscit05440	11.3333	54.6667	1.0361	0.5162	1.5623	4.1764	4.7991	4.469	1.0382	4.4815	2.1099	1.97446e-05	0.000438522	yes	-	--	-	-	-	-
Pscit05447	2.66667	17.6667	0.2588	0.4299	0.2168	0.9661	1.5471	3.1401	0.301833	1.88443	2.64231	0.00120523	0.0133911	yes	-	--	-	-	-	-
Pscit05467	170.333	38.6667	7.4354	6.9721	4.619	1.0602	1.6228	1.1261	6.34217	1.2697	-2.32049	1.16922e-09	6.55814e-08	yes	FMO1	FAD/NAD(P)-binding domain-containing protein [Phialocephala scopiformis]	-	-	-	-
Pscit05483	10.6667	33	0.5236	0.9421	0.9504	2.9314	1.7603	2.1173	0.805367	2.26967	1.49476	0.00449243	0.0375676	yes	-	related to integral membrane protein PTH11 [Phialocephala subalpina]	-	-	-	-
Pscit05496	27	327.333	2.3167	2.3085	2.0184	20.0608	23.4006	29.4788	2.21453	24.3134	3.45668	6.81508e-22	1.65114e-19	yes	-	hypothetical protein ASPCADRAFT_129931 [Aspergillus carbonarius ITEM 5010]	-	-	-	-
Pscit05497	5	78.6667	0.5549	0.7373	0.1859	6.048	7.048	7.7793	0.4927	6.95843	3.81998	4.48918e-13	4.47481e-11	yes	-	--	-	-	-	-
Pscit05500	0	7	0	0	0	1.3082	1.1222	1.7998	0.001	1.41007	10.4615	0.000214228	0.00325596	yes	-	--	-	-	-	-
Pscit05504	58.6667	898	0.6454	1.5408	3.8522	38.0905	29.8046	15.9491	2.0128	27.9481	3.79547	6.55217e-13	6.24569e-11	yes	Pxmp4	peroxisomal membrane protein 24 [Marssonina brunnea f. sp. 'multigermtubi' MB_m1]	ko04146//Peroxisome//Transport and catabolism//Cellular Processes	GO:0016020//membrane;GO:0031224//intrinsic component of membrane;GO:0044425//membrane part	-	-
Pscit05505	7.33333	112.667	0	0.3214	0.3891	5.0558	3.0649	1.9824	0.236833	3.3677	3.82982	1.73485e-09	9.42765e-08	yes	Pxmp4	peroxisomal membrane protein 24 [Marssonina brunnea f. sp. 'multigermtubi' MB_m1]	ko04146//Peroxisome//Transport and catabolism//Cellular Processes	GO:0044425//membrane part;GO:0016020//membrane;GO:0031224//intrinsic component of membrane	-	-
Pscit05506	138	45.3333	18.5674	13.6837	10.8879	4.418	6.0689	1.5642	14.3797	4.01703	-1.83983	7.56447e-05	0.00137167	yes	-	--	-	-	-	-
Pscit05534	85.6667	258	3.1566	4.048	1.8745	8.5605	7.2242	8.7971	3.02637	8.19393	1.43697	4.27907e-05	0.000862937	yes	hmgA	homogentisate 1,2-dioxygenase-like protein [Phialocephala scopiformis]	ko00350//Tyrosine metabolism//Amino acid metabolism//Metabolism	-	GO:0016491//oxidoreductase activity;GO:0003824//catalytic activity	GO:0008152//metabolic process;GO:0006725//cellular aromatic compound metabolic process;GO:0044699//single-organism process;GO:0071704//organic substance metabolic process;GO:1901360//organic cyclic compound metabolic process;GO:0044237//cellular metabolic process;GO:0009987//cellular process;GO:1902221//erythrose 4-phosphate/phosphoenolpyruvate family amino acid metabolic process;GO:0006082//orga…
Pscit05535	1.33333	28	0.0767	0.0637	0	0.8593	0.4587	1.3103	0.0468	0.8761	4.22652	5.76442e-07	1.9678e-05	yes	hmgA	homogentisate 1,2-dioxygenase-like protein [Phialocephala scopiformis]	ko00350//Tyrosine metabolism//Amino acid metabolism//Metabolism	-	GO:0016491//oxidoreductase activity;GO:0003824//catalytic activity	GO:0044281//small molecule metabolic process;GO:0006558//L-phenylalanine metabolic process;GO:0006520//cellular amino acid metabolic process;GO:0009072//aromatic amino acid family metabolic process;GO:0006082//organic acid metabolic process;GO:0019752//carboxylic acid metabolic process;GO:0006807//nitrogen compound metabolic process;GO:0009987//cellular process;GO:0071704//organic substance metab…
Pscit05542	19	63.6667	0.7467	1.0747	0.6672	3.4928	2.0082	1.9234	0.829533	2.4748	1.57694	0.000683042	0.00843109	yes	alg5	related to dolichyl-phosphate beta-glucosyltransferase [Rhynchosporium commune]	ko00510//N-Glycan biosynthesis//Glycan biosynthesis and metabolism//Metabolism	-	GO:0016740//transferase activity;GO:0003824//catalytic activity	-
Pscit05544	106.333	45.6667	3.8058	3.4292	4.1717	1.36	1.8451	1.1279	3.80223	1.44433	-1.39644	0.000183659	0.00287847	yes	inda1	probable amino-acid permease inda1 [Phialocephala subalpina]	-	GO:0044425//membrane part;GO:0016020//membrane;GO:0031224//intrinsic component of membrane	GO:0022891//substrate-specific transmembrane transporter activity;GO:0046943//carboxylic acid transmembrane transporter activity;GO:0005215//transporter activity;GO:0008514//organic anion transmembrane transporter activity;GO:0022857//transmembrane transporter activity;GO:0005342//organic acid transmembrane transporter activity;GO:0015075//ion transmembrane transporter activity;GO:0022892//substr…	GO:0044699//single-organism process;GO:0015711//organic anion transport;GO:0006820//anion transport;GO:0006811//ion transport;GO:0006810//transport;GO:0015849//organic acid transport;GO:0051179//localization;GO:0046942//carboxylic acid transport;GO:0044763//single-organism cellular process;GO:0071702//organic substance transport;GO:0051234//establishment of localization;GO:1902578//single-organis…
Pscit05560	298.667	1019.67	7.9826	7.5214	5.899	24.1363	22.3492	17.9453	7.13433	21.4769	1.58994	7.83694e-10	4.46757e-08	yes	bglA	probable beta-glucosidase 1 precursor [Phialocephala subalpina]	ko00500//Starch and sucrose metabolism//Carbohydrate metabolism//Metabolism;ko00460//Cyanoamino acid metabolism//Metabolism of other amino acids//Metabolism	-	GO:0016798//hydrolase activity, acting on glycosyl bonds;GO:0016787//hydrolase activity;GO:0004553//hydrolase activity, hydrolyzing O-glycosyl compounds;GO:0015926//glucosidase activity;GO:0003824//catalytic activity	GO:0044237//cellular metabolic process;GO:0008152//metabolic process;GO:0051273//beta-glucan metabolic process;GO:0005975//carbohydrate metabolic process;GO:0030243//cellulose metabolic process;GO:0009987//cellular process;GO:0043170//macromolecule metabolic process;GO:0006073//cellular glucan metabolic process;GO:0044262//cellular carbohydrate metabolic process;GO:0071704//organic substance meta…
Pscit05565	10	1.33333	3.8695	2.3564	0.8644	0	0.1927	0.6954	2.36343	0.296033	-2.99705	0.00473929	0.0391997	yes	-	--	-	-	-	-
Pscit05592	0.333333	50.6667	0	0.029	0	2.6063	0.313	1.255	0.00966667	1.39143	7.16934	9.86564e-10	5.58754e-08	yes	UBX4	similar to UBX domain protein [Botrytis cinerea T4]	-	-	-	-
Pscit05602	408.333	223	21.9695	31.7721	33.9821	13.2673	15.184	15.2319	29.2412	14.5611	-1.00589	0.000478693	0.00633055	yes	P5CR	pyrroline-5-carboxylate reductase [Cyphellophora europaea CBS 101466]	ko01230//Biosynthesis of amino acids//Global and Overview//Metabolism;ko00330//Arginine and proline metabolism//Amino acid metabolism//Metabolism	-	-	-
Pscit05621	40.3333	10	2.114	3.1598	3.6127	0.3787	1.0108	0.6079	2.96217	0.6658	-2.15349	6.58519e-05	0.00123386	yes	-	hypothetical protein VE03_09345 [Pseudogymnoascus sp. 23342-1-I1]	-	-	-	-
Pscit05642	6.33333	25.6667	0.2107	0.1999	0.1009	0.7864	0.4947	0.5409	0.1705	0.607333	1.83272	0.00167051	0.0173351	yes	PEX29	integral peroxisomal membrane peroxin [Marssonina brunnea f. sp. 'multigermtubi' MB_m1]	-	-	-	-
Pscit05663	33	10.3333	2.5427	2.8153	1.42	0.5752	0.9786	0.277	2.25933	0.610267	-1.88839	0.0010497	0.011968	yes	-	serine/threonine protein kinase [Fusarium verticillioides 7600]	-	-	-	-
Pscit05664	3	26.6667	0.0275	0.0456	0.138	1.0658	0.041	0.6415	0.0703667	0.582767	3.04995	0.00222168	0.0217236	yes	tnr3	similar to thiamin pyrophosphokinase-related protein [Botrytis cinerea T4]	-	-	-	-
Pscit05665	34	136.667	0.7134	0.9873	0.9462	5.5913	1.1547	2.8312	0.8823	3.1924	1.8553	0.000362568	0.00505567	yes	tnr3	similar to thiamin pyrophosphokinase-related protein [Botrytis cinerea T4]	-	-	-	-
Pscit05677	23	145	0.7304	0.6975	0.7954	6.5424	1.9916	4.0035	0.7411	4.17917	2.49548	1.96037e-07	7.36997e-06	yes	-	Pc20g09110 [Penicillium rubens Wisconsin 54-1255]	-	-	-	-
Pscit05685	9.66667	1.33333	1.9635	2.7175	0.9138	0	0.489	0.196	1.86493	0.228333	-3.02991	0.00400748	0.0344341	yes	-	HET-domain-containing protein [Lepidopterella palustris CBS 459.81]	-	-	-	-
Pscit05689	2.66667	19.6667	0.0766	0.318	0.1283	1.6008	0.9155	1.0324	0.1743	1.1829	2.76268	0.000148967	0.00244687	yes	-	UbiD family decarboxylase [Colletotrichum gloeosporioides Nara gc5]	-	-	-	-
Pscit05699	0	25.3333	0	0	0	2.5797	0	0.1276	0.001	0.902433	9.81768	0.000230634	0.00346229	yes	Dbt	2-oxoacid dehydrogenase acyltransferase [Marssonina brunnea f. sp. 'multigermtubi' MB_m1]	ko00280//Valine, leucine and isoleucine degradation//Amino acid metabolism//Metabolism;ko00640//Propanoate metabolism//Carbohydrate metabolism//Metabolism	-	GO:0016740//transferase activity;GO:0003824//catalytic activity	-
Pscit05700	41.3333	125	1.2735	2.603	1.395	6.3984	4.0618	3.9172	1.75717	4.79247	1.44752	0.000567179	0.00724295	yes	DBT	2-oxoacid dehydrogenase acyltransferase [Marssonina brunnea f. sp. 'multigermtubi' MB_m1]	ko00280//Valine, leucine and isoleucine degradation//Amino acid metabolism//Metabolism;ko00640//Propanoate metabolism//Carbohydrate metabolism//Metabolism	-	GO:0003824//catalytic activity;GO:0016740//transferase activity	-
Pscit05708	16.6667	4.66667	0.501	0.4507	0.8743	0.1247	0.2495	0.075	0.608667	0.149733	-2.02326	0.00444025	0.0372742	yes	DIP5	related to general amino acid permease [Rhynchosporium secalis]	-	GO:0016020//membrane;GO:0031224//intrinsic component of membrane;GO:0044425//membrane part	GO:0022891//substrate-specific transmembrane transporter activity;GO:0022857//transmembrane transporter activity;GO:0008509//anion transmembrane transporter activity;GO:0005215//transporter activity;GO:0022892//substrate-specific transporter activity;GO:0015075//ion transmembrane transporter activity;GO:0008514//organic anion transmembrane transporter activity;GO:0046943//carboxylic acid transmem…	GO:0044763//single-organism cellular process;GO:0044699//single-organism process;GO:0051179//localization;GO:0051234//establishment of localization;GO:0009987//cellular process
Pscit05710	0	32	0	0	0	2.7029	2.1482	3.3495	0.001	2.73353	11.4166	9.69343e-13	8.99427e-11	yes	-	hypothetical protein BofuT4_P106090.1 [Botrytis cinerea T4]	-	-	-	-
Pscit05733	2169	5656	75.39	74.1845	73.1832	229.794	69.8986	230.013	74.2526	176.568	1.24971	0.000311535	0.00445445	yes	SPCC1442.07c	WLM-domain-containing protein [Phialocephala scopiformis]	-	GO:0005737//cytoplasm;GO:0005623//cell;GO:0005622//intracellular;GO:0044444//cytoplasmic part;GO:0044464//cell part;GO:0044424//intracellular part	-	-
Pscit05747	65	272.667	1.3913	2.4806	3.0166	10.3859	10.5474	4.8907	2.29617	8.608	1.90645	3.38565e-06	9.51034e-05	yes	-	6-hydroxy-D-nicotine oxidase [Valsa mali]	-	-	GO:0016491//oxidoreductase activity;GO:0016614//oxidoreductase activity, acting on CH-OH group of donors;GO:0003824//catalytic activity	-
Pscit05764	24.3333	70.3333	0.5787	1.1714	0.5454	2.5381	2.0538	1.3327	0.765167	1.97487	1.36791	0.00348469	0.0309775	yes	-	related to GPI anchored protein [Fusarium fujikuroi IMI 58289]	-	-	-	-
Pscit05769	6.33333	63	0.3764	0.0893	0.4505	1.0838	4.4594	2.4644	0.3054	2.6692	3.12764	3.52672e-06	9.84322e-05	yes	HNM1	related to HNM1-Choline permease [Fusarium proliferatum]	-	GO:0031224//intrinsic component of membrane;GO:0016020//membrane;GO:0044425//membrane part	GO:0005215//transporter activity;GO:0022857//transmembrane transporter activity;GO:0022891//substrate-specific transmembrane transporter activity;GO:0046943//carboxylic acid transmembrane transporter activity;GO:0022892//substrate-specific transporter activity;GO:0005342//organic acid transmembrane transporter activity;GO:0008509//anion transmembrane transporter activity;GO:0015075//ion transmemb…	-
Pscit05816	1.66667	33.6667	0.105	0.1744	0.176	1.9601	1.8833	4.908	0.1518	2.91713	4.26431	4.2197e-08	1.76943e-06	yes	-	Serine/threonine-protein kinase Nek4 [Madurella mycetomatis]	-	-	-	-
Pscit05817	3.33333	41.3333	0.3636	0	0.4569	2.1036	2.5128	4.5745	0.2735	3.06363	3.48563	6.04643e-07	2.06004e-05	yes	CIPK18	Pc16g13430 [Penicillium rubens Wisconsin 54-1255]	-	-	-	-
Pscit05818	54.3333	10.3333	3.6238	3.482	0.5204	0.6956	0.4254	0.093	2.54207	0.404667	-2.6512	0.000443213	0.00593355	yes	lovF	Thiolase-like protein [Glarea lozoyensis ATCC 20868]	-	-	GO:0003824//catalytic activity;GO:0046914//transition metal ion binding;GO:0043167//ion binding;GO:0005488//binding;GO:0046872//metal ion binding;GO:0043169//cation binding	GO:0044710//single-organism metabolic process;GO:0044699//single-organism process;GO:0008152//metabolic process
Pscit05819	39	6.66667	4.7799	6.946	0.7007	0.892	0.7142	0.2148	4.1422	0.607	-2.77063	0.000461185	0.00613912	yes	lovF	Thiolase-like protein [Glarea lozoyensis ATCC 20868]	-	-	GO:0003824//catalytic activity	GO:0008152//metabolic process
Pscit05832	56	584	0.6311	0.6925	1.9447	15.2932	2.9298	13.5493	1.08943	10.5908	3.28116	1.57838e-08	7.22657e-07	yes	RPN4	related to 26S proteasome subunit RPN4 [Phialocephala subalpina]	-	-	-	-
Pscit05833	299.667	824.333	2.4825	4.1228	11.0718	16.5064	10.9562	18.0322	5.89237	15.1649	1.36382	0.00186069	0.018849	yes	RPN4	related to 26S proteasome subunit RPN4 [Phialocephala subalpina]	-	-	-	-
Pscit05837	131	72	3.3528	1.8991	2.5854	0.9779	1.6754	1.1174	2.61243	1.2569	-1.05552	0.00528786	0.0426081	yes	kamA	kama family protein [Phialocephala scopiformis]	ko00310//Lysine degradation//Amino acid metabolism//Metabolism	-	-	-
Pscit05869	17.6667	65.3333	0.5731	0.7838	0.2259	2.2649	1.083	1.9086	0.5276	1.75217	1.73162	0.000841017	0.00999367	yes	PAY32	similar to peroxisomal targeting signal receptor [Botrytis cinerea T4]	ko04146//Peroxisome//Transport and catabolism//Cellular Processes	-	-	-
Pscit05889	0.333333	5.66667	0	0.2429	0	0.6552	1.3114	2.1032	0.0809667	1.3566	4.06652	0.00606998	0.04727	yes	-	cyclin [Marssonina brunnea f. sp. 'multigermtubi' MB_m1]	-	-	GO:0005488//binding;GO:0043167//ion binding;GO:0043169//cation binding	-
Pscit05908	4634	14307.7	132.022	139.297	117.409	338.293	419.24	309.077	129.576	355.537	1.4562	1.04529e-11	8.06812e-10	yes	FRE3	metalloreductase [Glarea lozoyensis ATCC 20868]	-	GO:0016020//membrane	-	-
Pscit05919	63	206.667	6.3804	7.6055	3.2759	13.3666	15.838	22.1943	5.75393	17.133	1.57415	5.60587e-05	0.00108054	yes	-	--	-	-	-	-
Pscit05928	61.3333	363	1.5704	2.3146	2.4008	13.3929	12.4948	7.2674	2.09527	11.0517	2.39906	2.64639e-11	1.93965e-09	yes	prnC	probable delta-1-pyrroline-5-carboxylate dehydrogenase, mitochondrial precursor [Phialocephala subalpina]	ko00330//Arginine and proline metabolism//Amino acid metabolism//Metabolism;ko00250//Alanine, aspartate and glutamate metabolism//Amino acid metabolism//Metabolism	GO:0043227//membrane-bounded organelle;GO:0005623//cell;GO:0044422//organelle part;GO:0044464//cell part;GO:0044446//intracellular organelle part;GO:0044424//intracellular part;GO:0043231//intracellular membrane-bounded organelle;GO:0005622//intracellular;GO:0005739//mitochondrion;GO:0043226//organelle;GO:0005737//cytoplasm;GO:0044444//cytoplasmic part;GO:0044429//mitochondrial part;GO:0043229//i…	GO:0016903//oxidoreductase activity, acting on the aldehyde or oxo group of donors;GO:0016491//oxidoreductase activity;GO:0003824//catalytic activity	GO:0006082//organic acid metabolic process;GO:0071704//organic substance metabolic process;GO:0009064//glutamine family amino acid metabolic process;GO:1901360//organic cyclic compound metabolic process;GO:1901605//alpha-amino acid metabolic process;GO:0006536//glutamate metabolic process;GO:0006560//proline metabolic process;GO:0044763//single-organism cellular process;GO:0043648//dicarboxylic a…
Pscit05929	1	42	0.0382	0	0.0641	2.4547	0.1143	1.237	0.0341	1.26867	5.2174	2.59736e-06	7.46429e-05	yes	prnC	ALDH-like protein [Glarea lozoyensis ATCC 20868]	ko00330//Arginine and proline metabolism//Amino acid metabolism//Metabolism;ko00250//Alanine, aspartate and glutamate metabolism//Amino acid metabolism//Metabolism	GO:0043231//intracellular membrane-bounded organelle;GO:0005623//cell;GO:0044446//intracellular organelle part;GO:0044422//organelle part;GO:0005622//intracellular;GO:0044444//cytoplasmic part;GO:0043229//intracellular organelle;GO:0043227//membrane-bounded organelle;GO:0005737//cytoplasm;GO:0043226//organelle;GO:0044424//intracellular part;GO:0044464//cell part;GO:0005739//mitochondrion;GO:00444…	GO:0016903//oxidoreductase activity, acting on the aldehyde or oxo group of donors;GO:0003824//catalytic activity;GO:0016491//oxidoreductase activity	GO:0009064//glutamine family amino acid metabolic process;GO:0006520//cellular amino acid metabolic process;GO:0044710//single-organism metabolic process;GO:0044763//single-organism cellular process;GO:0009987//cellular process;GO:0019752//carboxylic acid metabolic process;GO:0006082//organic acid metabolic process;GO:0044238//primary metabolic process;GO:0006807//nitrogen compound metabolic proc…
Pscit05931	3	22	0.1953	0.3243	0	1.4578	0.5836	1.4039	0.1732	1.14843	2.72916	0.000677919	0.00839291	yes	-	hypothetical protein V502_00476 [Pseudogymnoascus sp. VKM F-4520 (FW-2644)]	-	-	-	-
Pscit05965	1.33333	22.3333	0	0.0887	0.0895	1.0371	0.8783	0.9123	0.0594	0.942567	3.98806	4.81266e-07	1.66611e-05	yes	-	uncharacterized protein PAC_07888 [Phialocephala subalpina]	-	-	-	-
Pscit05966	0	7.33333	0	0	0	0.3348	0.2513	0.403	0.001	0.3297	8.36501	0.000153039	0.00249963	yes	-	uncharacterized protein PAC_07888 [Phialocephala subalpina]	-	-	-	-
Pscit05970	0.333333	15.3333	0.0347	0	0	0.9323	0.1037	0.1871	0.0115667	0.4077	5.13946	0.000199545	0.00309135	yes	PPS1	probable dual specificity protein phosphatase PPS1 [Phialocephala subalpina]	-	-	GO:0016787//hydrolase activity;GO:0004721//phosphoprotein phosphatase activity;GO:0016788//hydrolase activity, acting on ester bonds;GO:0042578//phosphoric ester hydrolase activity;GO:0003824//catalytic activity;GO:0016791//phosphatase activity	GO:0008152//metabolic process;GO:0044237//cellular metabolic process;GO:0016311//dephosphorylation;GO:0071704//organic substance metabolic process;GO:0044260//cellular macromolecule metabolic process;GO:0006796//phosphate-containing compound metabolic process;GO:0006470//protein dephosphorylation;GO:0006793//phosphorus metabolic process;GO:0006464//cellular protein modification process;GO:0044267…
Pscit05971	195.333	70.3333	4.1607	7.0233	6.1709	1.2984	2.3441	2.084	5.78497	1.90883	-1.59962	1.42215e-05	0.000334791	yes	SCP2	similar to non-specific lipid-transfer protein [Botrytis cinerea T4]	ko04146//Peroxisome//Transport and catabolism//Cellular Processes	-	GO:0003824//catalytic activity;GO:0016746//transferase activity, transferring acyl groups;GO:0016747//transferase activity, transferring acyl groups other than amino-acyl groups;GO:0016740//transferase activity;GO:0004312//fatty acid synthase activity	GO:0006631//fatty acid metabolic process;GO:0044281//small molecule metabolic process;GO:0044255//cellular lipid metabolic process;GO:0006082//organic acid metabolic process;GO:0044699//single-organism process;GO:0008152//metabolic process;GO:0044237//cellular metabolic process;GO:0043436//oxoacid metabolic process;GO:0071704//organic substance metabolic process;GO:0044238//primary metabolic proc…
Pscit05982	441.667	1601	22.1686	18.0832	25.3239	76.4322	73.4008	61.323	21.8586	70.3853	1.68708	1.91541e-12	1.66231e-10	yes	SOD5	related to cytosolic Cu/Zn superoxide dismutase [Phialocephala subalpina]	-	-	GO:0043167//ion binding;GO:0043169//cation binding;GO:0005488//binding	GO:0044710//single-organism metabolic process;GO:0044699//single-organism process;GO:0008152//metabolic process
Pscit05997	149.667	79	3.5258	6.3149	3.6776	2.0643	1.9369	2.5471	4.5061	2.18277	-1.04572	0.00411539	0.0351577	yes	phoA	probable pho-2 alkaline phosphatase [Rhynchosporium agropyri]	-	-	GO:0003824//catalytic activity;GO:0016787//hydrolase activity;GO:0042578//phosphoric ester hydrolase activity;GO:0016788//hydrolase activity, acting on ester bonds	GO:0044237//cellular metabolic process;GO:0009987//cellular process;GO:0006796//phosphate-containing compound metabolic process;GO:0008152//metabolic process;GO:0006793//phosphorus metabolic process
Pscit06005	3018.67	9123	134.572	116.805	88.0681	391.759	319.348	177.28	113.149	296.129	1.38801	1.04355e-06	3.36682e-05	yes	CLAH10	aldehyde dehydrogenase [Rhynchosporium secalis]	ko00380//Tryptophan metabolism//Amino acid metabolism//Metabolism;ko00330//Arginine and proline metabolism//Amino acid metabolism//Metabolism;ko00010//Glycolysis / Gluconeogenesis//Carbohydrate metabolism//Metabolism;ko00040//Pentose and glucuronate interconversions//Carbohydrate metabolism//Metabolism;ko00280//Valine, leucine and isoleucine degradation//Amino acid metabolism//Metabolism;ko00561/…	-	GO:0016491//oxidoreductase activity;GO:0003824//catalytic activity;GO:0016903//oxidoreductase activity, acting on the aldehyde or oxo group of donors	GO:0044699//single-organism process;GO:0008152//metabolic process;GO:0044710//single-organism metabolic process
Pscit06010	3.33333	19	0.0271	0.0449	0.1587	0.5858	0.2022	0.4377	0.0769	0.408567	2.40952	0.00203099	0.0202218	yes	uba3	NEDD8-activating enzyme E1 catalytic subunit [Sclerotinia borealis F-4128]	ko04120//Ubiquitin mediated proteolysis//Folding, sorting and degradation//Genetic Information Processing	-	GO:0001883//purine nucleoside binding;GO:0097159//organic cyclic compound binding;GO:0032549//ribonucleoside binding;GO:0016874//ligase activity;GO:0036094//small molecule binding;GO:0032550//purine ribonucleoside binding;GO:0001882//nucleoside binding;GO:0016877//ligase activity, forming carbon-sulfur bonds;GO:0003824//catalytic activity;GO:1901363//heterocyclic compound binding;GO:0097367//carb…	GO:0070647//protein modification by small protein conjugation or removal;GO:0019538//protein metabolic process;GO:0043412//macromolecule modification;GO:0008152//metabolic process;GO:0036211//protein modification process;GO:0043170//macromolecule metabolic process;GO:0044267//cellular protein metabolic process;GO:0071704//organic substance metabolic process;GO:0044238//primary metabolic process;G…
Pscit06017	3.33333	24.3333	0.0449	0.0373	0.1128	0.6704	0.1174	0.5246	0.065	0.437467	2.75066	0.000920036	0.0107532	yes	acu-15	related to transcription activator protein [Phialocephala subalpina]	-	-	-	GO:0018130//heterocycle biosynthetic process;GO:0008152//metabolic process;GO:0043170//macromolecule metabolic process;GO:1901360//organic cyclic compound metabolic process;GO:0046483//heterocycle metabolic process;GO:0010467//gene expression;GO:0019438//aromatic compound biosynthetic process;GO:1901576//organic substance biosynthetic process;GO:0034641//cellular nitrogen compound metabolic proce…
Pscit06028	0.666667	8.66667	0	0.0914	0	0.5753	0.1645	0.3958	0.0304667	0.378533	3.63512	0.00311346	0.0283813	yes	-	alpha/beta-Hydrolase [Glarea lozoyensis ATCC 20868]	-	-	GO:0016787//hydrolase activity;GO:0003824//catalytic activity	GO:0008152//metabolic process
Pscit06050	5.33333	64.3333	0.2115	0.3513	0.1772	2.0921	3.4766	2.471	0.246667	2.6799	3.44154	2.15389e-10	1.36132e-08	yes	-	carbohydrate-binding module family 18 protein [Bipolaris sorokiniana ND90Pr]	-	-	-	-
Pscit06051	3.66667	37.3333	0.1488	0.0824	0.2494	1.3333	2.0017	0.9809	0.1602	1.43863	3.16675	9.02689e-07	2.93778e-05	yes	-	carbohydrate-binding module family 18 protein [Bipolaris sorokiniana ND90Pr]	-	-	-	-
Pscit06070	1406	4253	20.1583	32.0293	40.1723	114.737	46.6737	95.7325	30.7866	85.7144	1.47723	6.25839e-06	0.000162216	yes	MOD-E	probable ATP-dependent molecular chaperone HSC82 [Rhynchosporium commune]	ko04141//Protein processing in endoplasmic reticulum//Folding, sorting and degradation//Genetic Information Processing	GO:1990904//ribonucleoprotein complex;GO:0044424//intracellular part;GO:0030529//intracellular ribonucleoprotein complex;GO:0044464//cell part;GO:0032991//macromolecular complex;GO:0005623//cell;GO:0005622//intracellular	GO:0005515//protein binding;GO:0005488//binding	GO:0019538//protein metabolic process;GO:0008152//metabolic process;GO:0050896//response to stimulus;GO:0044267//cellular protein metabolic process;GO:0044238//primary metabolic process;GO:0009987//cellular process;GO:0071704//organic substance metabolic process;GO:0044260//cellular macromolecule metabolic process;GO:0044237//cellular metabolic process;GO:0043170//macromolecule metabolic process
Pscit06071	17.6667	286.333	0.4051	0.3958	0.3194	8.4148	0.9259	7.153	0.373433	5.4979	3.87996	2.48059e-09	1.3073e-07	yes	MOD-E	probable ATP-dependent molecular chaperone HSC82 [Rhynchosporium commune]	ko04141//Protein processing in endoplasmic reticulum//Folding, sorting and degradation//Genetic Information Processing	GO:0032991//macromolecular complex;GO:0030529//intracellular ribonucleoprotein complex;GO:1990904//ribonucleoprotein complex;GO:0044424//intracellular part;GO:0005623//cell;GO:0044464//cell part;GO:0005622//intracellular	GO:0005488//binding;GO:0005515//protein binding	GO:0071704//organic substance metabolic process;GO:0044267//cellular protein metabolic process;GO:0019538//protein metabolic process;GO:0044260//cellular macromolecule metabolic process;GO:0050896//response to stimulus;GO:0043170//macromolecule metabolic process;GO:0044237//cellular metabolic process;GO:0044238//primary metabolic process;GO:0009987//cellular process;GO:0008152//metabolic process
Pscit06081	4010.33	9290.33	168.337	211.325	251.286	697.906	276.307	332.182	210.316	435.465	1.05	0.000768688	0.00927958	yes	-	related to 7alpha-cephem-methoxylase P8 chain [Rhynchosporium secalis]	-	-	-	-
Pscit06083	1.66667	43	0.3487	0.1448	0.2921	7.6781	4.4284	5.6398	0.261867	5.91543	4.49758	1.34971e-10	8.96745e-09	yes	MTH_152	FMN-binding split barrel-related protein [Penicillium griseofulvum]	-	-	GO:0016646//oxidoreductase activity, acting on the CH-NH group of donors, NAD or NADP as acceptor;GO:0016491//oxidoreductase activity;GO:1901363//heterocyclic compound binding;GO:0032553//ribonucleotide binding;GO:0097367//carbohydrate derivative binding;GO:0000166//nucleotide binding;GO:0003824//catalytic activity;GO:0016645//oxidoreductase activity, acting on the CH-NH group of donors;GO:190126…	GO:0044710//single-organism metabolic process;GO:0044699//single-organism process;GO:0008152//metabolic process
Pscit06084	440.333	80	6.5564	7.3035	4.836	1.0505	1.1708	0.776	6.23197	0.9991	-2.64099	5.14894e-16	7.4531e-14	yes	are2	related to acyl-CoA sterol acyltransferase [Phialocephala subalpina]	ko00100//Steroid biosynthesis//Lipid metabolism//Metabolism	GO:0043226//organelle;GO:0043227//membrane-bounded organelle;GO:0016020//membrane;GO:0044425//membrane part;GO:0044422//organelle part;GO:0031224//intrinsic component of membrane;GO:0031090//organelle membrane	GO:0003824//catalytic activity;GO:0016746//transferase activity, transferring acyl groups;GO:0016747//transferase activity, transferring acyl groups other than amino-acyl groups;GO:0016740//transferase activity	GO:0044699//single-organism process;GO:0009987//cellular process;GO:0044763//single-organism cellular process
Pscit06092	255.667	841.333	9.5072	8.3316	7.7754	18.5419	41.0451	13.5411	8.53807	24.376	1.51348	3.99336e-05	0.000810946	yes	sed2	Subtilisin-like protein [Glarea lozoyensis ATCC 20868]	-	-	GO:0003824//catalytic activity;GO:0016787//hydrolase activity;GO:0008233//peptidase activity;GO:0070011//peptidase activity, acting on L-amino acid peptides	GO:0008152//metabolic process;GO:0071704//organic substance metabolic process;GO:0044238//primary metabolic process;GO:0043170//macromolecule metabolic process;GO:0019538//protein metabolic process
Pscit06102	14.6667	91.3333	1.1087	1.9563	2.2057	9	11.3888	9.589	1.7569	9.9926	2.50783	1.21026e-08	5.67519e-07	yes	-	hypothetical protein BofuT4_P119060.1 [Botrytis cinerea T4]	-	-	-	-
Pscit06104	21.3333	71	1.734	0.5866	1.3988	2.4929	3.9343	4.5591	1.2398	3.6621	1.56256	0.00117658	0.013123	yes	sol5	probable isoamyl alcohol oxidase [Phialocephala subalpina]	-	-	-	-
Pscit06113	860.667	467	69.8987	69.7345	50.2296	31.344	29.2663	31.3318	63.2876	30.6474	-1.04616	2.3689e-05	0.000513331	yes	norB	IN2-2 protein [Rhynchosporium secalis]	-	-	-	-
Pscit06114	61.3333	210	1.5393	2.8256	2.1039	8.0738	5.9923	6.0063	2.15627	6.6908	1.63364	4.78607e-06	0.000128641	yes	nog-2	NGP1NT-domain-containing protein [Phialocephala scopiformis]	ko03008//Ribosome biogenesis in eukaryotes//Translation//Genetic Information Processing	GO:0043232//intracellular non-membrane-bounded organelle;GO:0005856//cytoskeleton;GO:0044446//intracellular organelle part;GO:0031981//nuclear lumen;GO:0000922//spindle pole;GO:0043226//organelle;GO:0043233//organelle lumen;GO:0043231//intracellular membrane-bounded organelle;GO:0005623//cell;GO:0043228//non-membrane-bounded organelle;GO:0030529//intracellular ribonucleoprotein complex;GO:0005816…	GO:0001882//nucleoside binding;GO:0001883//purine nucleoside binding;GO:0097159//organic cyclic compound binding;GO:0003824//catalytic activity;GO:1901363//heterocyclic compound binding;GO:0005488//binding;GO:0032550//purine ribonucleoside binding;GO:0036094//small molecule binding;GO:0032549//ribonucleoside binding;GO:0097367//carbohydrate derivative binding	-
Pscit06121	4116	1943	241.5	244.226	220.684	79.1724	123.474	95.134	235.47	99.2603	-1.24626	3.44142e-08	1.47499e-06	yes	Rdh11	NAD(P)-binding protein [Phialocephala scopiformis]	-	-	-	-
Pscit06125	2	91	0	0.5427	0	13.9045	0.5697	9.2991	0.1809	7.92443	5.45304	1.41824e-06	4.42037e-05	yes	Ghitm	similar to bax inhibitor family protein [Botrytis cinerea T4]	-	GO:0031224//intrinsic component of membrane;GO:0044425//membrane part;GO:0016020//membrane	-	-
Pscit06136	50.3333	6	1.0739	3.7078	2.5094	0.2531	0.4223	0.1016	2.43037	0.259	-3.23015	6.10899e-07	2.07729e-05	yes	nucS	nuclease PA3 [Glonium stellatum]	-	-	-	-
Pscit06148	15.6667	61.3333	0.1809	0.2003	0.4379	1.4408	0.4506	1.0479	0.273033	0.979767	1.84336	0.00103991	0.0118751	yes	TCP11L1	related to IQ calmodulin-binding motif domain protein [Phialocephala subalpina]	-	-	-	-
Pscit06185	4.33333	28.6667	0.0565	0.0625	0.0946	0.2809	0.3374	0.7102	0.0712	0.442833	2.63681	8.5193e-05	0.00152109	yes	iphP	(Phosphotyrosine protein) phosphatases II [Glarea lozoyensis ATCC 20868]	-	-	-	-
Pscit06200	4.33333	23.3333	0.1147	0.3175	0	0.7421	0.5142	0.8934	0.144067	0.716567	2.31436	0.00268192	0.0251389	yes	acuF	probable phosphoenolpyruvate carboxykinase [Rhynchosporium agropyri]	ko01200//Carbon metabolism//Global and Overview//Metabolism;ko00010//Glycolysis / Gluconeogenesis//Carbohydrate metabolism//Metabolism;ko00620//Pyruvate metabolism//Carbohydrate metabolism//Metabolism;ko00020//Citrate cycle (TCA cycle)//Carbohydrate metabolism//Metabolism	-	GO:0001882//nucleoside binding;GO:0016740//transferase activity;GO:0032550//purine ribonucleoside binding;GO:0001883//purine nucleoside binding;GO:0016830//carbon-carbon lyase activity;GO:0032549//ribonucleoside binding;GO:0003824//catalytic activity;GO:0000166//nucleotide binding;GO:0016772//transferase activity, transferring phosphorus-containing groups;GO:0016831//carboxy-lyase activity;GO:009…	GO:0044710//single-organism metabolic process;GO:0009987//cellular process;GO:0044237//cellular metabolic process;GO:0044238//primary metabolic process;GO:0006793//phosphorus metabolic process;GO:0006006//glucose metabolic process;GO:0006796//phosphate-containing compound metabolic process;GO:0071704//organic substance metabolic process;GO:0044723//single-organism carbohydrate metabolic process;G…
Pscit06201	204.333	627	5.9521	9.82	5.2157	19.1755	17.1143	22.5206	6.99593	19.6035	1.48652	1.28829e-06	4.05648e-05	yes	acuF	probable phosphoenolpyruvate carboxykinase [Rhynchosporium agropyri]	ko01200//Carbon metabolism//Global and Overview//Metabolism;ko00010//Glycolysis / Gluconeogenesis//Carbohydrate metabolism//Metabolism;ko00620//Pyruvate metabolism//Carbohydrate metabolism//Metabolism;ko00020//Citrate cycle (TCA cycle)//Carbohydrate metabolism//Metabolism	GO:0005623//cell;GO:0005737//cytoplasm;GO:0044464//cell part;GO:0005622//intracellular;GO:0044444//cytoplasmic part;GO:0044424//intracellular part	GO:0032549//ribonucleoside binding;GO:0016829//lyase activity;GO:0016740//transferase activity;GO:0000166//nucleotide binding;GO:0036094//small molecule binding;GO:1901265//nucleoside phosphate binding;GO:0097367//carbohydrate derivative binding;GO:0016772//transferase activity, transferring phosphorus-containing groups;GO:0001883//purine nucleoside binding;GO:0004611//phosphoenolpyruvate carboxy…	GO:0005996//monosaccharide metabolic process;GO:0019318//hexose metabolic process;GO:0005975//carbohydrate metabolic process;GO:0008152//metabolic process;GO:0006006//glucose metabolic process;GO:0009987//cellular process;GO:0044281//small molecule metabolic process;GO:0071704//organic substance metabolic process;GO:0044710//single-organism metabolic process;GO:0006793//phosphorus metabolic proce…
Pscit06204	289.333	800.667	16.131	21.0315	20.0803	56.0437	41.6735	45.1127	19.0809	47.61	1.31913	4.8138e-07	1.66611e-05	yes	met8	siroheme synthase middle domains-like protein [Phialocephala scopiformis]	ko00860//Porphyrin and chlorophyll metabolism//Metabolism of cofactors and vitamins//Metabolism	GO:0044424//intracellular part;GO:0044464//cell part;GO:0005737//cytoplasm;GO:0043231//intracellular membrane-bounded organelle;GO:0043226//organelle;GO:0043227//membrane-bounded organelle;GO:0044444//cytoplasmic part;GO:0005622//intracellular;GO:0005623//cell;GO:0043229//intracellular organelle	GO:0016627//oxidoreductase activity, acting on the CH-CH group of donors;GO:0016829//lyase activity;GO:0016628//oxidoreductase activity, acting on the CH-CH group of donors, NAD or NADP as acceptor;GO:0003824//catalytic activity;GO:0016491//oxidoreductase activity	GO:0051186//cofactor metabolic process;GO:0034641//cellular nitrogen compound metabolic process;GO:0044711//single-organism biosynthetic process;GO:0033013//tetrapyrrole metabolic process;GO:0006783//heme biosynthetic process;GO:0044763//single-organism cellular process;GO:0019438//aromatic compound biosynthetic process;GO:1901362//organic cyclic compound biosynthetic process;GO:0044249//cellular…
Pscit06219	50.6667	233	1.5057	2.9471	2.6127	9.5937	15.3868	3.7208	2.35517	9.5671	2.02225	3.24251e-05	0.000674163	yes	MTH_152	related to conserved protein/domain typically associated with flavoprotein oxygenases, DIM6/NTAB family [Phialocephala subalpina]	-	-	GO:0003824//catalytic activity;GO:0016491//oxidoreductase activity	-
Pscit06238	784	1817.67	25.6536	24.0684	24.043	47.7956	42.435	65.0512	24.5883	51.7606	1.07388	5.1086e-06	0.000135227	yes	SUOX	related to nitrate reductase [NADPH] [Phialocephala subalpina]	ko00920//Sulfur metabolism//Energy metabolism//Metabolism	-	-	-
Pscit06250	251	865.667	6.9094	8.0164	6.4913	18.968	30.8516	15.4063	7.13903	21.742	1.60668	1.11742e-07	4.41003e-06	yes	pnbA	Para-nitrobenzyl esterase [Diplodia seriata]	-	-	-	-
Pscit06251	13.6667	70.6667	0.5374	0.8478	0.5402	3.8508	2.8905	2.1247	0.6418	2.95533	2.20313	2.79824e-06	8.01518e-05	yes	ADH6	similar to alcohol dehydrogenase (NADP dependent) [Botrytis cinerea T4]	ko00010//Glycolysis / Gluconeogenesis//Carbohydrate metabolism//Metabolism;ko00040//Pentose and glucuronate interconversions//Carbohydrate metabolism//Metabolism;ko01220//Degradation of aromatic compounds//Global and Overview//Metabolism;ko00561//Glycerolipid metabolism//Lipid metabolism//Metabolism	-	GO:0046914//transition metal ion binding;GO:0043169//cation binding;GO:0003824//catalytic activity;GO:0043167//ion binding;GO:0005488//binding;GO:0046872//metal ion binding	GO:0044699//single-organism process;GO:0044237//cellular metabolic process;GO:0044710//single-organism metabolic process;GO:0008152//metabolic process;GO:0009987//cellular process;GO:0034641//cellular nitrogen compound metabolic process;GO:0006807//nitrogen compound metabolic process
Pscit06254	96.3333	24	5.0906	4.3311	1.4681	0.6541	1.2781	0.375	3.62993	0.769067	-2.23876	6.63786e-05	0.00124106	yes	tys1	tyrosyl-tRNA synthetase [Marssonina brunnea f. sp. 'multigermtubi' MB_m1]	ko00970//Aminoacyl-tRNA biosynthesis//Translation//Genetic Information Processing	-	GO:0003824//catalytic activity;GO:0016875//ligase activity, forming carbon-oxygen bonds;GO:0016876//ligase activity, forming aminoacyl-tRNA and related compounds;GO:0016874//ligase activity;GO:0004812//aminoacyl-tRNA ligase activity	GO:0044710//single-organism metabolic process;GO:0006412//translation;GO:0006082//organic acid metabolic process;GO:0043170//macromolecule metabolic process;GO:0044267//cellular protein metabolic process;GO:1901576//organic substance biosynthetic process;GO:0046483//heterocycle metabolic process;GO:0006518//peptide metabolic process;GO:0043604//amide biosynthetic process;GO:0009987//cellular proc…
Pscit06273	15.3333	74.6667	0.9567	1.3721	1.1657	9.0889	0.9746	5.3925	1.16483	5.152	2.14501	0.00113154	0.0127017	yes	-	similar to MFS multidrug transporter [Botrytis cinerea T4]	-	-	-	GO:0044699//single-organism process;GO:0044763//single-organism cellular process;GO:0009987//cellular process
Pscit06304	66.3333	169.667	2.2035	2.8754	2.75	7.5866	5.6107	4.6876	2.60963	5.96163	1.19186	0.00068226	0.00842871	yes	ethA	related to monooxygenase [Phialocephala subalpina]	-	-	-	-
Pscit06310	3887.33	1237.67	168.546	161.557	84.3557	35.4767	42.8452	38.4543	138.153	38.9254	-1.82748	1.46957e-11	1.10022e-09	yes	-	hypothetical protein BofuT4_P129570.1 [Botrytis cinerea T4]	-	-	-	-
Pscit06311	12	2.33333	2.2862	2.6578	2.2982	0	1.1956	0	2.41407	0.398533	-2.59869	0.00627465	0.04841	yes	-	--	-	-	-	-
Pscit06321	0.666667	19.3333	0	0	0.0756	1.7855	0	0.2028	0.0252	0.662767	4.71701	0.00342622	0.030587	yes	GGS	similar to geranylgeranyl pyrophosphate synthase [Botrytis cinerea T4]	ko00900//Terpenoid backbone biosynthesis//Metabolism of terpenoids and polyketides//Metabolism	GO:0044424//intracellular part;GO:0043227//membrane-bounded organelle;GO:0044464//cell part;GO:0005622//intracellular;GO:0043229//intracellular organelle;GO:0005623//cell;GO:0043231//intracellular membrane-bounded organelle;GO:0043226//organelle	GO:0003824//catalytic activity	GO:0044699//single-organism process;GO:0044238//primary metabolic process;GO:0044255//cellular lipid metabolic process;GO:0006721//terpenoid metabolic process;GO:0044237//cellular metabolic process;GO:0044763//single-organism cellular process;GO:0044710//single-organism metabolic process;GO:0006720//isoprenoid metabolic process;GO:0008152//metabolic process;GO:0071704//organic substance metabolic…
Pscit06331	37.6667	109	1.2336	1.1295	0.8214	3.9669	1.4888	2.7288	1.0615	2.72817	1.36183	0.00193058	0.0193769	yes	rps-25	related to DNA damage response protein [Phialocephala subalpina]	-	-	-	GO:0065007//biological regulation;GO:1902652//secondary alcohol metabolic process;GO:0044237//cellular metabolic process;GO:0019222//regulation of metabolic process;GO:0044107//cellular alcohol metabolic process;GO:1901615//organic hydroxy compound metabolic process;GO:0016125//sterol metabolic process;GO:0071704//organic substance metabolic process;GO:0009987//cellular process;GO:0016128//phytos…
Pscit06335	5	43.6667	0.3752	0.5453	0.3143	3.0811	2.523	4.2991	0.4116	3.30107	3.00362	1.53709e-07	5.90593e-06	yes	-	--	-	-	-	-
Pscit06349	0.333333	10	0	0.1532	0	2.7536	0.689	0.8287	0.0510667	1.42377	4.80119	0.000681578	0.00842626	yes	xgcA	BNR/Asp-box repeat protein [Marssonina brunnea f. sp. 'multigermtubi' MB_m1]	-	-	-	GO:0008152//metabolic process;GO:0071704//organic substance metabolic process;GO:0044264//cellular polysaccharide metabolic process;GO:0005976//polysaccharide metabolic process;GO:0044237//cellular metabolic process;GO:0044238//primary metabolic process;GO:0005975//carbohydrate metabolic process;GO:0044042//glucan metabolic process;GO:0044262//cellular carbohydrate metabolic process;GO:0043170//m…
Pscit06373	287.333	659.333	16.51	18.6298	15.4479	50.6393	19.7454	33.6207	16.8626	34.6685	1.0398	0.00155699	0.0165559	yes	rhp14	DNA repair protein, partial [Phialocephala scopiformis]	ko03420//Nucleotide excision repair//Replication and repair//Genetic Information Processing	GO:0043231//intracellular membrane-bounded organelle;GO:0043229//intracellular organelle;GO:0005623//cell;GO:0044424//intracellular part;GO:0043227//membrane-bounded organelle;GO:0005622//intracellular;GO:0043226//organelle;GO:0044464//cell part	GO:0097159//organic cyclic compound binding;GO:0043169//cation binding;GO:0046872//metal ion binding;GO:0005488//binding;GO:1901363//heterocyclic compound binding;GO:0003676//nucleic acid binding;GO:0043167//ion binding;GO:0046914//transition metal ion binding;GO:0003677//DNA binding	GO:0050896//response to stimulus;GO:0034641//cellular nitrogen compound metabolic process;GO:0044238//primary metabolic process;GO:0046483//heterocycle metabolic process;GO:0044260//cellular macromolecule metabolic process;GO:0006725//cellular aromatic compound metabolic process;GO:0006974//cellular response to DNA damage stimulus;GO:0008152//metabolic process;GO:0006996//organelle organization;G…
Pscit06378	10.6667	1.66667	0.9047	1.6528	2.4253	0.2701	0.4056	0	1.66093	0.225233	-2.8825	0.00163981	0.0171251	yes	-	--	-	-	-	-
Pscit06383	2	15.3333	0	0.0686	0.1384	0.709	0.1851	0.6309	0.069	0.508333	2.88111	0.00182207	0.0185656	yes	SPAC29A4.15	seryl-tRNA synthetase [Phialocephala scopiformis]	ko00970//Aminoacyl-tRNA biosynthesis//Translation//Genetic Information Processing	GO:0005623//cell;GO:0044464//cell part;GO:0005622//intracellular;GO:0044424//intracellular part	GO:1901363//heterocyclic compound binding;GO:0003824//catalytic activity;GO:0016874//ligase activity;GO:0016875//ligase activity, forming carbon-oxygen bonds;GO:0001883//purine nucleoside binding;GO:0032550//purine ribonucleoside binding;GO:0001882//nucleoside binding;GO:0004812//aminoacyl-tRNA ligase activity;GO:0097159//organic cyclic compound binding;GO:0005488//binding;GO:0097367//carbohydrat…	GO:0043038//amino acid activation;GO:1901360//organic cyclic compound metabolic process;GO:0071704//organic substance metabolic process;GO:0043603//cellular amide metabolic process;GO:1901564//organonitrogen compound metabolic process;GO:0044249//cellular biosynthetic process;GO:0006418//tRNA aminoacylation for protein translation;GO:0010467//gene expression;GO:0006807//nitrogen compound metaboli…
Pscit06396	86.6667	573.667	3.6051	3.0573	2.2489	13.1407	17.4782	22.4704	2.97043	17.6964	2.57471	5.28771e-15	6.88349e-13	yes	rnhA	ribonuclease H-like protein [Phialocephala scopiformis]	ko03030//DNA replication//Replication and repair//Genetic Information Processing	-	-	-
Pscit06411	3.33333	36	0.5024	0	0.1052	1.2188	2.8618	1.185	0.202533	1.7552	3.1154	9.27672e-05	0.00163513	yes	-	Peptidoglycan-binding Lysin subgroup [Penicillium griseofulvum]	-	-	-	-
Pscit06412	0	4.66667	0	0	0	0.2699	0.0901	0.3249	0.001	0.2283	7.83479	0.00356562	0.0314601	yes	-	Peptidoglycan-binding Lysin subgroup [Penicillium griseofulvum]	-	-	-	-
Pscit06416	9.33333	36.3333	0.353	0.4885	0.5914	2.6787	0.7032	1.6916	0.477633	1.69117	1.82404	0.00276313	0.0257204	yes	-	Pc12g11010 [Penicillium rubens Wisconsin 54-1255]	-	-	-	-
Pscit06434	0	14.6667	0	0	0	2.6765	0	2.0287	0.001	1.5684	10.6151	0.000183255	0.00287474	yes	grg-1	probable glucose-repressible protein grg-1 [Phialocephala subalpina]	-	-	-	-
Pscit06435	1458.67	3628	46.08	103.431	180.659	347.142	186.905	220.686	110.057	251.578	1.19276	0.00207418	0.0206047	yes	grg-1	probable glucose-repressible protein grg-1 [Phialocephala subalpina]	-	-	-	-
Pscit06440	393.667	143.667	7.3138	14.2211	9.3037	3.5499	2.3161	4.5979	10.2795	3.48797	-1.55932	1.19529e-05	0.00028879	yes	faeA	related to triacylglycerol lipase [Phialocephala subalpina]	-	-	-	-
Pscit06444	6.66667	0	0.0642	0.7466	0.269	0	0	0	0.359933	0.001	-8.49159	0.00168357	0.0174258	yes	-	cation transporting atpase [Stemphylium lycopersici]	-	-	-	-
Pscit06458	4698.33	23928.7	345.849	344.528	378.036	1482.58	1921.63	1450.93	356.138	1618.38	2.18405	7.33272e-24	2.0631e-21	yes	sod-2	superoxide dismutase [Marssonina brunnea f. sp. 'multigermtubi' MB_m1]	ko04146//Peroxisome//Transport and catabolism//Cellular Processes	-	GO:0043167//ion binding;GO:0043169//cation binding;GO:0005488//binding;GO:0003824//catalytic activity	GO:0008152//metabolic process;GO:0044237//cellular metabolic process;GO:0044710//single-organism metabolic process;GO:0006801//superoxide metabolic process;GO:0044699//single-organism process;GO:0072593//reactive oxygen species metabolic process;GO:0009987//cellular process
Pscit06459	3.33333	32.3333	0.7181	0	0.401	2.5909	3.3084	3.3341	0.373033	3.0778	3.04452	5.0321e-06	0.000134015	yes	-	Protein kinase-like (PK-like) [Glarea lozoyensis ATCC 20868]	-	-	-	-
Pscit06460	7	44.3333	0.6775	0.4822	0.6486	3.251	3.7598	3.1308	0.602767	3.38053	2.48758	1.69606e-06	5.13648e-05	yes	-	Protein kinase-like (PK-like) [Glarea lozoyensis ATCC 20868]	-	-	-	-
Pscit06463	2756	1306.33	40.7677	35.5297	109.285	18.2208	37.5935	24.0045	61.8608	26.6063	-1.21726	0.00174598	0.0179158	yes	-	repetitive proline-rich cell wall protein [Ophiocordyceps sinensis CO18]	-	-	-	-
Pscit06483	0	8	0	0	0	0.5357	0.3217	0.5159	0.001	0.457767	8.83847	8.75385e-05	0.00155978	yes	-	--	-	-	-	-
Pscit06484	7.66667	49.6667	0.3424	0.5687	0.459	1.9426	3.2233	2.9539	0.4567	2.7066	2.56716	7.67925e-07	2.53459e-05	yes	-	--	-	-	-	-
Pscit06485	1.33333	25.6667	0.2428	0	0.2034	2.9905	1.7232	2.7272	0.148733	2.4803	4.05971	4.52184e-07	1.58392e-05	yes	-	histidinol phosphate phosphatase HisJ family protein [Marssonina brunnea f. sp. 'multigermtubi' MB_m1]	ko01230//Biosynthesis of amino acids//Global and Overview//Metabolism;ko00340//Histidine metabolism//Amino acid metabolism//Metabolism	-	-	-
Pscit06486	2.33333	25.6667	0.3121	0.3455	0	1.8638	2.3316	2.1501	0.2192	2.11517	3.27045	5.09832e-06	0.00013516	yes	-	histidinol phosphate phosphatase HisJ family protein [Marssonina brunnea f. sp. 'multigermtubi' MB_m1]	ko01230//Biosynthesis of amino acids//Global and Overview//Metabolism;ko00340//Histidine metabolism//Amino acid metabolism//Metabolism	-	-	-
Pscit06510	0	6	0	0	0	1.9098	0.5881	0.1768	0.001	0.891567	9.8002	0.0046106	0.03841	yes	-	--	-	-	-	-
Pscit06511	609.667	5818.67	15.4021	30.7902	80.8966	307.935	499.548	306.764	42.363	371.416	3.13216	2.12242e-11	1.56217e-09	yes	-	SymC [Epichloe festucae Fl1]	-	-	-	-
Pscit06538	0.666667	19.3333	0	0.0782	0	1.3362	0.0704	0.7619	0.0260667	0.722833	4.79339	0.000210063	0.00321152	yes	ufd1	probable ubiquitin fusion-degradation protein [Rhynchosporium commune]	ko04141//Protein processing in endoplasmic reticulum//Folding, sorting and degradation//Genetic Information Processing	GO:0032991//macromolecular complex;GO:0012505//endomembrane system;GO:0043226//organelle;GO:0043229//intracellular organelle;GO:0098588//bounding membrane of organelle;GO:0005622//intracellular;GO:0044444//cytoplasmic part;GO:0043234//protein complex;GO:0044464//cell part;GO:0042175//nuclear outer membrane-endoplasmic reticulum membrane network;GO:0031090//organelle membrane;GO:0016020//membrane;…	GO:0043130//ubiquitin binding;GO:0005488//binding;GO:0005515//protein binding;GO:0032182//ubiquitin-like protein binding	GO:0019538//protein metabolic process;GO:0010498//proteasomal protein catabolic process;GO:0030163//protein catabolic process;GO:0051603//proteolysis involved in cellular protein catabolic process;GO:0070727//cellular macromolecule localization;GO:0019941//modification-dependent protein catabolic process;GO:0044265//cellular macromolecule catabolic process;GO:0044257//cellular protein catabolic p…
Pscit06557	81.6667	246.333	5.2063	5.6042	3.1768	8.1566	19.9283	8.8948	4.66243	12.3266	1.40262	0.000739467	0.00898277	yes	-	integral membrane protein [Aspergillus niger CBS 513.88]	-	-	-	-
Pscit06567	0	5.66667	0	0	0	1.617	1.4161	0.4866	0.001	1.17323	10.1963	0.00162255	0.0170197	yes	-	--	-	-	-	-
Pscit06569	4.33333	53.3333	0.0643	0.4273	0.2156	4.5619	0.2884	3.4106	0.235733	2.75363	3.54611	6.95923e-05	0.00128191	yes	-	ornithine decarboxylase antizyme [Marssonina brunnea f. sp. 'multigermtubi' MB_m1]	-	-	GO:0004857//enzyme inhibitor activity;GO:0016740//transferase activity;GO:0030234//enzyme regulator activity;GO:0098772//molecular function regulator;GO:0003824//catalytic activity	GO:0048519//negative regulation of biological process;GO:0050789//regulation of biological process;GO:0019222//regulation of metabolic process;GO:0065007//biological regulation;GO:0009892//negative regulation of metabolic process
Pscit06587	0	4.33333	0	0	0	0.2358	0.354	0.2129	0.001	0.267567	8.06375	0.00457392	0.0381393	yes	CYP503A1	related to cycloheximide-inducible protein CIP70 (cytochrome P450 family) [Phialocephala subalpina]	-	-	GO:0003824//catalytic activity;GO:0005488//binding;GO:0016491//oxidoreductase activity	-
Pscit06608	95370.7	258078	5725.4	6735.21	9373.16	12754.3	22245.7	18743.6	7277.93	17914.5	1.29953	6.31429e-07	2.13462e-05	yes	-	--	-	-	-	-
Pscit06625	14.6667	99.3333	0.8604	1.0121	0.9009	4.4958	6.8029	5.6054	0.924467	5.6347	2.60765	1.29998e-09	7.2219e-08	yes	-	--	-	-	-	-
Pscit06642	5.33333	1267	0.0897	0.0745	0.2504	46.2249	31.0134	9.1311	0.1382	28.7898	7.70266	4.28101e-32	2.87223e-29	yes	DIT1	pyoverdine/dityrosine biosynthesis protein [Colletotrichum tofieldiae]	-	-	-	-
Pscit06643	0	25	0	0	0	1.7727	1.4103	0.2736	0.001	1.1522	10.1702	7.15564e-08	2.88942e-06	yes	DIT1	pyoverdine dityrosine biosynthesis protein [Colletotrichum incanum]	-	-	-	-
Pscit06648	4.66667	37.3333	0.2633	0.6559	0.6617	2.1621	7.4752	1.6563	0.526967	3.76453	2.83669	0.000112264	0.00192486	yes	PYRAB12510	endoribonuclease l-PSP domain-containing protein [Purpureocillium lilacinum]	-	-	-	-
Pscit06652	8.66667	33	0.2836	0.5887	0.7127	2.2229	1.5891	1.7202	0.528333	1.84407	1.80337	0.000968835	0.0112295	yes	DHG2	related to short-chain alcohol dehydrogenase [Phialocephala subalpina]	ko00051//Fructose and mannose metabolism//Carbohydrate metabolism//Metabolism	-	GO:0003824//catalytic activity	GO:0044710//single-organism metabolic process;GO:0044699//single-organism process;GO:0008152//metabolic process
Pscit06661	3.66667	24.6667	0.1296	0.1435	0.1448	0.6452	0.1937	1.864	0.1393	0.900967	2.69328	0.00181992	0.0185545	yes	lovD	similar to beta-lactamase [Botrytis cinerea T4]	-	-	-	-
Pscit06663	0	5.66667	0	0	0	0.232	0.129	0.0931	0.001	0.151367	7.2419	0.00135387	0.0147329	yes	SPAC8E11.04c	related to phospholipase/esterase [Phialocephala subalpina]	-	-	-	-
Pscit06666	0	7.33333	0	0	0	1.2913	0.0923	0.7772	0.001	0.720267	9.49239	0.00168427	0.0174258	yes	ISU1	FeS cluster assembly scaffold IscU [Phialocephala scopiformis]	-	GO:0005623//cell;GO:0032991//macromolecular complex;GO:0043226//organelle;GO:0044424//intracellular part;GO:0043227//membrane-bounded organelle;GO:0043231//intracellular membrane-bounded organelle;GO:0005622//intracellular;GO:0043229//intracellular organelle;GO:0044464//cell part	GO:0051536//iron-sulfur cluster binding;GO:0003824//catalytic activity;GO:0051540//metal cluster binding;GO:0005488//binding;GO:0016782//transferase activity, transferring sulfur-containing groups;GO:0016740//transferase activity	GO:0044238//primary metabolic process;GO:0043170//macromolecule metabolic process;GO:0055076//transition metal ion homeostasis;GO:0065008//regulation of biological quality;GO:0051604//protein maturation;GO:0071704//organic substance metabolic process;GO:0008152//metabolic process;GO:0019725//cellular homeostasis;GO:0009987//cellular process;GO:0044763//single-organism cellular process;GO:0022607/…
Pscit06689	166.667	389.667	14.1713	12.8753	10.0558	36.6519	18.3723	21.3493	12.3675	25.4578	1.04156	0.00185603	0.0188236	yes	utp11	U3 snoRNP-associated protein Utp11 [Marssonina brunnea f. sp. 'multigermtubi' MB_m1]	-	-	-	-
Pscit06691	22	106	0.9022	2.7924	0.9619	9.3062	3.1863	8.4021	1.55217	6.96487	2.16581	8.88751e-05	0.00157555	yes	B23L21.190	cytochrome b5 [Marssonina brunnea f. sp. 'multigermtubi' MB_m1]	-	GO:0043227//membrane-bounded organelle;GO:0031090//organelle membrane;GO:0044422//organelle part;GO:0016020//membrane;GO:0043226//organelle	GO:0046906//tetrapyrrole binding;GO:0043169//cation binding;GO:1901363//heterocyclic compound binding;GO:0043167//ion binding;GO:0005488//binding;GO:0097159//organic cyclic compound binding	GO:0044711//single-organism biosynthetic process;GO:0006694//steroid biosynthetic process;GO:0008202//steroid metabolic process;GO:1901362//organic cyclic compound biosynthetic process;GO:0009058//biosynthetic process;GO:1901360//organic cyclic compound metabolic process;GO:0006629//lipid metabolic process;GO:0008610//lipid biosynthetic process;GO:0044710//single-organism metabolic process;GO:190…
Pscit06718	510	1317.67	12.5799	9.0557	7.1541	27.8439	15.9665	21.631	9.59657	21.8138	1.18465	3.31979e-05	0.000688591	yes	RRP12	probable ribosomal RNA-processing protein 12 [Phialocephala subalpina]	-	-	-	-
Pscit06730	398	922.333	15.7508	26.8549	19.6164	46.4049	45.2802	38.5872	20.7407	43.4241	1.06603	7.09192e-05	0.00130134	yes	rpl402	probable ribosomal protein RPL4A [Phialocephala subalpina]	ko03010//Ribosome//Translation//Genetic Information Processing	GO:0005623//cell;GO:0030529//intracellular ribonucleoprotein complex;GO:0032991//macromolecular complex;GO:1990904//ribonucleoprotein complex;GO:0005622//intracellular;GO:0044424//intracellular part;GO:0044464//cell part	-	GO:0043170//macromolecule metabolic process;GO:0010467//gene expression;GO:0008152//metabolic process;GO:0071704//organic substance metabolic process
Pscit06732	33.3333	107	1.2193	0.7594	2.4684	2.7306	6.3386	3.7436	1.48237	4.27093	1.52665	0.00224259	0.0218913	yes	SUC2	glycoside hydrolase family 32 protein [Xylona heveae TC161]	ko00500//Starch and sucrose metabolism//Carbohydrate metabolism//Metabolism;ko00052//Galactose metabolism//Carbohydrate metabolism//Metabolism	-	GO:0016787//hydrolase activity;GO:0003824//catalytic activity;GO:0016798//hydrolase activity, acting on glycosyl bonds;GO:0004553//hydrolase activity, hydrolyzing O-glycosyl compounds	GO:0009987//cellular process;GO:0044264//cellular polysaccharide metabolic process;GO:0016052//carbohydrate catabolic process;GO:0043170//macromolecule metabolic process;GO:0044723//single-organism carbohydrate metabolic process;GO:0044699//single-organism process;GO:0009057//macromolecule catabolic process;GO:0005976//polysaccharide metabolic process;GO:0044710//single-organism metabolic process…
Pscit06733	48.6667	14.3333	10.4278	13.9664	18.3164	4.7709	3.5184	3.0228	14.2369	3.7707	-1.91673	6.3179e-05	0.00119533	yes	-	--	-	-	-	-
Pscit06738	5393.67	1429	189.309	153.004	61.3985	29.3763	23.6444	42.585	134.57	31.8686	-2.07815	6.35509e-09	3.0966e-07	yes	PLT5	MFS transporter, SP family, galactose:H+ symporter [Exophiala dermatitidis NIH/UT8656]	-	GO:0016020//membrane;GO:0031224//intrinsic component of membrane;GO:0044425//membrane part	GO:0005215//transporter activity;GO:0022857//transmembrane transporter activity	GO:0051179//localization;GO:0044699//single-organism process;GO:0051234//establishment of localization;GO:0009987//cellular process;GO:0044763//single-organism cellular process
Pscit06744	3.33333	27	0.6973	1.7372	0.5842	11.1918	0.521	11.2796	1.00623	7.66413	2.92916	0.00200515	0.0200102	yes	-	--	-	-	-	-
Pscit06772	0	9.33333	0	0	0	2.4375	0.7506	2.4829	0.001	1.89033	10.8844	8.06775e-05	0.00144639	yes	-	--	-	-	-	-
Pscit06776	1.33333	12	0.3149	0.2615	0	1.1753	2.4701	0.7074	0.192133	1.45093	2.9168	0.00241577	0.0232498	yes	TRI4	related to cytochrome P450 CYP3/CYP5/CYP6/CYP9 subfamilies [Phialocephala subalpina]	-	-	GO:1901363//heterocyclic compound binding;GO:0046906//tetrapyrrole binding;GO:0003824//catalytic activity;GO:0043167//ion binding;GO:0005488//binding;GO:0097159//organic cyclic compound binding;GO:0046872//metal ion binding;GO:0016491//oxidoreductase activity;GO:0043169//cation binding;GO:0046914//transition metal ion binding	GO:0044699//single-organism process;GO:0008152//metabolic process;GO:0044710//single-organism metabolic process
Pscit06789	6	53.3333	0.2291	0.3805	0.2879	2.0098	3.1669	2.0076	0.299167	2.39477	3.00086	2.75374e-08	1.19791e-06	yes	ncd-2	related to FMN-dependent 2-nitropropane dioxygenase [Rhynchosporium agropyri]	ko00910//Nitrogen metabolism//Energy metabolism//Metabolism	-	GO:0004497//monooxygenase activity;GO:0016701//oxidoreductase activity, acting on single donors with incorporation of molecular oxygen;GO:0016703//oxidoreductase activity, acting on single donors with incorporation of molecular oxygen, incorporation of one atom of oxygen (internal monooxygenases or internal mixed function oxidases);GO:0016491//oxidoreductase activity;GO:0003824//catalytic activity	GO:0008152//metabolic process;GO:0044710//single-organism metabolic process;GO:0044699//single-organism process
Pscit06791	37.6667	8.66667	2.8416	2.9042	1.587	0.6527	0.3266	0.5238	2.44427	0.501033	-2.28642	2.6745e-05	0.000568258	yes	-	NAD(P)-binding Rossmann-fold containing protein [Glarea lozoyensis ATCC 20868]	-	-	-	-
Pscit06808	0	5.33333	0	0	0	0.1392	0.2786	0.1676	0.001	0.195133	7.60832	0.00164847	0.0171796	yes	-	hypothetical protein TI39_contig358g00013 [Zymoseptoria brevis]	-	-	-	-
Pscit06809	1.33333	25.3333	0	0.0749	0.0756	0.9433	1.1463	0.5678	0.0501667	0.8858	4.14218	3.08841e-07	1.11541e-05	yes	-	--	-	-	-	-
Pscit06812	290	150.333	6.9111	12.7532	16.3233	5.3382	6.9203	4.701	11.9959	5.65317	-1.08541	0.00258501	0.0244538	yes	-	--	-	-	-	-
Pscit06832	9.33333	70	0.1191	0.5441	0.0499	1.3339	1.157	2.6227	0.2377	1.70453	2.84216	2.83658e-05	0.000597599	yes	-	Pc13g04860 [Penicillium rubens Wisconsin 54-1255]	-	-	-	-
Pscit06833	8.33333	35.6667	0.2133	0.1012	0.3574	0.6824	0.8878	1.0405	0.223967	0.870233	1.95812	0.000639438	0.0080305	yes	-	Pc13g04860 [Penicillium rubens Wisconsin 54-1255]	-	-	-	-
Pscit06850	2.66667	29.3333	0.664	0.1378	0.4172	6.4435	0.124	5.2209	0.406333	3.92947	3.2736	0.00198942	0.019876	yes	-	--	-	-	-	-
Pscit06863	39.6667	11.3333	4.1275	15.1786	10.6199	2.4209	2.6431	2.9143	9.97533	2.65943	-1.90725	0.000925156	0.0108022	yes	-	--	-	-	-	-
Pscit06864	704.333	169.333	24.6697	24.9403	23.4871	2.9816	6.1729	6.8617	24.3657	5.33873	-2.19028	1.01828e-11	7.89463e-10	yes	-	similar to transcription factor Zn, C2H2 [Botrytis cinerea T4]	-	-	-	-
Pscit06867	2	15	0.0483	0	0.081	0.3247	0.3069	0.2171	0.0431	0.2829	2.71453	0.00130204	0.0142579	yes	AZF1	C2H2 and C2HC zinc finger [Glarea lozoyensis ATCC 20868]	-	GO:0044424//intracellular part;GO:0005622//intracellular;GO:0005623//cell;GO:0044464//cell part	GO:0005488//binding;GO:0003677//DNA binding;GO:1901363//heterocyclic compound binding;GO:0003676//nucleic acid binding;GO:0097159//organic cyclic compound binding	GO:0050896//response to stimulus;GO:0010556//regulation of macromolecule biosynthetic process;GO:0009743//response to carbohydrate;GO:0060255//regulation of macromolecule metabolic process;GO:1903506//regulation of nucleic acid-templated transcription;GO:0019219//regulation of nucleobase-containing compound metabolic process;GO:0019222//regulation of metabolic process;GO:0006357//regulation of tr…
Pscit06868	15	50.6667	0.2105	0.3107	0.3918	0.8729	1.2231	0.6725	0.304333	0.922833	1.60042	0.000920351	0.0107532	yes	AZF1	C2H2 and C2HC zinc finger [Glarea lozoyensis ATCC 20868]	-	-	-	-
Pscit06874	0	9.66667	0	0	0	0.5165	0.0258	0.2487	0.001	0.263667	8.04257	0.000675958	0.00838054	yes	FAA1	acyl-CoA synthetase [Sclerotinia borealis F-4128]	ko04146//Peroxisome//Transport and catabolism//Cellular Processes;ko01212//Fatty acid metabolism//Global and Overview//Metabolism;ko00071//Fatty acid degradation//Lipid metabolism//Metabolism;ko00061//Fatty acid biosynthesis//Lipid metabolism//Metabolism	-	GO:0003824//catalytic activity	-
Pscit06880	27	238.667	2.6287	2.7026	3.5653	29.8083	21.1357	19.2354	2.96553	23.3931	2.97972	3.00794e-15	4.00538e-13	yes	-	--	-	-	-	-
Pscit06881	5.66667	34.6667	0	0.6635	0.9561	4.1749	2.4729	2.6667	0.539867	3.10483	2.52384	0.000189843	0.00296475	yes	-	--	-	-	-	-
Pscit06885	14	45.3333	1.3338	0.6645	0.5587	2.0908	3.089	1.9177	0.852333	2.36583	1.47286	0.0038225	0.033207	yes	ARI	alcohol dehydrogenase [Phialocephala scopiformis]	-	-	-	GO:0008152//metabolic process;GO:0044710//single-organism metabolic process;GO:0044699//single-organism process
Pscit06905	12106.7	6571.67	653.564	858.822	857.137	331.916	497.425	324.507	789.841	384.616	-1.03814	1.06047e-05	0.00025945	yes	-	ThiJ/PfpI family protein [Marssonina brunnea f. sp. 'multigermtubi' MB_m1]	-	-	GO:0003824//catalytic activity	-
Pscit06917	2	15.3333	0	0.3337	0.6733	4.65	0.6005	1.9863	0.335667	2.41227	2.84529	0.00531916	0.0427592	yes	-	probable heat shock protein MGE1 precursor [Phialocephala subalpina]	-	-	-	-
Pscit06920	21.6667	4.33333	0.2191	0.2151	0.6842	0.0297	0.0744	0.1074	0.3728	0.0705	-2.40271	0.00167677	0.0173898	yes	-	Transcription factor Iwr1 [Cordyceps confragosa RCEF 1005]	-	-	-	-
Pscit06921	192	83	5.8774	9.5643	8.2986	1.9106	3.3995	4.2167	7.91343	3.1756	-1.31727	0.000483419	0.00638212	yes	-	Clavaminate synthase-like protein [Phialocephala scopiformis]	-	-	-	-
Pscit06942	1.33333	23	0	0	0.6991	5.2951	3.8967	1.8748	0.233033	3.68887	3.98457	1.18103e-05	0.00028574	yes	cbhC	glycoside hydrolase family 6 protein [Botrytis cinerea T4]	-	-	GO:0003824//catalytic activity;GO:0016787//hydrolase activity	GO:0008152//metabolic process
Pscit06947	396.667	155	49.0564	65.711	38.1597	20.8165	15.2709	17.5807	50.9757	17.8894	-1.51071	1.40443e-06	4.39048e-05	yes	-	--	-	-	-	-
Pscit06964	1.33333	11	0.5159	0	0.1441	1.2838	1.0279	2.3182	0.22	1.5433	2.81044	0.00486149	0.0399805	yes	-	--	-	-	-	-
Pscit06975	1.66667	15.6667	0.6311	0.3494	0	4.7108	0.4715	2.6464	0.326833	2.60957	2.99718	0.00500029	0.0408357	yes	-	uncharacterized protein PAC_14011 [Phialocephala subalpina]	-	-	-	-
Pscit06979	152	66.6667	4.5221	3.7838	5.5812	1.5977	2.2179	1.6131	4.62903	1.80957	-1.35507	0.000110394	0.00190289	yes	C1GALT1	glycosyltransferase family 31 [Fusarium langsethiae]	-	-	-	-
Pscit06984	76	465.333	3.5456	2.4586	1.531	17.4084	8.493	14.6826	2.51173	13.528	2.42919	4.1068e-10	2.47031e-08	yes	mobA	phenol 2-monooxygenase [Phialocephala subalpina]	-	-	GO:0003824//catalytic activity	GO:0044710//single-organism metabolic process;GO:0008152//metabolic process;GO:0044699//single-organism process
Pscit06989	1.66667	26.6667	0.2508	0.2082	0.105	2.2463	2.8102	2.9295	0.188	2.662	3.82371	1.81035e-07	6.83546e-06	yes	-	tRNA modification GTPase mss1, mitochondrial [Diplodia seriata]	-	-	-	-
Pscit06996	108.667	271.667	4.9741	3.7583	4.2794	6.7905	13.0232	8.9799	4.33727	9.59787	1.14593	0.000706457	0.00865409	yes	-	UDP-galactopyranose mutase [Fusarium fujikuroi]	-	-	-	-
Pscit07023	13	54.3333	0.4872	0.8091	0.2226	1.4217	2.3825	1.9105	0.5063	1.9049	1.91165	0.000262467	0.00387023	yes	THI73	Thiamine pathway transporter THI73 [Talaromyces marneffei PM1]	-	-	-	-
Pscit07033	3.33333	33.3333	0.0584	0.097	0.0979	1.2647	0.2182	0.84	0.0844333	0.7743	3.19701	4.70687e-05	0.000935155	yes	-	Phosphoglycerate mutase-like protein [Glarea lozoyensis ATCC 20868]	-	-	-	-
Pscit07043	0.666667	32	0	0	0.2627	8.6612	0.7028	2.2544	0.0875667	3.8728	5.46685	5.93698e-06	0.000154344	yes	-	--	-	-	-	-
Pscit07050	11767.7	2050.33	318.641	260.948	179.951	69.7984	16.612	28.7201	253.18	38.3768	-2.72185	1.15777e-10	7.82794e-09	yes	isp4	related to sexual differentiation process protein isp4 [Phialocephala subalpina]	-	-	-	-
Pscit07055	391	140.667	19.1306	19.6531	17.8575	3.8354	10.3315	3.6838	18.8804	5.95023	-1.66587	2.25454e-05	0.000490988	yes	-	predicted protein [Sclerotinia sclerotiorum 1980]	-	-	-	-
Pscit07074	2.66667	15.3333	0.0618	0.0513	0	0.1844	0.1615	0.222	0.0377	0.1893	2.32804	0.00308948	0.0282398	yes	FAD2	conserved fungal protein [Colletotrichum tofieldiae]	-	-	-	-
Pscit07078	11.6667	64.3333	0.8255	0.4798	1.2448	3.8822	3.577	5.341	0.850033	4.26673	2.32754	1.93506e-06	5.74067e-05	yes	-	related to short-chain alcohol dehydrogenase [Phialocephala subalpina]	-	-	-	-
Pscit07091	4	32.6667	0.0614	0.1529	0.1028	1.5121	0.1834	0.6619	0.1057	0.7858	2.89419	0.000302133	0.00434548	yes	-	seryl-trna synthetase [Stemphylium lycopersici]	-	-	-	-
Pscit07120	8.33333	38.6667	0.4072	0.5073	0.5686	2.6853	0.9128	2.7447	0.494367	2.11427	2.0965	0.000422807	0.00570855	yes	RPS24B	40S ribosomal protein S24 [Marssonina brunnea f. sp. 'multigermtubi' MB_m1]	ko03010//Ribosome//Translation//Genetic Information Processing	GO:0005622//intracellular;GO:0044424//intracellular part;GO:0032991//macromolecular complex;GO:0044464//cell part;GO:1990904//ribonucleoprotein complex;GO:0030529//intracellular ribonucleoprotein complex;GO:0005623//cell	-	-
Pscit07127	49	148.333	0.4779	0.8282	1.3228	3.2261	0.978	3.2488	0.8763	2.4843	1.50334	0.00289361	0.0267778	yes	prm1	related to PRM1 Pheromone-regulated multispanning membrane protein involved in membrane fusion during mating [Rhynchosporium agropyri]	-	-	-	-
Pscit07129	3	23.3333	0.0873	0.4348	0.1462	1.4331	1.0432	2.5094	0.222767	1.6619	2.89923	8.7697e-05	0.00156101	yes	-	--	-	-	-	-
Pscit07130	1.33333	21.3333	0	0.1554	0.1568	1.1177	1.3982	2.3545	0.104067	1.62347	3.9635	2.45372e-06	7.1219e-05	yes	-	--	-	-	-	-
Pscit07131	0	5	0	0	0	1.6286	0.815	1.9605	0.001	1.46803	10.5197	0.00254892	0.0241517	yes	-	--	-	-	-	-
Pscit07134	1.33333	15	0	0.4208	0.1415	2.7743	1.2621	1.9735	0.187433	2.0033	3.41793	0.000159929	0.00258315	yes	-	--	-	-	-	-
Pscit07138	0	7	0	0	0	1.6	0.8007	2.1669	0.001	1.52253	10.5723	0.000376224	0.00521275	yes	-	related to nonribosomal peptide synthetase MxcG (component of the myxochelin iron transport regulon) [Phialocephala subalpina]	-	-	-	-
Pscit07151	0.333333	8.33333	0.2182	0	0	1.6286	1.141	1.5684	0.0727333	1.446	4.31331	0.000371911	0.00516531	yes	-	--	-	-	-	-
Pscit07153	29342.3	6885	1153.97	1634.39	2992.85	411.662	280.92	578.191	1927.07	423.591	-2.18566	2.35968e-10	1.47008e-08	yes	IRL	isoflavone reductase family protein-like protein CipA [Phialocephala scopiformis]	-	-	-	-
Pscit07154	18444.7	9805.67	296.429	403.303	476.017	169.981	243.888	147.125	391.917	186.998	-1.06752	2.54169e-05	0.000545518	yes	ordL	FAD dependent oxidoreductase [Colletotrichum graminicola M1.001]	-	-	-	-
Pscit07155	39.6667	5.33333	0.8674	1.1153	0.9376	0.0418	0.209	0.1006	0.973433	0.117133	-3.05493	2.82947e-07	1.03258e-05	yes	ordL	FAD dependent oxidoreductase [Colletotrichum graminicola M1.001]	-	-	-	-
Pscit07181	3.33333	18.6667	0.1334	0.0554	0.1117	0.5476	0.2989	0.6592	0.100167	0.5019	2.325	0.00114551	0.0128339	yes	atg22-1	MFS general substrate transporter [Cenococcum geophilum 1.58]	-	GO:0016020//membrane	-	-
Pscit07205	6954	16016	981.822	1106.68	888.347	2295.11	1993.77	1824.03	992.282	2037.64	1.03807	6.33964e-07	2.13905e-05	yes	ATX1	Metal homeostasis factor atx1 [Valsa mali]	-	GO:0005622//intracellular;GO:0044444//cytoplasmic part;GO:0005737//cytoplasm;GO:0005623//cell;GO:0044464//cell part;GO:0044424//intracellular part	GO:0043169//cation binding;GO:0046914//transition metal ion binding;GO:0043167//ion binding;GO:0005507//copper ion binding;GO:0046872//metal ion binding;GO:0005488//binding	GO:0050801//ion homeostasis;GO:0030003//cellular cation homeostasis;GO:0098771//inorganic ion homeostasis;GO:0055076//transition metal ion homeostasis;GO:0006875//cellular metal ion homeostasis;GO:0010959//regulation of metal ion transport;GO:0050789//regulation of biological process;GO:0048878//chemical homeostasis;GO:0065007//biological regulation;GO:0043269//regulation of ion transport;GO:0034…
Pscit07217	68.6667	23.3333	1.7339	3.5442	6.4804	1.4935	1.1958	0.9588	3.9195	1.21603	-1.68849	0.001171	0.0130691	yes	-	oxidoreductase [Spizellomyces punctatus DAOM BR117]	-	-	-	-
Pscit07226	32.6667	323.333	2.0046	4.5399	8.7019	48.7019	49.4232	40.7774	5.08213	46.3008	3.18753	6.38273e-13	6.1176e-11	yes	-	similar to An01g05810 [Aspergillus kawachii IFO 4308]	-	-	-	-
Pscit07227	1	18.6667	0	0.6196	0	4.6417	2.9732	3.3526	0.206533	3.65583	4.14575	5.37722e-06	0.000141478	yes	-	RHTO0S01e13938g1_1 [Rhodotorula toruloides]	-	-	-	-
Pscit07267	1.66667	25.6667	0.1015	0	0.3402	1.6676	3.8689	0.365	0.147233	1.96717	3.73994	0.000197799	0.00307248	yes	lovD	beta-lactamase [Capronia epimyces CBS 606.96]	-	-	-	-
Pscit07271	1312.67	9394	66.4697	66.8784	45.0071	735.41	38.8061	358.936	59.4517	377.717	2.66752	3.37422e-05	0.00069822	yes	hsp16	HSP20-like chaperone [Glarea lozoyensis ATCC 20868]	ko04141//Protein processing in endoplasmic reticulum//Folding, sorting and degradation//Genetic Information Processing	-	-	-
Pscit07272	7	49	1.8495	0.3291	0.4427	7.8893	1.6779	5.9358	0.873767	5.16767	2.56419	0.000464011	0.00616937	yes	-	--	-	-	-	-
Pscit07275	0.666667	10	0.0858	0	0	0.3845	0.3207	0.3086	0.0286	0.337933	3.56265	0.000506135	0.0066135	yes	4CL2	Acetyl-CoA synthetase-like protein [Glarea lozoyensis ATCC 20868]	-	-	-	-
Pscit07296	25.6667	77.3333	0.5114	0.6705	0.6313	2.0092	1.0456	1.9349	0.6044	1.66323	1.46042	0.000777765	0.00936324	yes	CTHT_0071780	similar to An04g09270 [Aspergillus luchuensis]	-	-	-	-
Pscit07308	626.333	1479.67	10.0026	7.9375	5.4506	19.076	15.2258	14.0626	7.7969	16.1215	1.04801	7.9607e-05	0.00143457	yes	rrp5	related to ribosomal RNA processing protein RRP5 [Phialocephala subalpina]	-	GO:0043231//intracellular membrane-bounded organelle;GO:0044464//cell part;GO:0005623//cell;GO:0043227//membrane-bounded organelle;GO:0043232//intracellular non-membrane-bounded organelle;GO:0043228//non-membrane-bounded organelle;GO:1990904//ribonucleoprotein complex;GO:0044424//intracellular part;GO:0043229//intracellular organelle;GO:0043226//organelle;GO:0030529//intracellular ribonucleoprote…	GO:0008187//poly-pyrimidine tract binding;GO:0003727//single-stranded RNA binding;GO:0003676//nucleic acid binding;GO:0097159//organic cyclic compound binding;GO:0003723//RNA binding;GO:1901363//heterocyclic compound binding;GO:0005488//binding	GO:0000469//cleavage involved in rRNA processing;GO:0034660//ncRNA metabolic process;GO:0042254//ribosome biogenesis;GO:0043170//macromolecule metabolic process;GO:0000478//endonucleolytic cleavage involved in rRNA processing;GO:0000479//endonucleolytic cleavage of tricistronic rRNA transcript (SSU-rRNA, 5.8S rRNA, LSU-rRNA);GO:1901360//organic cyclic compound metabolic process;GO:0044237//cellul…
Pscit07316	0	11	0	0	0	0.7755	0.1109	1.1336	0.001	0.673333	9.39518	0.000120455	0.00203409	yes	SPAPB1A11.02	AB hydrolase superfamily protein B1A11.02 [Fusarium oxysporum f. sp. cubense race 1]	-	-	-	-
Pscit07322	2	14.6667	0.0406	0.0338	0.0341	0.1214	0.2126	0.4018	0.0361667	0.245267	2.76162	0.00162989	0.0170679	yes	-	related to RPO21 DNA-directed RNA polymerase II, 215 KD subunit [Rhynchosporium secalis]	-	-	-	-
Pscit07332	1759.67	841.667	118.393	201.789	247.219	83.2724	82.5984	82.5867	189.133	82.8192	-1.19137	1.06899e-05	0.000261168	yes	-	imidazoleglycerol-phosphate dehydratase [Marssonina brunnea f. sp. 'multigermtubi' MB_m1]	-	-	-	-
Pscit07372	6.33333	0.666667	0.5071	0.361	0.3641	0	0	0.1302	0.410733	0.0434	-3.24244	0.00558018	0.0442257	yes	-	--	-	-	-	-
Pscit07385	1.66667	18.6667	0.0511	0.1697	0	0.9913	0.0763	1.2851	0.0736	0.784233	3.41351	0.00191136	0.0192616	yes	-	septum formation initiator domain-containing protein [Pochonia chlamydosporia 170]	-	-	-	-
Pscit07387	7.33333	61	0.3036	0.5042	0.6358	5.5527	1.6445	3.8197	0.4812	3.6723	2.93198	9.82258e-07	3.17894e-05	yes	TAF10	transcription initiation factor IID, TAF10 subunit [Phialocephala scopiformis]	ko03022//Basal transcription factors//Transcription//Genetic Information Processing	GO:0005623//cell;GO:0043226//organelle;GO:0043227//membrane-bounded organelle;GO:0043231//intracellular membrane-bounded organelle;GO:0044464//cell part;GO:0043229//intracellular organelle;GO:0005622//intracellular;GO:0044424//intracellular part	-	GO:0043604//amide biosynthetic process;GO:1901564//organonitrogen compound metabolic process;GO:0016070//RNA metabolic process;GO:0043043//peptide biosynthetic process;GO:0008152//metabolic process;GO:1901362//organic cyclic compound biosynthetic process;GO:0019438//aromatic compound biosynthetic process;GO:0010467//gene expression;GO:0006518//peptide metabolic process;GO:0090304//nucleic acid me…
Pscit07392	0	8.66667	0	0	0	0.3913	0.2611	0.2355	0.001	0.295967	8.20929	6.16063e-05	0.00117193	yes	ftmP450-3	Cytochrome P450 [Aspergillus parasiticus SU-1]	-	-	GO:0005488//binding	-
Pscit07404	6.33333	45.6667	0.7937	1.3182	0.5319	9.0063	1.5418	6.8475	0.881267	5.79853	2.71804	0.00011517	0.00196579	yes	cyp41	probable peptidyl-prolyl cis-trans isomerase (cyclophilin41) [Phialocephala subalpina]	-	GO:0005622//intracellular;GO:0043226//organelle;GO:0005623//cell;GO:0044464//cell part;GO:0005737//cytoplasm;GO:0044444//cytoplasmic part;GO:0044424//intracellular part;GO:0043229//intracellular organelle;GO:0043231//intracellular membrane-bounded organelle;GO:0043227//membrane-bounded organelle	GO:0005488//binding;GO:0005515//protein binding;GO:0016853//isomerase activity;GO:0016859//cis-trans isomerase activity;GO:0003824//catalytic activity	GO:0009987//cellular process;GO:0007346//regulation of mitotic cell cycle;GO:0051726//regulation of cell cycle;GO:0050794//regulation of cellular process;GO:0050789//regulation of biological process;GO:0006457//protein folding;GO:0065007//biological regulation
Pscit07410	42	221.667	0.8165	1.6815	1.067	6.3388	6.1001	4.5491	1.18833	5.66267	2.25254	2.9197e-09	1.51581e-07	yes	-	related to MEAB protein [Phialocephala subalpina]	-	-	-	-
Pscit07411	212.667	503	5.2694	6.7076	5.683	9.7277	14.4977	13.6384	5.88667	12.6213	1.10033	0.000110099	0.00189968	yes	-	related to MEAB protein [Phialocephala subalpina]	-	-	-	-
Pscit07414	105.667	725.333	2.2538	2.7933	4.2269	22.3732	22.0651	12.3028	3.09133	18.9137	2.61313	5.69607e-14	6.45209e-12	yes	YOR378W	related to multidrug resistance protein [Rhynchosporium commune]	-	-	-	GO:0009987//cellular process;GO:0044763//single-organism cellular process;GO:0044699//single-organism process
Pscit07428	0	11.3333	0	0	0	1.1486	0	0.0864	0.001	0.411667	8.68533	0.00266333	0.0249914	yes	tif5	probable eukaryotic translation initiation factor 5 [Phialocephala subalpina]	ko03013//RNA transport//Translation//Genetic Information Processing	-	-	GO:0043604//amide biosynthetic process;GO:1901564//organonitrogen compound metabolic process;GO:0006412//translation;GO:0044249//cellular biosynthetic process;GO:0043170//macromolecule metabolic process;GO:0044237//cellular metabolic process;GO:0034641//cellular nitrogen compound metabolic process;GO:1901566//organonitrogen compound biosynthetic process;GO:0006807//nitrogen compound metabolic pro…
Pscit07430	2	27.3333	0	0.0552	0.0278	0.5704	0.0745	0.4478	0.0276667	0.364233	3.71864	7.5298e-05	0.0013668	yes	MHP1	probable GIP3 Glc7-interacting protein whose overexpression relocalizes Glc7p from the nucleus [Phialocephala subalpina]	-	-	-	-
Pscit07443	40.3333	348.333	2.9414	6.2528	3.154	30.5641	15.998	54.4499	4.11607	33.6707	3.03215	2.80361e-10	1.71601e-08	yes	cyn1	Cyanate hydratase [Phialocephala subalpina]	ko00910//Nitrogen metabolism//Energy metabolism//Metabolism	-	GO:0016840//carbon-nitrogen lyase activity;GO:0016829//lyase activity;GO:0003824//catalytic activity	GO:0044710//single-organism metabolic process;GO:0006082//organic acid metabolic process;GO:0044281//small molecule metabolic process;GO:0044699//single-organism process;GO:0009987//cellular process;GO:0008152//metabolic process;GO:0044237//cellular metabolic process;GO:0044763//single-organism cellular process;GO:0071704//organic substance metabolic process
Pscit07444	4.66667	31.3333	0.6084	0.1684	0.5097	2.1195	0.6061	5.2853	0.428833	2.6703	2.63851	0.00112294	0.012669	yes	cyn1	Cyanate hydratase [Phialocephala subalpina]	ko00910//Nitrogen metabolism//Energy metabolism//Metabolism	-	GO:0003824//catalytic activity;GO:0016829//lyase activity;GO:0016840//carbon-nitrogen lyase activity	GO:0071704//organic substance metabolic process;GO:0044699//single-organism process;GO:0009987//cellular process;GO:0008152//metabolic process;GO:0044710//single-organism metabolic process;GO:0044237//cellular metabolic process;GO:0006082//organic acid metabolic process;GO:0044281//small molecule metabolic process;GO:0044763//single-organism cellular process
Pscit07466	75.3333	6.33333	5.4391	3.8588	1.5483	0.2365	0	0.6169	3.6154	0.284467	-3.66782	4.86007e-07	1.67547e-05	yes	-	gnat family n-acetyltransferase [Diplodia corticola]	-	-	-	-
Pscit07474	42.6667	3.33333	1.212	3.871	5.0767	0.5568	0.1393	0	3.38657	0.232033	-3.86742	2.03685e-06	6.00183e-05	yes	ARI1	NAD(P)-binding protein [Phialocephala scopiformis]	-	-	-	-
Pscit07520	117	1226.33	6.7469	6.9867	10.6389	73.887	59.0639	102.427	8.12417	78.4592	3.27165	2.64278e-25	8.69822e-23	yes	-	Pc15g01590 [Penicillium rubens Wisconsin 54-1255]	-	-	-	-
Pscit07534	0.333333	7	0	0.2297	0	0.8261	2.0669	1.7403	0.0765667	1.54443	4.33422	0.00203804	0.0202804	yes	YBT1	Canalicular multispecific organic anion transporter 1 [Madurella mycetomatis]	-	GO:0016020//membrane;GO:0044425//membrane part;GO:0031224//intrinsic component of membrane	GO:0001883//purine nucleoside binding;GO:0005215//transporter activity;GO:0016462//pyrophosphatase activity;GO:0022857//transmembrane transporter activity;GO:0097367//carbohydrate derivative binding;GO:0016818//hydrolase activity, acting on acid anhydrides, in phosphorus-containing anhydrides;GO:0005488//binding;GO:1901363//heterocyclic compound binding;GO:0016817//hydrolase activity, acting on a…	GO:0051179//localization;GO:0009987//cellular process;GO:0044763//single-organism cellular process;GO:0051234//establishment of localization;GO:0044699//single-organism process
Pscit07567	18	3	1.8339	3.8764	2.095	0.1245	0.4982	0.5993	2.60177	0.407333	-2.67521	0.00041764	0.00566906	yes	-	similar to An13g01490 [Aspergillus kawachii IFO 4308]	-	-	-	-
Pscit07598	45	18	1.4759	1.0536	0.629	0.4446	0.2128	0.4654	1.05283	0.374267	-1.49214	0.00333705	0.0300769	yes	pacG	related to meiosis-specific protein NDT80 [Phialocephala subalpina]	ko04113//Meiosis - yeast//Cell growth and death//Cellular Processes	-	-	-
Pscit07610	1	21.3333	0	0.0408	0.0824	1.6516	0.1469	0.6628	0.0410667	0.820433	4.32035	0.000113252	0.00193873	yes	CYS4	similar to cystathionine beta-synthase [Botrytis cinerea T4]	ko01230//Biosynthesis of amino acids//Global and Overview//Metabolism;ko00260//Glycine, serine and threonine metabolism//Amino acid metabolism//Metabolism;ko00270//Cysteine and methionine metabolism//Amino acid metabolism//Metabolism	GO:0005622//intracellular;GO:0005623//cell;GO:0044424//intracellular part;GO:0044464//cell part	GO:0003824//catalytic activity	GO:0009058//biosynthetic process;GO:0000097//sulfur amino acid biosynthetic process;GO:0019344//cysteine biosynthetic process;GO:0000096//sulfur amino acid metabolic process;GO:0044710//single-organism metabolic process;GO:0009070//serine family amino acid biosynthetic process;GO:0044238//primary metabolic process;GO:1901605//alpha-amino acid metabolic process;GO:0044249//cellular biosynthetic pr…
Pscit07628	0	7.33333	0	0	0	1.7273	2.1609	1.0397	0.001	1.64263	10.6818	0.000199758	0.0030919	yes	-	--	-	-	-	-
Pscit07632	4.33333	32.6667	0.0344	0.2287	0.1154	1.8503	0.2058	0.5569	0.126167	0.871	2.78734	0.0012446	0.0137759	yes	coq9	DUF605-domain-containing protein [Phialocephala scopiformis]	ko04144//Endocytosis//Transport and catabolism//Cellular Processes	-	-	-
Pscit07637	0	10	0	0	0	1.8249	0	1.6799	0.001	1.16827	10.1902	0.000988479	0.0114041	yes	-	--	-	-	-	-
Pscit07649	226	92.3333	9.8007	11.2805	15.6408	3.9358	4.866	4.8495	12.2407	4.55043	-1.42761	1.70285e-05	0.000389822	yes	-	--	-	-	-	-
Pscit07658	14.3333	65.3333	1.943	2.0974	3.2553	18.565	4.0645	6.984	2.4319	9.87117	2.02114	0.000752095	0.00912347	yes	-	--	-	-	-	-
Pscit07678	67	19.6667	3.0198	3.9918	3.8204	0.7361	0.9209	1.2738	3.61067	0.976933	-1.88593	1.05757e-05	0.000259105	yes	CAMK1	related to myosin light chain kinase 2 [Phialocephala subalpina]	-	-	GO:0003824//catalytic activity;GO:0016740//transferase activity	GO:0009987//cellular process
Pscit07683	227.333	116	5.4012	6.3826	5.9914	2.9021	3.3923	1.7068	5.92507	2.66707	-1.15158	0.000680088	0.0084138	yes	PCH_Pc12g07500	related to mutanase [Phialocephala subalpina]	-	-	-	-
Pscit07692	244.333	88	5.0966	7.7842	15.8201	4.5519	3.1618	1.513	9.56697	3.07557	-1.63721	0.000580368	0.00738228	yes	-	fungal specific transcription factor domain-containing protein [Pochonia chlamydosporia 170]	-	-	-	-
Pscit07693	108	54.6667	9.098	5.3289	9.0506	3.8809	2.6096	4.1608	7.82583	3.55043	-1.14025	0.00348277	0.0309775	yes	-	hypothetical protein GLAREA_03530 [Glarea lozoyensis ATCC 20868]	-	-	-	-
Pscit07695	3.66667	31	0.0995	0.0826	0.0625	0.8172	0.4461	0.559	0.0815333	0.607433	2.89726	4.1784e-06	0.000114245	yes	URBS1	related to GATA factor SREP [Rhynchosporium commune]	-	-	GO:0005488//binding	GO:0034641//cellular nitrogen compound metabolic process;GO:0060255//regulation of macromolecule metabolic process;GO:0019222//regulation of metabolic process;GO:0010468//regulation of gene expression;GO:0050789//regulation of biological process;GO:0044260//cellular macromolecule metabolic process;GO:0006725//cellular aromatic compound metabolic process;GO:0006139//nucleobase-containing compound …
Pscit07702	11.3333	61.3333	0.3773	0.705	0.3161	3.063	1.8675	1.8648	0.466133	2.2651	2.28076	7.12063e-06	0.000181863	yes	-	related to integral membrane protein [Phialocephala subalpina]	-	-	-	-
Pscit07709	4.33333	20.3333	0.0587	0.0974	0.0655	0.3795	0.1169	0.4744	0.0738667	0.3236	2.13122	0.00431577	0.036528	yes	BC1G_04189	Creatinase/aminopeptidase [Glarea lozoyensis ATCC 20868]	-	GO:0005623//cell;GO:0044424//intracellular part;GO:0005622//intracellular;GO:0044464//cell part	GO:0008238//exopeptidase activity;GO:0070011//peptidase activity, acting on L-amino acid peptides;GO:0016787//hydrolase activity;GO:0008237//metallopeptidase activity;GO:0005488//binding;GO:0008233//peptidase activity;GO:0043167//ion binding;GO:0043169//cation binding;GO:0004177//aminopeptidase activity;GO:0003824//catalytic activity	GO:0006464//cellular protein modification process;GO:0036211//protein modification process;GO:0008152//metabolic process;GO:0019538//protein metabolic process;GO:0044267//cellular protein metabolic process;GO:0071704//organic substance metabolic process;GO:0043412//macromolecule modification;GO:0009987//cellular process;GO:0043170//macromolecule metabolic process;GO:0044260//cellular macromolecul…
Pscit07712	74	31.3333	2.9165	7.2654	6.6632	2.9028	1.7827	1.8266	5.61503	2.1707	-1.37113	0.00334232	0.0300843	yes	-	Cupredoxin, partial [Cenococcum geophilum 1.58]	-	-	-	-
Pscit07721	26	7.66667	0.3301	0.6852	0.8295	0.1027	0.1028	0.3213	0.614933	0.1756	-1.80814	0.00551426	0.04384	yes	icdA	Isocitrate dehydrogenase [Pestalotiopsis fici W106-1]	ko01200//Carbon metabolism//Global and Overview//Metabolism;ko01230//Biosynthesis of amino acids//Global and Overview//Metabolism;ko04146//Peroxisome//Transport and catabolism//Cellular Processes;ko01210//2-Oxocarboxylic acid metabolism//Global and Overview//Metabolism;ko00480//Glutathione metabolism//Metabolism of other amino acids//Metabolism;ko00020//Citrate cycle (TCA cycle)//Carbohydrate met…	-	GO:0004448//isocitrate dehydrogenase activity;GO:0097159//organic cyclic compound binding;GO:0036094//small molecule binding;GO:0003824//catalytic activity;GO:0016614//oxidoreductase activity, acting on CH-OH group of donors;GO:0005488//binding;GO:0016491//oxidoreductase activity;GO:0043167//ion binding;GO:1901265//nucleoside phosphate binding;GO:0016616//oxidoreductase activity, acting on the CH…	GO:0044699//single-organism process;GO:0019752//carboxylic acid metabolic process;GO:0044710//single-organism metabolic process;GO:0009987//cellular process;GO:0044281//small molecule metabolic process;GO:0072350//tricarboxylic acid metabolic process;GO:0008152//metabolic process;GO:0071704//organic substance metabolic process;GO:0006082//organic acid metabolic process;GO:0044237//cellular metabo…
Pscit07741	377	881.667	4.5184	8.673	8.9777	18.7119	11.9083	17.1186	7.3897	15.9129	1.10661	0.000334883	0.00471867	yes	ded1	DEAD-domain-containing protein [Phialocephala scopiformis]	-	-	GO:0097367//carbohydrate derivative binding;GO:0032550//purine ribonucleoside binding;GO:0001883//purine nucleoside binding;GO:0016787//hydrolase activity;GO:1901363//heterocyclic compound binding;GO:0097159//organic cyclic compound binding;GO:0016462//pyrophosphatase activity;GO:0032549//ribonucleoside binding;GO:0003824//catalytic activity;GO:0005488//binding;GO:0016817//hydrolase activity, act…	-
Pscit07751	0.666667	17.6667	0	0.1064	0	1.7215	0.1914	0.7483	0.0354667	0.887067	4.64451	0.000135581	0.0022654	yes	TBC1D14	tbc domain protein [Marssonina brunnea f. sp. 'multigermtubi' MB_m1]	-	-	-	-
Pscit07757	0.333333	14.3333	0.1562	0	0	3.9632	0.2333	0.9823	0.0520667	1.72627	5.05115	0.000479037	0.00633055	yes	-	related to ZIM17 ZInc finger Motif protein, localized to the mitochondria [Rhynchosporium agropyri]	-	GO:0005737//cytoplasm;GO:0043227//membrane-bounded organelle;GO:0044444//cytoplasmic part;GO:0044429//mitochondrial part;GO:0044464//cell part;GO:0044446//intracellular organelle part;GO:0044424//intracellular part;GO:0005622//intracellular;GO:0044422//organelle part;GO:0005623//cell;GO:0043229//intracellular organelle;GO:0043231//intracellular membrane-bounded organelle;GO:0005739//mitochondrion…	GO:0046914//transition metal ion binding;GO:0005515//protein binding;GO:0043167//ion binding;GO:0043169//cation binding;GO:0046872//metal ion binding;GO:0005488//binding	GO:0065007//biological regulation;GO:0051641//cellular localization;GO:0065008//regulation of biological quality;GO:0071704//organic substance metabolic process;GO:0043170//macromolecule metabolic process;GO:0016043//cellular component organization;GO:0042221//response to chemical;GO:0051649//establishment of localization in cell;GO:1902582//single-organism intracellular transport;GO:0008152//met…
Pscit07772	0.666667	9.66667	0.1741	0	0	0.7149	0.5204	0.7824	0.0580333	0.672567	3.53472	0.000601275	0.00761149	yes	-	alpha/beta-Hydrolase [Glarea lozoyensis ATCC 20868]	-	-	GO:0003824//catalytic activity	-
Pscit07774	21.3333	135	1.1469	1.1027	1.163	9.7779	5.9077	3.0919	1.13753	6.25917	2.46006	2.82863e-07	1.03258e-05	yes	-	hypothetical protein FAVG1_07411 [Fusarium avenaceum]	-	-	-	-
Pscit07775	0.666667	9.33333	0	0.4662	0	2.9338	2.0973	1.0091	0.1554	2.0134	3.69558	0.00179038	0.0183057	yes	-	--	-	-	-	-
Pscit07779	400.333	916.333	4.9365	11.7759	6.5602	17.0683	13.2267	18.9741	7.75753	16.423	1.08205	0.000732381	0.00892778	yes	-	vegetative cell wall protein gp1 [Marssonina brunnea f. sp. 'multigermtubi' MB_m1]	-	-	-	-
Pscit07784	3.66667	20	0.8532	0.2362	0.3574	3.8212	1.9122	0.7667	0.482267	2.1667	2.1676	0.00613191	0.0476604	yes	-	ClpP/crotonase [Phialocephala scopiformis]	-	-	-	-
Pscit07787	27	78.3333	0.5142	1.1742	1.2923	4.0303	1.9528	1.8483	0.993567	2.61047	1.39362	0.00448949	0.0375676	yes	sA	Phosphoadenosine phosphosulfate reductase thioredoxin [Phialocephala scopiformis]	ko00920//Sulfur metabolism//Energy metabolism//Metabolism	GO:0005737//cytoplasm;GO:0043231//intracellular membrane-bounded organelle;GO:0043226//organelle;GO:0005622//intracellular;GO:0044424//intracellular part;GO:0043227//membrane-bounded organelle;GO:0044464//cell part;GO:0005623//cell;GO:0044444//cytoplasmic part;GO:0043229//intracellular organelle	GO:0003824//catalytic activity;GO:0016671//oxidoreductase activity, acting on a sulfur group of donors, disulfide as acceptor;GO:0016667//oxidoreductase activity, acting on a sulfur group of donors;GO:0016491//oxidoreductase activity	GO:0019752//carboxylic acid metabolic process;GO:0044281//small molecule metabolic process;GO:0006807//nitrogen compound metabolic process;GO:0044699//single-organism process;GO:0000103//sulfate assimilation;GO:0000097//sulfur amino acid biosynthetic process;GO:0044283//small molecule biosynthetic process;GO:0044237//cellular metabolic process;GO:0009058//biosynthetic process;GO:0006520//cellular…
Pscit07790	0.333333	8.33333	0	0	0.2206	0.3931	3.1475	1.6563	0.0735333	1.7323	4.55815	0.00260152	0.0245568	yes	FAD2	Similar to Delta(12) fatty acid desaturase; acc. no. P59668 [Pyronema omphalodes CBS 100304]	ko01212//Fatty acid metabolism//Global and Overview//Metabolism;ko01040//Biosynthesis of unsaturated fatty acids//Lipid metabolism//Metabolism	-	GO:0016705//oxidoreductase activity, acting on paired donors, with incorporation or reduction of molecular oxygen;GO:0003824//catalytic activity;GO:0016491//oxidoreductase activity	GO:0044699//single-organism process;GO:0008152//metabolic process;GO:0044710//single-organism metabolic process
Pscit07802	330	137.667	13.1984	12.1156	16.5243	4.1917	6.49	4.9598	13.9461	5.21383	-1.41945	5.00923e-06	0.00013361	yes	fmo1	FAD/NAD(P)-binding domain-containing protein [Paraphaeosphaeria sporulosa]	-	-	GO:0005488//binding;GO:0003824//catalytic activity;GO:0097159//organic cyclic compound binding;GO:0016491//oxidoreductase activity;GO:0000166//nucleotide binding;GO:1901363//heterocyclic compound binding;GO:0036094//small molecule binding;GO:1901265//nucleoside phosphate binding	-
Pscit07805	288.333	85.6667	10.8602	8.2719	9.6938	2.1805	3.2455	2.1201	9.60863	2.51537	-1.93356	3.03597e-09	1.56223e-07	yes	SPBC15C4.04c	related to GABA permease [Phialocephala subalpina]	-	GO:0044424//intracellular part;GO:0043231//intracellular membrane-bounded organelle;GO:0043226//organelle;GO:0005622//intracellular;GO:0005623//cell;GO:0016020//membrane;GO:0044464//cell part;GO:0044425//membrane part;GO:0043227//membrane-bounded organelle;GO:0031224//intrinsic component of membrane;GO:0043229//intracellular organelle	GO:0008509//anion transmembrane transporter activity;GO:0005342//organic acid transmembrane transporter activity;GO:0015075//ion transmembrane transporter activity;GO:0008514//organic anion transmembrane transporter activity;GO:0022892//substrate-specific transporter activity;GO:0005215//transporter activity;GO:0022891//substrate-specific transmembrane transporter activity;GO:0046943//carboxylic …	GO:0044765//single-organism transport;GO:0071705//nitrogen compound transport;GO:0071702//organic substance transport;GO:0015846//polyamine transport;GO:1902578//single-organism localization;GO:0006810//transport;GO:0044699//single-organism process;GO:0051179//localization;GO:0051234//establishment of localization
Pscit07806	63.6667	173.333	12.8663	15.7938	18.0418	23.3847	45.5546	47.7557	15.5673	38.8983	1.32119	0.000526921	0.00683391	yes	-	alkaline phosphatase [Ophiostoma piceae UAMH 11346]	-	-	GO:0016788//hydrolase activity, acting on ester bonds;GO:0003824//catalytic activity;GO:0042578//phosphoric ester hydrolase activity;GO:0016787//hydrolase activity	-
Pscit07808	29.6667	74	2.4307	2.0881	2.1065	3.5039	4.9471	6.5529	2.20843	5.0013	1.17928	0.00443045	0.0372382	yes	AIM6	PLC-like phosphodiesterase [Glarea lozoyensis ATCC 20868]	-	-	GO:0003824//catalytic activity;GO:0016787//hydrolase activity;GO:0042578//phosphoric ester hydrolase activity;GO:0016788//hydrolase activity, acting on ester bonds	-
Pscit07810	597	309.667	23.0957	20.0404	9.1031	8.2086	7.3672	8.3367	17.4131	7.97083	-1.12737	0.000649465	0.00812717	yes	mus-23	related to recombinational repair protein mus-23 [Rhynchosporium secalis]	ko03440//Homologous recombination//Replication and repair//Genetic Information Processing;ko03450//Non-homologous end-joining//Replication and repair//Genetic Information Processing	-	-	-
Pscit07827	917.667	274.333	54.778	44.7627	14.8473	9.3572	5.2485	16.3807	38.1293	10.3288	-1.88423	4.37018e-05	0.000876246	yes	put4	probable general amino acid permease [Rhynchosporium secalis]	-	GO:0044425//membrane part;GO:0016020//membrane;GO:0031224//intrinsic component of membrane	GO:0008514//organic anion transmembrane transporter activity;GO:0022891//substrate-specific transmembrane transporter activity;GO:0022857//transmembrane transporter activity;GO:0005342//organic acid transmembrane transporter activity;GO:0005215//transporter activity;GO:0015075//ion transmembrane transporter activity;GO:0046943//carboxylic acid transmembrane transporter activity;GO:0008509//anion …	GO:0044763//single-organism cellular process;GO:0009987//cellular process;GO:0051234//establishment of localization;GO:0051179//localization;GO:0044699//single-organism process
Pscit07831	0.333333	8.66667	0	0.1786	0	2.2479	1.2856	0.7732	0.0595333	1.43557	4.59178	0.000777357	0.00936324	yes	-	minor extracellular protease vpr [Diaporthe helianthi]	-	GO:0044464//cell part;GO:0005623//cell;GO:0071944//cell periphery;GO:0030312//external encapsulating structure	GO:0003824//catalytic activity;GO:0008233//peptidase activity;GO:0070011//peptidase activity, acting on L-amino acid peptides;GO:0016787//hydrolase activity	GO:0019538//protein metabolic process;GO:0043170//macromolecule metabolic process;GO:0044238//primary metabolic process;GO:0071704//organic substance metabolic process;GO:0008152//metabolic process
Pscit07836	9.33333	35.6667	0.4718	0.8395	0.3387	2.8676	1.7623	0.9084	0.55	1.8461	1.74698	0.00394097	0.0339992	yes	-	Peptidoglycan-binding Lysin subgroup [Penicillium griseofulvum]	-	-	-	-
Pscit07842	62.3333	23.3333	1.8689	1.3619	3.0354	0.3132	0.9973	0.8226	2.08873	0.711033	-1.55464	0.00227268	0.0221479	yes	-	c6 finger domain-containing protein [Diplodia corticola]	-	-	-	GO:0008152//metabolic process;GO:1901360//organic cyclic compound metabolic process;GO:0034641//cellular nitrogen compound metabolic process;GO:0006725//cellular aromatic compound metabolic process;GO:0032774//RNA biosynthetic process;GO:0016070//RNA metabolic process;GO:0006139//nucleobase-containing compound metabolic process;GO:0010467//gene expression;GO:0034654//nucleobase-containing compoun…
Pscit07846	222.333	40	11.3429	11.5765	14.2265	0.9461	2.7459	2.3916	12.382	2.02787	-2.61021	1.52689e-10	9.9015e-09	yes	SPCC736.13	NAD(P)-binding protein [Glonium stellatum]	-	-	GO:0003824//catalytic activity	GO:0044710//single-organism metabolic process;GO:0044699//single-organism process;GO:0008152//metabolic process
Pscit07857	6	60.6667	0.6825	0.1417	0.5718	1.5922	7.9676	2.4534	0.465333	4.0044	3.10525	2.19934e-05	0.000481371	yes	-	Amidase [Aspergillus oryzae]	-	-	-	-
Pscit07868	121.333	57.6667	2.7443	1.4628	1.8795	0.4983	1.0667	0.9998	2.02887	0.854933	-1.24679	0.00268732	0.0251624	yes	KLC1	Similar to Kinesin light chain 1; acc. no. Q5R581 [Pyronema omphalodes CBS 100304]	-	-	-	-
Pscit07906	65.3333	160.667	1.9663	2.2376	2.0743	4.6481	4.2983	5.0064	2.09273	4.65093	1.15213	0.000451052	0.00603386	yes	stlA	thiolase-like protein [Phialocephala scopiformis]	-	-	GO:0003824//catalytic activity;GO:0016740//transferase activity	GO:0008152//metabolic process
Pscit07907	6.33333	31.3333	0.1766	0.2346	0.1775	1.16	0.3166	1.206	0.196233	0.8942	2.18803	0.000856026	0.0101306	yes	stlA	thiolase-like protein [Phialocephala scopiformis]	-	-	GO:0003824//catalytic activity;GO:0016740//transferase activity	GO:0008152//metabolic process
Pscit07911	3439.33	9303	150.659	151.054	189.495	452.243	317.606	431.754	163.736	400.534	1.29055	6.20355e-09	3.03935e-07	yes	rcf2	related to mitochondrial hypoxia responsive domain protein [Phialocephala subalpina]	-	GO:0044446//intracellular organelle part;GO:0031224//intrinsic component of membrane;GO:0016020//membrane;GO:0043229//intracellular organelle;GO:0032991//macromolecular complex;GO:0031975//envelope;GO:0005740//mitochondrial envelope;GO:0031304//intrinsic component of mitochondrial inner membrane;GO:0031967//organelle envelope;GO:0005622//intracellular;GO:0005743//mitochondrial inner membrane;GO:0…	-	GO:0043933//macromolecular complex subunit organization;GO:0009987//cellular process;GO:0008535//respiratory chain complex IV assembly;GO:0071822//protein complex subunit organization;GO:0070271//protein complex biogenesis;GO:0071840//cellular component organization or biogenesis;GO:0016043//cellular component organization;GO:0017004//cytochrome complex assembly;GO:0034622//cellular macromolecula…
Pscit07912	2	17	0	0.5419	0.2734	3.8975	0.6095	2.0527	0.271767	2.18657	3.00823	0.00209417	0.0207561	yes	-	related to telomeric DNA binding activity [Rhynchosporium agropyri]	-	GO:0005623//cell;GO:0030529//intracellular ribonucleoprotein complex;GO:0032991//macromolecular complex;GO:0044424//intracellular part;GO:1990904//ribonucleoprotein complex;GO:0044464//cell part;GO:0005622//intracellular	GO:0097159//organic cyclic compound binding;GO:0043021//ribonucleoprotein complex binding;GO:0043565//sequence-specific DNA binding;GO:0003677//DNA binding;GO:0043566//structure-specific DNA binding;GO:0005488//binding;GO:1901363//heterocyclic compound binding;GO:0003676//nucleic acid binding;GO:0044877//macromolecular complex binding	GO:0043067//regulation of programmed cell death;GO:0050794//regulation of cellular process;GO:0042981//regulation of apoptotic process;GO:0050789//regulation of biological process;GO:0031323//regulation of cellular metabolic process;GO:0080090//regulation of primary metabolic process;GO:0044699//single-organism process;GO:0019222//regulation of metabolic process;GO:0007165//signal transduction;GO…
Pscit07920	43.6667	13	2.4608	2.8248	3.0316	0.4322	0.9193	0.9106	2.7724	0.754033	-1.87844	0.00010238	0.00178057	yes	-	ARG81-transcription factor involved in arginine metabolism [Fusarium fujikuroi]	-	-	-	-
Pscit07948	5	112	0.4685	0.6224	0.157	17.2749	0.14	7.3248	0.415967	8.24657	4.30925	6.45039e-05	0.00121513	yes	-	uncharacterized protein RSE6_14343 [Rhynchosporium secalis]	-	-	-	-
Pscit07963	479.667	19.6667	16.8252	14.2044	5.3795	0.4815	0.44	0.378	12.1364	0.433167	-4.80827	3.33199e-24	9.8514e-22	yes	-	3-hydroxyisobutyrate dehydrogenase [Diplodia corticola]	-	-	-	-
Pscit08025	1.33333	15.6667	0	0.0584	0.0589	0.8927	0.1577	0.2212	0.0391	0.423867	3.43837	0.00128412	0.0141148	yes	TSR2	related to DOS1 protein [Phialocephala subalpina]	-	-	-	-
Pscit08027	0	17.3333	0	0	0	0.9327	0	0.499	0.001	0.477233	8.89855	0.000105876	0.00183043	yes	SPBC543.02c	TPR-like protein [Phialocephala scopiformis]	-	-	-	-
Pscit08046	0.333333	83.3333	0.0387	0	0	5.781	0.2314	1.4614	0.0129	2.49127	7.59336	5.28453e-09	2.6263e-07	yes	-	gtp-binding protein sey1 [Stemphylium lycopersici]	-	-	-	-
Pscit08047	44.3333	221	1.0324	1.8795	1.6632	11.5601	2.3733	6.8867	1.52503	6.94003	2.1861	1.96117e-05	0.000437475	yes	-	gtp-binding protein sey1 [Stemphylium lycopersici]	-	-	-	-
Pscit08057	233	838.333	9.5668	9.6988	16.5693	51.6551	27.3618	37.5523	11.945	38.8564	1.70175	1.42624e-07	5.50426e-06	yes	-	necrosis inducing protein [Diplodia corticola]	-	-	-	-
Pscit08058	26	68	1.4025	2.1999	1.6971	5.0021	3.842	3.6409	1.7665	4.16167	1.23627	0.00281108	0.0260833	yes	mde1	methylthioribulose-1-phosphate dehydratase [Marssonina brunnea f. sp. 'multigermtubi' MB_m1]	ko00270//Cysteine and methionine metabolism//Amino acid metabolism//Metabolism	-	-	-
Pscit08078	257.667	142	9.1887	8.7631	9.4454	3.6542	6.0255	3.7139	9.1324	4.46453	-1.03248	0.00115007	0.0128766	yes	mtaD	5-methylthioadenosine/S-adenosylhomocysteine deaminase n1 [Phialocephala scopiformis]	-	-	GO:0016787//hydrolase activity;GO:0003824//catalytic activity	-
Pscit08080	0	26	0	0	0	1.1012	0.0441	0.6894	0.001	0.611567	9.25637	1.66602e-06	5.06307e-05	yes	ccg-8	related to CLOCK-CONTROLLED PROTEIN 8 (ccg-8) [Phialocephala subalpina]	-	GO:0044424//intracellular part;GO:0044446//intracellular organelle part;GO:0043227//membrane-bounded organelle;GO:0005622//intracellular;GO:0044422//organelle part;GO:0043226//organelle;GO:0012505//endomembrane system;GO:0043231//intracellular membrane-bounded organelle;GO:0044464//cell part;GO:0043229//intracellular organelle;GO:0005623//cell;GO:0044428//nuclear part;GO:0005634//nucleus	-	GO:0071704//organic substance metabolic process;GO:0044238//primary metabolic process;GO:0008152//metabolic process;GO:0009987//cellular process;GO:0009058//biosynthetic process;GO:0065007//biological regulation;GO:1901576//organic substance biosynthetic process;GO:0044763//single-organism cellular process;GO:0044699//single-organism process;GO:0050789//regulation of biological process;GO:0044249…
Pscit08105	80.6667	6	4.9178	4.8741	1.6833	0.3947	0.3161	0	3.82507	0.236933	-4.01293	2.96004e-09	1.52766e-07	yes	dur3-1	Na+/solute symporter [Phialocephala scopiformis]	-	GO:0016020//membrane	-	GO:0051234//establishment of localization;GO:0051179//localization
Pscit08106	33.3333	1.33333	7.3039	3.1979	1.7799	0	0.3969	0	4.0939	0.1323	-4.95159	4.91461e-08	2.04607e-06	yes	dur3-1	Na+/solute symporter [Phialocephala scopiformis]	-	GO:0044425//membrane part;GO:0031224//intrinsic component of membrane;GO:0016020//membrane	-	GO:0044699//single-organism process;GO:0044763//single-organism cellular process;GO:0009987//cellular process;GO:0051234//establishment of localization;GO:0051179//localization
Pscit08127	522	225.333	53.036	46.8664	17.1736	16.1088	8.8672	20.3615	39.0253	15.1125	-1.36867	0.000966446	0.0112092	yes	-	hypothetical protein UCRPA7_2857 [Phaeoacremonium minimum UCRPA7]	-	-	-	-
Pscit08196	6.33333	53	0.1544	0.2565	0.1035	1.1529	1.5693	1.1381	0.171467	1.28677	2.90775	5.16256e-08	2.13909e-06	yes	ste11	related to mating type 1-2 protein [Phialocephala subalpina]	-	-	-	GO:0009987//cellular process
Pscit08209	317.667	96	8.0168	10.2246	18.3291	2.2152	5.6915	1.9503	12.1902	3.28567	-1.89146	2.91405e-05	0.000612441	yes	FCY22	related to purine-cytosine permease [Phialocephala subalpina]	-	-	GO:0022891//substrate-specific transmembrane transporter activity;GO:0005215//transporter activity;GO:0022892//substrate-specific transporter activity;GO:0022857//transmembrane transporter activity	GO:0051179//localization;GO:0051234//establishment of localization;GO:0044765//single-organism transport;GO:1902578//single-organism localization;GO:0006810//transport;GO:0044699//single-organism process
Pscit08226	1.33333	80.3333	0	0.0742	0.0748	2.7667	3.136	2.5681	0.0496667	2.8236	5.82911	1.80303e-19	3.57409e-17	yes	-	related to integral membrane protein [Phialocephala subalpina]	-	-	-	-
Pscit08227	0	157	0	0	0	3.8435	8.2772	4.8747	0.001	5.66513	12.4679	9.9429e-29	4.23034e-26	yes	-	related to integral membrane protein [Phialocephala subalpina]	-	-	-	-
Pscit08239	11856.7	3909.33	467.082	407.015	275.431	115.971	108.153	111.341	383.176	111.821	-1.77681	4.05045e-14	4.78585e-12	yes	-	hypothetical protein GLAREA_04526 [Glarea lozoyensis ATCC 20868]	-	-	-	-
Pscit08278	188.333	79.3333	8.7151	5.962	8.0573	4.0113	3.1037	1.0956	7.57813	2.73687	-1.46932	0.000674915	0.00837355	yes	-	40S ribosomal protein S6 [Marssonina brunnea f. sp. 'multigermtubi' MB_m1]	ko03010//Ribosome//Translation//Genetic Information Processing	-	-	-
Pscit08286	82.3333	1085.67	6.5074	4.4839	4.3495	45.8379	60.2026	75.025	5.1136	60.3552	3.56107	1.07395e-29	4.92998e-27	yes	-	hypothetical protein GLOINDRAFT_34930 [Rhizophagus irregularis DAOM 181602]	-	-	-	-
Pscit08293	81	222	3.2079	4.8036	3.1719	10.6385	9.6258	7.0886	3.7278	9.11763	1.29033	0.000171556	0.00273178	yes	MCH5	MFS general substrate transporter [Glonium stellatum]	-	-	-	-
Pscit08311	0	12.6667	0	0	0	1.5724	0.2623	0.7887	0.001	0.874467	9.77226	2.49465e-05	0.000538574	yes	PRY2	scp-like extracellular protein [Sporothrix brasiliensis 5110]	-	-	-	-
Pscit08312	25.3333	151.333	1.6546	1.9235	1.9405	15.2536	6.5515	7.5085	1.83953	9.7712	2.4092	5.7003e-08	2.34519e-06	yes	PRY2	scp-like extracellular protein [Sporothrix insectorum RCEF 264]	-	-	-	-
Pscit08316	3.66667	21	0.0478	0.0397	0.14	0.3565	0.446	0.3862	0.0758333	0.396233	2.38545	0.000519777	0.00676136	yes	-	MYND domain protein [Marssonina brunnea f. sp. 'multigermtubi' MB_m1]	-	-	-	-
Pscit08339	9.66667	83	0.0733	0.1369	0.2456	1.8736	0.1506	1.6628	0.151933	1.229	3.01597	9.96202e-05	0.00173777	yes	UBI4	zf-UBP-domain-containing protein [Phialocephala scopiformis]	-	-	GO:0005488//binding	-
Pscit08360	5	25.3333	0.1529	0.0423	0.1494	0.6847	0.3046	0.5495	0.114867	0.512933	2.15881	0.000948481	0.0110449	yes	PAC1	nuclear distribution protein pac-1a [Pseudogymnoascus verrucosus]	ko00565//Ether lipid metabolism//Lipid metabolism//Metabolism	-	-	-
Pscit08363	116.333	55.3333	6.6131	6.13	10.7577	1.8943	4.3662	3.9388	7.8336	3.39977	-1.20424	0.0043403	0.0366823	yes	-	--	-	-	-	-
Pscit08381	0	6.33333	0	0	0	2.2883	0.8328	1.0017	0.001	1.37427	10.4244	0.000895185	0.0105085	yes	-	Early growth response protein 1 [Penicillium subrubescens]	-	-	GO:0005488//binding	GO:0009059//macromolecule biosynthetic process;GO:0010467//gene expression;GO:1901360//organic cyclic compound metabolic process;GO:0044237//cellular metabolic process;GO:1901362//organic cyclic compound biosynthetic process;GO:0046483//heterocycle metabolic process;GO:0032774//RNA biosynthetic process;GO:0044260//cellular macromolecule metabolic process;GO:0006351//transcription, DNA-templated;G…
Pscit08382	0	6	0	0	0	2.1621	0.9836	0.4732	0.001	1.2063	10.2364	0.00173969	0.0178949	yes	-	--	-	-	-	-
Pscit08421	10.3333	46	0.217	0.2949	0.0331	0.4419	1.0908	0.6028	0.181667	0.711833	1.97025	0.00219098	0.0214958	yes	kinX	Protein kinase-like (PK-like) [Glarea lozoyensis ATCC 20868]	-	-	GO:0003824//catalytic activity;GO:0036094//small molecule binding;GO:0032550//purine ribonucleoside binding;GO:0097367//carbohydrate derivative binding;GO:0005488//binding;GO:0001883//purine nucleoside binding;GO:0097159//organic cyclic compound binding;GO:0001882//nucleoside binding;GO:0016740//transferase activity;GO:1901363//heterocyclic compound binding;GO:0032549//ribonucleoside binding;GO:0…	GO:0008152//metabolic process;GO:0036211//protein modification process;GO:0071704//organic substance metabolic process;GO:0006793//phosphorus metabolic process;GO:0009987//cellular process;GO:0043412//macromolecule modification;GO:0043170//macromolecule metabolic process;GO:0006464//cellular protein modification process;GO:0044260//cellular macromolecule metabolic process;GO:0044237//cellular met…
Pscit08454	8	66.3333	0.1353	0.2247	0.1133	2.3904	0.1348	0.993	0.157767	1.17273	2.89401	0.000330385	0.00466659	yes	SFP1	related to zinc finger protein SFP1 [Phialocephala subalpina]	-	GO:0005737//cytoplasm;GO:0044464//cell part;GO:0005623//cell;GO:0044424//intracellular part;GO:0005622//intracellular	-	GO:1903508//positive regulation of nucleic acid-templated transcription;GO:0045935//positive regulation of nucleobase-containing compound metabolic process;GO:0050789//regulation of biological process;GO:0045893//positive regulation of transcription, DNA-templated;GO:0031323//regulation of cellular metabolic process;GO:0019222//regulation of metabolic process;GO:0009893//positive regulation of me…
Pscit08496	21	74.3333	0.3654	1.4736	0.9619	2.8831	3.8604	2.3451	0.933633	3.02953	1.69817	0.00065212	0.00814287	yes	menG	S-adenosyl-L-methionine-dependent methyltransferase, partial [Phialocephala scopiformis]	-	-	-	-
Pscit08507	58.6667	30	6.9913	5.987	4.2095	2.1202	3.1829	2.4541	5.72927	2.58573	-1.14778	0.00634955	0.0488152	yes	-	--	-	-	-	-
Pscit08526	255	729.667	11.7624	12.0276	9.1613	39.0766	17.1397	27.9536	10.9838	28.0566	1.35297	2.13989e-05	0.000469537	yes	-	related to SRP40 Suppressor of mutant AC40 of RNA polymerase I and III [Phialocephala subalpina]	-	-	-	-
Pscit08529	14	39.6667	0.7212	1.4972	1.0573	2.8938	2.0879	3.6456	1.0919	2.87577	1.39711	0.00622792	0.048263	yes	-	--	-	-	-	-
Pscit08544	0.666667	14	0	0	0.0887	1.0673	0.0396	0.6662	0.0295667	0.591033	4.3212	0.00166471	0.0172956	yes	RPT1	26S protease regulatory subunit 7 [Botrytis cinerea B05.10]	ko03050//Proteasome//Folding, sorting and degradation//Genetic Information Processing	GO:0005623//cell;GO:0032991//macromolecular complex;GO:0005622//intracellular;GO:0044444//cytoplasmic part;GO:0043226//organelle;GO:0043231//intracellular membrane-bounded organelle;GO:0005737//cytoplasm;GO:0043234//protein complex;GO:0043229//intracellular organelle;GO:0044424//intracellular part;GO:0044464//cell part;GO:0043227//membrane-bounded organelle	GO:0005488//binding;GO:0003824//catalytic activity;GO:0016787//hydrolase activity;GO:0097159//organic cyclic compound binding;GO:0097367//carbohydrate derivative binding;GO:1901363//heterocyclic compound binding;GO:0036094//small molecule binding;GO:0032550//purine ribonucleoside binding;GO:0001883//purine nucleoside binding;GO:0001882//nucleoside binding;GO:0032549//ribonucleoside binding	GO:2000142//regulation of DNA-templated transcription, initiation;GO:0044248//cellular catabolic process;GO:0065003//macromolecular complex assembly;GO:0006357//regulation of transcription from RNA polymerase II promoter;GO:0044257//cellular protein catabolic process;GO:0044087//regulation of cellular component biogenesis;GO:0008152//metabolic process;GO:0019941//modification-dependent protein ca…
Pscit08550	16.3333	50.3333	0.8747	1.8884	0.9525	3.5911	2.2218	4.8732	1.23853	3.56203	1.52407	0.00294486	0.0271225	yes	-	respiratory complex assembly protein Rmp1 [Marssonina brunnea f. sp. 'multigermtubi' MB_m1]	-	-	-	-
Pscit08552	3.66667	50.6667	0.1579	0.1049	0.0529	1.7916	0.519	1.5324	0.105233	1.281	3.60561	1.23973e-07	4.87069e-06	yes	pi071	MOZ protein represents a chromatin-associated acetyltransferase [Marssonina brunnea f. sp. 'multigermtubi' MB_m1]	-	-	-	-
Pscit08553	0	16.6667	0	0	0	1.0322	0.023	0.1105	0.001	0.388567	8.60202	0.000233835	0.00349531	yes	pi071	MOZ protein represents a chromatin-associated acetyltransferase [Marssonina brunnea f. sp. 'multigermtubi' MB_m1]	-	-	-	-
Pscit08580	188	77.3333	6.9865	14.6745	18.1777	4.7858	4.667	5.7612	13.2796	5.07133	-1.38877	0.000399102	0.00547273	yes	-	uncharacterized protein RCO7_11360 [Rhynchosporium commune]	-	-	-	-
Pscit08591	535.333	279.667	50.3021	46.7829	46.0153	17.1977	25.1792	24.8614	47.7001	22.4128	-1.08967	5.67186e-05	0.00108845	yes	-	hypothetical protein EURHEDRAFT_407422 [Aspergillus ruber CBS 135680]	-	-	-	-
Pscit08596	18.6667	174.667	2.7064	0.9632	5.8298	54.5471	1.2998	23.7989	3.16647	26.5486	3.06769	0.00079572	0.00954645	yes	-	hypothetical protein CSUB01_11956 [Colletotrichum sublineola]	-	-	-	-
Pscit08623	253.333	127.667	3.8522	5.0189	5.805	1.884	2.3487	2.5266	4.89203	2.2531	-1.11852	0.000360609	0.0050364	yes	bglL	Glycoside hydrolase family 43 [Macrophomina phaseolina MS6]	ko00500//Starch and sucrose metabolism//Carbohydrate metabolism//Metabolism;ko00460//Cyanoamino acid metabolism//Metabolism of other amino acids//Metabolism	-	GO:0003824//catalytic activity;GO:0016787//hydrolase activity	GO:0008152//metabolic process
Pscit08625	20.3333	64	2.2318	3.3094	2.9379	12.3758	3.9302	7.8788	2.82637	8.0616	1.51212	0.00292701	0.0270295	yes	-	--	-	-	-	-
Pscit08630	1790.33	358.333	146.281	146.603	120.866	20.3201	30.603	22.7422	137.917	24.5551	-2.4897	2.30206e-23	6.27456e-21	yes	sod1	superoxide dismutase Cu-Zn [Marssonina brunnea f. sp. 'multigermtubi' MB_m1]	ko04146//Peroxisome//Transport and catabolism//Cellular Processes	GO:0043226//organelle;GO:0031974//membrane-enclosed lumen;GO:0043231//intracellular membrane-bounded organelle;GO:0005623//cell;GO:0044446//intracellular organelle part;GO:0031967//organelle envelope;GO:0043227//membrane-bounded organelle;GO:0031975//envelope;GO:0031970//organelle envelope lumen;GO:0044464//cell part;GO:0044422//organelle part;GO:0005737//cytoplasm;GO:0044444//cytoplasmic part;GO…	GO:0003824//catalytic activity;GO:0016209//antioxidant activity;GO:0043169//cation binding;GO:0005488//binding;GO:0043167//ion binding	GO:0016043//cellular component organization;GO:0045944//positive regulation of transcription from RNA polymerase II promoter;GO:0048518//positive regulation of biological process;GO:0031323//regulation of cellular metabolic process;GO:0010556//regulation of macromolecule biosynthetic process;GO:0072503//cellular divalent inorganic cation homeostasis;GO:0055080//cation homeostasis;GO:0006357//regu…
Pscit08653	124.667	289.333	2.2335	2.0479	3.3523	5.2276	5.7187	4.9759	2.54457	5.3074	1.06059	0.000757393	0.00917498	yes	TPS2	probable trehalose-6-phosphate phosphatase [Rhynchosporium agropyri]	ko00500//Starch and sucrose metabolism//Carbohydrate metabolism//Metabolism	GO:0005623//cell;GO:0005737//cytoplasm;GO:0044424//intracellular part;GO:0044444//cytoplasmic part;GO:0005622//intracellular;GO:0044464//cell part	GO:0019203//carbohydrate phosphatase activity;GO:0003824//catalytic activity;GO:0016787//hydrolase activity;GO:0016788//hydrolase activity, acting on ester bonds;GO:0016791//phosphatase activity;GO:0042578//phosphoric ester hydrolase activity	GO:0071704//organic substance metabolic process;GO:0006796//phosphate-containing compound metabolic process;GO:0050896//response to stimulus;GO:0009311//oligosaccharide metabolic process;GO:0044710//single-organism metabolic process;GO:0009628//response to abiotic stimulus;GO:0044723//single-organism carbohydrate metabolic process;GO:0009987//cellular process;GO:0044699//single-organism process;G…
Pscit08656	40.3333	7	2.2458	3.8585	2.076	0.5203	0.2314	0.5567	2.72677	0.436133	-2.64435	3.61054e-06	0.000100003	yes	FAD2-2	Bifunctional purine biosynthetic protein ADE1 [Neonectria ditissima]	ko01212//Fatty acid metabolism//Global and Overview//Metabolism;ko01040//Biosynthesis of unsaturated fatty acids//Lipid metabolism//Metabolism	-	-	-
Pscit08658	9.66667	1.66667	2.8997	1.8059	1.6194	0.5411	0	0.4343	2.10833	0.325133	-2.697	0.00395305	0.0340679	yes	FAD2-2	fatty acid desaturase [Colletotrichum gloeosporioides Cg-14]	ko01212//Fatty acid metabolism//Global and Overview//Metabolism;ko01040//Biosynthesis of unsaturated fatty acids//Lipid metabolism//Metabolism	-	-	-
Pscit08659	90	37.3333	5.2465	6.1818	5.4048	1.7465	2.5955	1.9113	5.61103	2.08443	-1.42861	0.000170034	0.0027137	yes	-	Bet v1-like protein [Phialocephala scopiformis]	-	-	GO:0016491//oxidoreductase activity;GO:0003824//catalytic activity	GO:0008152//metabolic process
Pscit08679	2	15	0.2554	0.6362	0.4279	2.8595	1.5264	5.0488	0.439833	3.1449	2.83799	0.000760059	0.00920088	yes	-	--	-	-	-	-
Pscit08687	477	1463	35.5727	32.8497	28.9647	137.236	46.5088	81.2248	32.4624	88.3231	1.44402	1.38855e-05	0.000327765	yes	YPL225W	probable DUF757 domain protein [Phialocephala subalpina]	-	GO:0044444//cytoplasmic part;GO:0005737//cytoplasm;GO:0044464//cell part;GO:0005623//cell;GO:1990904//ribonucleoprotein complex;GO:0044424//intracellular part;GO:0030529//intracellular ribonucleoprotein complex;GO:0005622//intracellular;GO:0032991//macromolecular complex	-	-
Pscit08689	2.33333	20	0.6024	0.1251	0.2523	2.6982	3.038	1.2181	0.3266	2.3181	2.82735	0.000322386	0.00458703	yes	-	--	-	-	-	-
Pscit08691	32.6667	6.33333	4.2711	2.0761	2.8798	0.3111	0.1557	1.217	3.07567	0.561267	-2.45414	0.000289193	0.0042074	yes	-	histidine acid phosphatase [Colletotrichum gloeosporioides Cg-14]	-	-	-	-
Pscit08706	24150	10757	401.903	412.173	422.259	166.319	166.154	161.238	412.112	164.57	-1.32433	1.66042e-11	1.23252e-09	yes	-	uncharacterized protein RSE6_12793 [Rhynchosporium secalis]	-	-	-	-
Pscit08720	1654	37441.7	49.9593	52.8513	80.9696	1168.32	1801.28	704.147	61.2601	1224.58	4.3212	8.86586e-35	6.444e-32	yes	hmp	similar to oxidoreductase FAD/NAD(P)-binding domain protein [Botrytis cinerea T4]	-	GO:0043227//membrane-bounded organelle;GO:0044444//cytoplasmic part;GO:0043226//organelle;GO:0043229//intracellular organelle;GO:0005623//cell;GO:0005737//cytoplasm;GO:0043231//intracellular membrane-bounded organelle;GO:0044424//intracellular part;GO:0005622//intracellular;GO:0044464//cell part	GO:0005488//binding;GO:0016491//oxidoreductase activity;GO:0003824//catalytic activity	GO:0044763//single-organism cellular process;GO:0009987//cellular process;GO:0006950//response to stress;GO:0044699//single-organism process;GO:0050896//response to stimulus
Pscit08724	0.333333	11.3333	0.2139	0	0	3.1933	0	2.6909	0.0713	1.9614	4.78184	0.00237765	0.0230059	yes	-	DUF1649-domain-containing protein [Xylona heveae TC161]	-	-	-	-
Pscit08741	8	0.666667	2.5453	0.8454	2.1322	0.19	0.1902	0	1.84097	0.126733	-3.8606	0.00151817	0.0162572	yes	-	--	-	-	-	-
Pscit08746	0.333333	8	0.0416	0	0	0.1862	0.4969	0.0747	0.0138667	0.2526	4.18716	0.0035673	0.0314601	yes	-	related to integral membrane protein [Rhynchosporium agropyri]	-	-	-	-
Pscit08757	605	4216.67	25.3509	21.4004	15.3109	97.1602	90.6136	208.704	20.6874	132.159	2.67545	7.00605e-16	9.93606e-14	yes	PIR	probable pirin [Phialocephala subalpina]	-	-	-	-
Pscit08788	239.333	117.333	16.6803	14.5899	15.8984	4.2058	8.6956	7.9276	15.7229	6.943	-1.17923	0.000569928	0.00726742	yes	-	NAD dependent epimerase [Marssonina brunnea f. sp. 'multigermtubi' MB_m1]	-	-	-	-
Pscit08791	17.6667	3.33333	2.5739	3.0873	1.0781	0.427	0.4273	0.257	2.24643	0.370433	-2.60035	0.0004146	0.00564696	yes	nicC	FAD binding domain protein [Colletotrichum gloeosporioides Nara gc5]	ko01220//Degradation of aromatic compounds//Global and Overview//Metabolism	-	-	GO:0008152//metabolic process
Pscit08824	131	578	3.722	3.804	2.4704	14.0631	13.5828	11.3462	3.33213	12.9974	1.9637	2.8625e-11	2.08926e-09	yes	lgd1	L-galactonate dehydratase [Sclerotinia borealis F-4128]	ko00040//Pentose and glucuronate interconversions//Carbohydrate metabolism//Metabolism	-	-	GO:0008152//metabolic process;GO:0019752//carboxylic acid metabolic process;GO:0044763//single-organism cellular process;GO:0006807//nitrogen compound metabolic process;GO:0043436//oxoacid metabolic process;GO:0071704//organic substance metabolic process;GO:0006520//cellular amino acid metabolic process;GO:0044699//single-organism process;GO:0044238//primary metabolic process;GO:1901564//organoni…
Pscit08828	2	13.3333	0	0	0.4908	0.8747	0.8754	1.4039	0.1636	1.05133	2.68398	0.00579372	0.0455046	yes	-	--	-	-	-	-
Pscit08836	128.667	22	2.0252	1.8478	4.5241	0.5786	0.2428	0.4943	2.79903	0.438567	-2.67406	7.02226e-08	2.84875e-06	yes	PCH_Pc12g07500	carbohydrate-binding module family 24 protein [Xylona heveae TC161]	-	-	-	-
Pscit08848	410	1104.67	12.2186	13.1506	9.1988	31.9827	7.8719	46.5435	11.5227	28.7994	1.32156	0.00347185	0.0309469	yes	YLL056C	NAD(P)-binding protein [Fibulorhizoctonia sp. CBS 109695]	-	-	-	-
Pscit08861	615	3138.33	14.8467	17.2551	15.7752	60.9222	75.6152	85.4336	15.959	73.9903	2.21297	7.33875e-22	1.75366e-19	yes	-	hypothetical protein LY89DRAFT_424672 [Phialocephala scopiformis]	-	-	-	-
Pscit08873	2.66667	14	0.1085	0.0451	0.0455	0.2431	0.3244	0.3414	0.0663667	0.302967	2.19063	0.00363187	0.031894	yes	-	Zn(II)2Cys6 transcription factor [Aspergillus niger]	ko04111//Cell cycle - yeast//Cell growth and death//Cellular Processes;ko04113//Meiosis - yeast//Cell growth and death//Cellular Processes;ko04120//Ubiquitin mediated proteolysis//Folding, sorting and degradation//Genetic Information Processing	-	-	-
Pscit08882	213.667	587.333	9.0191	10.4774	6.9682	21.9768	18.5388	25.2381	8.82157	21.9179	1.313	3.54966e-06	9.89141e-05	yes	-	related to integral membrane protein PTH11 [Phialocephala subalpina]	-	-	-	-
Pscit08892	154.333	401.667	2.3223	5.6701	5.7782	9.9097	13.2067	9.7179	4.5902	10.9448	1.25361	0.000534737	0.00691985	yes	-	related to cell wall mannoprotein [Rhynchosporium secalis]	-	-	-	-
Pscit08893	54	182.667	1.0841	2.0706	1.9072	3.4799	6.1016	6.2675	1.6873	5.283	1.64664	2.80448e-05	0.000594404	yes	-	related to cell wall mannoprotein [Rhynchosporium secalis]	-	-	-	-
Pscit08900	1	12	0	0.454	0	3.401	1.0892	0.4913	0.151333	1.6605	3.45582	0.00452887	0.0377998	yes	-	similar to major royal jelly protein [Botrytis cinerea T4]	-	-	-	-
Pscit08911	225	1080	7.2871	7.9583	1.9002	22.8382	31.5637	17.097	5.7152	23.833	2.06008	1.89039e-06	5.65626e-05	yes	sol5	FAD binding domain protein [Aspergillus fischeri NRRL 181]	-	-	GO:0003824//catalytic activity;GO:0016614//oxidoreductase activity, acting on CH-OH group of donors;GO:0016491//oxidoreductase activity	-
Pscit08919	301.667	754.333	11.4356	17.8365	18.2978	47.4249	26.7157	33.8194	15.8566	35.9867	1.18238	8.80979e-05	0.00156495	yes	SPS19	NAD(P)-binding protein [Phialocephala scopiformis]	ko04146//Peroxisome//Transport and catabolism//Cellular Processes	-	GO:0003824//catalytic activity;GO:0016628//oxidoreductase activity, acting on the CH-CH group of donors, NAD or NADP as acceptor;GO:0016491//oxidoreductase activity;GO:0016627//oxidoreductase activity, acting on the CH-CH group of donors	GO:0022414//reproductive process;GO:0044699//single-organism process;GO:0000003//reproduction;GO:0071704//organic substance metabolic process;GO:0006629//lipid metabolic process;GO:0044237//cellular metabolic process;GO:0009987//cellular process;GO:0043436//oxoacid metabolic process;GO:0044710//single-organism metabolic process;GO:0022413//reproductive process in single-celled organism;GO:0044763…
Pscit08937	1.33333	14	0	0.1854	0	1.25	0.1668	0.4013	0.0618	0.606033	3.29372	0.00523326	0.0422557	yes	tif451	eukaryotic translation initiation factor 4e-1 [Colletotrichum gloeosporioides Nara gc5]	ko03013//RNA transport//Translation//Genetic Information Processing	GO:0043232//intracellular non-membrane-bounded organelle;GO:0044444//cytoplasmic part;GO:0043228//non-membrane-bounded organelle;GO:0035770//ribonucleoprotein granule;GO:0036464//cytoplasmic ribonucleoprotein granule;GO:0030529//intracellular ribonucleoprotein complex;GO:0043227//membrane-bounded organelle;GO:0005737//cytoplasm;GO:0005623//cell;GO:0043229//intracellular organelle;GO:0032991//macr…	GO:0005543//phospholipid binding;GO:0043167//ion binding;GO:0035091//phosphatidylinositol binding;GO:0003676//nucleic acid binding;GO:0005488//binding;GO:0008135//translation factor activity, RNA binding;GO:0003723//RNA binding;GO:1901981//phosphatidylinositol phosphate binding;GO:1901363//heterocyclic compound binding;GO:0097159//organic cyclic compound binding;GO:0043168//anion binding;GO:00082…	GO:0006518//peptide metabolic process;GO:0044271//cellular nitrogen compound biosynthetic process;GO:0044237//cellular metabolic process;GO:1901566//organonitrogen compound biosynthetic process;GO:0044699//single-organism process;GO:0044267//cellular protein metabolic process;GO:0006412//translation;GO:0008152//metabolic process;GO:0019538//protein metabolic process;GO:0009058//biosynthetic proce…
Pscit08940	121635	60474.7	4288.35	4728.14	4937.88	1869.15	2212.48	2182.07	4651.46	2087.9	-1.15563	1.13058e-08	5.33022e-07	yes	adh-1	GroES-like protein [Glarea lozoyensis ATCC 20868]	ko00010//Glycolysis / Gluconeogenesis//Carbohydrate metabolism//Metabolism;ko00350//Tyrosine metabolism//Amino acid metabolism//Metabolism;ko01220//Degradation of aromatic compounds//Global and Overview//Metabolism;ko00071//Fatty acid degradation//Lipid metabolism//Metabolism	-	GO:0005488//binding;GO:0043167//ion binding;GO:0003824//catalytic activity;GO:0043169//cation binding	GO:0044699//single-organism process;GO:0008152//metabolic process;GO:0044710//single-organism metabolic process
Pscit08957	25.3333	7.33333	2.7467	2.623	3.7966	0.6151	1.4365	0.2468	3.05543	0.766133	-1.99571	0.00181753	0.0185409	yes	-	phytanoyl-dioxygenase family protein [Phialocephala scopiformis]	-	-	-	-
Pscit08967	0.666667	9.33333	0.034	0	0.0285	0.457	0.0508	0.2445	0.0208333	0.250767	3.58938	0.00394414	0.0340097	yes	esc1	related to Protein esc1 [Phialocephala subalpina]	-	-	-	-
Pscit08974	2	10.6667	0.0967	0.0803	0.081	0.4329	0.4333	0.3474	0.086	0.404533	2.23385	0.00464383	0.0386484	yes	pgl	6-phosphogluconolactonase [Diplodia seriata]	-	-	-	-
Pscit08988	11.3333	91.6667	0.7799	0.4121	0.9503	8.9443	1.3772	5.0969	0.7141	5.13947	2.84742	9.7733e-06	0.000241823	yes	pps1	Phosphatidylserine synthase/CHO1 [Blumeria graminis f. sp. hordei DH14]	ko00260//Glycine, serine and threonine metabolism//Amino acid metabolism//Metabolism;ko00564//Glycerophospholipid metabolism//Lipid metabolism//Metabolism	GO:0044444//cytoplasmic part;GO:0044424//intracellular part;GO:0005622//intracellular;GO:0044464//cell part;GO:0005623//cell;GO:0005737//cytoplasm	GO:0003824//catalytic activity;GO:0016772//transferase activity, transferring phosphorus-containing groups;GO:0016740//transferase activity	GO:0006793//phosphorus metabolic process;GO:0044710//single-organism metabolic process;GO:0009987//cellular process;GO:0006796//phosphate-containing compound metabolic process;GO:0044238//primary metabolic process;GO:0044237//cellular metabolic process;GO:0008152//metabolic process;GO:0044699//single-organism process;GO:0019637//organophosphate metabolic process;GO:0006629//lipid metabolic proces…
Pscit08999	54	11.3333	4.2999	2.7644	3.0211	0.3624	1.0363	0.4363	3.3618	0.611667	-2.45842	2.2882e-06	6.69804e-05	yes	-	UbiA prenyltransferase [Sclerotinia borealis F-4128]	-	-	-	-
Pscit09002	1.33333	12.6667	0	0.4091	0.1376	1.5936	2.8217	0.2951	0.182233	1.57013	3.10703	0.00493174	0.0404653	yes	SPAC3C7.04	C6 transcription factor [Penicillium brasilianum]	-	-	-	-
Pscit09047	233.667	557	12.0019	10.2017	7.402	28.8529	17.9686	14.6067	9.86853	20.4761	1.05303	0.0011252	0.012669	yes	mcsA	probable methylcitrate synthase [Rhynchosporium secalis]	ko01200//Carbon metabolism//Global and Overview//Metabolism;ko01230//Biosynthesis of amino acids//Global and Overview//Metabolism;ko01210//2-Oxocarboxylic acid metabolism//Global and Overview//Metabolism;ko00630//Glyoxylate and dicarboxylate metabolism//Carbohydrate metabolism//Metabolism;ko00020//Citrate cycle (TCA cycle)//Carbohydrate metabolism//Metabolism	GO:0043226//organelle;GO:0043229//intracellular organelle;GO:0044464//cell part;GO:0044424//intracellular part;GO:0005622//intracellular;GO:0005623//cell;GO:0043227//membrane-bounded organelle;GO:0043231//intracellular membrane-bounded organelle	GO:0016740//transferase activity;GO:0003824//catalytic activity;GO:0046912//transferase activity, transferring acyl groups, acyl groups converted into alkyl on transfer;GO:0016746//transferase activity, transferring acyl groups	GO:0009987//cellular process;GO:0044699//single-organism process;GO:0072329//monocarboxylic acid catabolic process;GO:0019541//propionate metabolic process;GO:0044238//primary metabolic process;GO:0044763//single-organism cellular process;GO:0008152//metabolic process;GO:0046395//carboxylic acid catabolic process;GO:0044237//cellular metabolic process;GO:0044242//cellular lipid catabolic process;…
Pscit09058	1.33333	13.3333	0.0371	0	0.0933	0.5822	0.1387	0.4672	0.0434667	0.396033	3.18764	0.00130193	0.0142579	yes	tamm41	related to proline transport helper PTH1 C. albicans [Phialocephala subalpina]	-	-	-	-
Pscit09061	4252.33	12770.3	155.56	129.993	128.055	351.007	413.466	334.932	137.869	366.468	1.41039	1.84931e-11	1.36692e-09	yes	-	similar to FAD binding domain protein [Botrytis cinerea T4]	-	-	-	-
Pscit09084	1.33333	18.3333	0	0.4111	0	0.8314	2.404	2.2242	0.137033	1.81987	3.73123	0.000115981	0.00197575	yes	unc-51	kinase-like protein [Phialocephala scopiformis]	-	-	-	-
Pscit09087	9.66667	0.333333	2.2104	2.1692	0.8417	0	0	0.1806	1.74043	0.0602	-4.85354	0.000119662	0.00202462	yes	-	--	-	-	-	-
Pscit09118	1220	633.667	50.6103	51.826	48.3362	21.6928	27.7746	20.1619	50.2575	23.2098	-1.11461	1.71898e-06	5.19685e-05	yes	Aqp3	aquaporin-like protein [Phialocephala scopiformis]	-	GO:0016020//membrane	-	-
Pscit09127	169291	60423.3	7390.71	7820.89	7490.52	2019.27	2644.23	2647.83	7567.37	2437.11	-1.63462	7.48675e-15	9.67399e-13	yes	ERG25	similar to C-4 sterol methyl oxidase [Botrytis cinerea T4]	ko00100//Steroid biosynthesis//Lipid metabolism//Metabolism	GO:0016020//membrane;GO:0044424//intracellular part;GO:0043231//intracellular membrane-bounded organelle;GO:0043226//organelle;GO:0005622//intracellular;GO:0005623//cell;GO:0044464//cell part;GO:0044422//organelle part;GO:0044425//membrane part;GO:0043229//intracellular organelle;GO:0031090//organelle membrane;GO:0031224//intrinsic component of membrane;GO:0043227//membrane-bounded organelle	GO:0043167//ion binding;GO:0003824//catalytic activity;GO:0005488//binding;GO:0046872//metal ion binding;GO:0043169//cation binding;GO:0046914//transition metal ion binding	GO:0006082//organic acid metabolic process;GO:0044699//single-organism process;GO:0009987//cellular process;GO:0044237//cellular metabolic process;GO:0008152//metabolic process;GO:0071704//organic substance metabolic process;GO:0044763//single-organism cellular process;GO:0044238//primary metabolic process;GO:0016128//phytosteroid metabolic process;GO:0016125//sterol metabolic process;GO:1901360/…
Pscit09137	17.6667	432.667	0.6002	0.4984	1.0442	20.1258	12.4512	14.6445	0.714267	15.7405	4.46187	3.20883e-28	1.24388e-25	yes	PDA6-1	cytochrome p450 pisatin [Colletotrichum gloeosporioides Nara gc5]	-	-	GO:0046872//metal ion binding;GO:0005488//binding;GO:0043167//ion binding;GO:0016491//oxidoreductase activity;GO:0043169//cation binding;GO:0003824//catalytic activity	-
Pscit09140	103.333	39.3333	5.7594	4.3583	2.8404	2.1496	1.4574	0.5843	4.31937	1.3971	-1.62838	0.000704013	0.00863436	yes	-	heterokaryon incompatibility protein [Colletotrichum graminicola M1.001]	-	-	-	-
Pscit09141	22	1.33333	2.7092	2.2497	1.0087	0.1498	0.1499	0	1.9892	0.0999	-4.31556	3.3788e-07	1.21026e-05	yes	-	heterokaryon incompatibility protein [Colletotrichum tofieldiae]	-	-	-	-
Pscit09153	1115	2997.67	28.9211	30.0614	25.7642	84.7515	35.9118	86.4157	28.2489	69.0263	1.28895	1.60923e-05	0.000371808	yes	mcl	isocitrate lyase and phosphorylmutase [Phialocephala scopiformis]	ko01200//Carbon metabolism//Global and Overview//Metabolism;ko00630//Glyoxylate and dicarboxylate metabolism//Carbohydrate metabolism//Metabolism	-	GO:0016829//lyase activity;GO:0016830//carbon-carbon lyase activity;GO:0003824//catalytic activity;GO:0016833//oxo-acid-lyase activity	GO:0044699//single-organism process;GO:0044237//cellular metabolic process;GO:0008152//metabolic process;GO:0044281//small molecule metabolic process;GO:0043436//oxoacid metabolic process;GO:0071704//organic substance metabolic process;GO:0006082//organic acid metabolic process;GO:0044710//single-organism metabolic process;GO:0009987//cellular process;GO:0044763//single-organism cellular process
Pscit09173	10.6667	33.3333	0.0833	0.1153	0.1861	0.3731	0.4564	0.2495	0.128233	0.359667	1.48789	0.0057605	0.0453253	yes	-	Glycosyl hydrolase family 43 protein [Colletotrichum higginsianum IMI 349063]	-	-	-	-
Pscit09179	0	11.6667	0	0	0	4.8918	0.6386	2.3043	0.001	2.61157	11.3507	7.21953e-05	0.00132198	yes	-	--	-	-	-	-
Pscit09184	5.66667	25.6667	0.2725	0.2828	0.4565	2.2881	0.6107	1.2242	0.337267	1.37433	2.02677	0.00321862	0.0291212	yes	rpl13	60S ribosomal protein L13 [Glarea lozoyensis ATCC 20868]	ko03010//Ribosome//Translation//Genetic Information Processing	GO:0005623//cell;GO:1990904//ribonucleoprotein complex;GO:0044424//intracellular part;GO:0032991//macromolecular complex;GO:0005622//intracellular;GO:0044464//cell part;GO:0030529//intracellular ribonucleoprotein complex	-	-
Pscit09188	664.333	2698.67	11.8084	11.4033	10.0975	12.5603	57.3718	53.1073	11.1031	41.0131	1.88513	5.18462e-06	0.000137031	yes	rglB	related to rhamnogalacturonate lyase precursor [Phialocephala subalpina]	-	-	-	-
Pscit09197	95	39.3333	2.2772	3.2206	3.3384	0.9031	1.3026	1.1191	2.9454	1.10827	-1.41016	0.000249213	0.0036998	yes	uapA	related to purine permease [Phialocephala subalpina]	-	-	GO:0015205//nucleobase transmembrane transporter activity;GO:0005215//transporter activity;GO:0022857//transmembrane transporter activity;GO:0022892//substrate-specific transporter activity;GO:0022891//substrate-specific transmembrane transporter activity	GO:0044699//single-organism process;GO:0009987//cellular process;GO:0006810//transport;GO:0015851//nucleobase transport;GO:0071702//organic substance transport;GO:0044763//single-organism cellular process;GO:1902578//single-organism localization;GO:0051234//establishment of localization;GO:0044765//single-organism transport;GO:0051179//localization;GO:0071705//nitrogen compound transport
Pscit09218	0	6	0	0	0	1.2148	0.0935	0.45	0.001	0.5861	9.195	0.00425205	0.0361114	yes	-	--	-	-	-	-
Pscit09231	1.33333	13.3333	0.1315	0.1092	0	1.1783	0.1965	0.7092	0.0802333	0.694667	3.11405	0.00187134	0.0189349	yes	rps-28	related to 40S ribosomal protein S28 [Rhynchosporium commune]	ko03010//Ribosome//Translation//Genetic Information Processing	GO:0005623//cell;GO:0044464//cell part;GO:0005622//intracellular	-	-
Pscit09253	20	5.33333	0.378	0.5355	0.2608	0.0664	0.0997	0.1199	0.391433	0.0953333	-2.03771	0.00125786	0.0138874	yes	msh3	DNA mismatch repair protein msh3 [Phialocephala scopiformis]	ko03430//Mismatch repair//Replication and repair//Genetic Information Processing	GO:0044446//intracellular organelle part;GO:0043228//non-membrane-bounded organelle;GO:0043226//organelle;GO:0044427//chromosomal part;GO:0043231//intracellular membrane-bounded organelle;GO:0044424//intracellular part;GO:0032300//mismatch repair complex;GO:0005623//cell;GO:0044422//organelle part;GO:0043227//membrane-bounded organelle;GO:0044464//cell part;GO:1990391//DNA repair complex;GO:00432…	GO:1901363//heterocyclic compound binding;GO:0001882//nucleoside binding;GO:0003676//nucleic acid binding;GO:0036094//small molecule binding;GO:0000217//DNA secondary structure binding;GO:0097367//carbohydrate derivative binding;GO:0032550//purine ribonucleoside binding;GO:0003677//DNA binding;GO:0003690//double-stranded DNA binding;GO:0001883//purine nucleoside binding;GO:0005488//binding;GO:009…	GO:0071840//cellular component organization or biogenesis;GO:1901576//organic substance biosynthetic process;GO:0044260//cellular macromolecule metabolic process;GO:0006281//DNA repair;GO:0006260//DNA replication;GO:0022402//cell cycle process;GO:0006974//cellular response to DNA damage stimulus;GO:0071170//site-specific DNA replication termination;GO:0009987//cellular process;GO:0044699//single-…
Pscit09277	4	0	0.3054	0.5073	0.7676	0	0	0	0.526767	0.001	-9.04102	0.0052736	0.0425301	yes	-	--	-	-	-	-
Pscit09290	2	28	0.0799	0.1327	0	1.4012	0.0597	1.2561	0.0708667	0.905667	3.6758	0.000518352	0.00674786	yes	VPS62	related to VPS62 Vacuolar Protein Sorting [Phialocephala subalpina]	-	-	-	-
Pscit09298	167.333	421	3.5579	4.3408	4.1498	10.7871	7.9744	8.4849	4.01617	9.08213	1.17721	3.96034e-05	0.000806117	yes	FBP1	probable Fructose-1,6-bisphosphatase [Phialocephala subalpina]	ko01200//Carbon metabolism//Global and Overview//Metabolism;ko00010//Glycolysis / Gluconeogenesis//Carbohydrate metabolism//Metabolism;ko00051//Fructose and mannose metabolism//Carbohydrate metabolism//Metabolism;ko00680//Methane metabolism//Energy metabolism//Metabolism;ko00030//Pentose phosphate pathway//Carbohydrate metabolism//Metabolism	-	GO:0050308//sugar-phosphatase activity;GO:0016788//hydrolase activity, acting on ester bonds;GO:0019203//carbohydrate phosphatase activity;GO:0016787//hydrolase activity;GO:0042578//phosphoric ester hydrolase activity;GO:0016791//phosphatase activity;GO:0003824//catalytic activity	GO:0006793//phosphorus metabolic process;GO:0009987//cellular process;GO:0044237//cellular metabolic process;GO:0008152//metabolic process;GO:0006796//phosphate-containing compound metabolic process
Pscit09299	298.667	33	8.7895	7.096	8.3857	0.8657	0.912	0.5759	8.0904	0.784533	-3.3663	2.20141e-21	5.05282e-19	yes	mx1	related to vacuolar sorting protein VPS1, dynamin, and related proteins [Rhynchosporium secalis]	-	-	-	-
Pscit09307	77	38	2.4732	2.0794	1.8128	0.9692	1.0393	0.7501	2.1218	0.919533	-1.20631	0.0017704	0.0181238	yes	cmkA	probable Ca2+/calmodulin-dependent kinase-1 [Rhynchosporium secalis]	-	-	GO:0005488//binding;GO:0097159//organic cyclic compound binding;GO:0097367//carbohydrate derivative binding;GO:1901363//heterocyclic compound binding;GO:0004672//protein kinase activity;GO:0016772//transferase activity, transferring phosphorus-containing groups;GO:0032549//ribonucleoside binding;GO:0036094//small molecule binding;GO:0003824//catalytic activity;GO:0016301//kinase activity;GO:00167…	GO:0043170//macromolecule metabolic process;GO:0043412//macromolecule modification;GO:0008152//metabolic process;GO:0071704//organic substance metabolic process;GO:0019538//protein metabolic process;GO:0006796//phosphate-containing compound metabolic process;GO:0044260//cellular macromolecule metabolic process;GO:0009987//cellular process;GO:0044237//cellular metabolic process;GO:0006464//cellula…
Pscit09308	1.33333	12.6667	0.15	0	0.377	1.6798	0.7845	2.1569	0.175667	1.5404	3.13239	0.000819162	0.00979402	yes	bglM	(Trans)glycosidase [Glarea lozoyensis ATCC 20868]	ko00500//Starch and sucrose metabolism//Carbohydrate metabolism//Metabolism;ko00460//Cyanoamino acid metabolism//Metabolism of other amino acids//Metabolism	-	GO:0003824//catalytic activity;GO:0015926//glucosidase activity;GO:0016798//hydrolase activity, acting on glycosyl bonds;GO:0016787//hydrolase activity;GO:0004553//hydrolase activity, hydrolyzing O-glycosyl compounds	GO:0051273//beta-glucan metabolic process;GO:0044237//cellular metabolic process;GO:0005975//carbohydrate metabolic process;GO:0008152//metabolic process;GO:0006073//cellular glucan metabolic process;GO:0030243//cellulose metabolic process;GO:0044238//primary metabolic process;GO:0044260//cellular macromolecule metabolic process;GO:0071704//organic substance metabolic process;GO:0005976//polysacc…
Pscit09321	4.66667	35.3333	0.445	0.5173	0.1491	1.6608	1.5293	4.6385	0.370467	2.60953	2.81638	5.04711e-05	0.000988123	yes	-	--	-	-	-	-
Pscit09322	0	6.66667	0	0	0	0.6786	1.1319	3.2675	0.001	1.69267	10.7251	0.000985908	0.011382	yes	-	--	-	-	-	-
Pscit09329	3275.33	10322.7	100.461	92.8639	102.38	322.917	134.875	396.409	98.5684	284.733	1.53041	1.25395e-06	3.96986e-05	yes	psi1	psi protein [Marssonina brunnea f. sp. 'multigermtubi' MB_m1]	-	GO:0032991//macromolecular complex;GO:0005622//intracellular;GO:0015935//small ribosomal subunit;GO:0043229//intracellular organelle;GO:0043226//organelle;GO:0005840//ribosome;GO:0044391//ribosomal subunit;GO:0044444//cytoplasmic part;GO:0043232//intracellular non-membrane-bounded organelle;GO:0044424//intracellular part;GO:0044464//cell part;GO:1990904//ribonucleoprotein complex;GO:0043228//non-…	GO:0005488//binding;GO:0005515//protein binding	GO:0015031//protein transport;GO:0006515//misfolded or incompletely synthesized protein catabolic process;GO:0009987//cellular process;GO:0044257//cellular protein catabolic process;GO:0034641//cellular nitrogen compound metabolic process;GO:0070727//cellular macromolecule localization;GO:0033036//macromolecule localization;GO:0009059//macromolecule biosynthetic process;GO:0044267//cellular prote…
Pscit09343	17.6667	4	0.3029	0.5973	0.8246	0.1413	0.1697	0.034	0.574933	0.115	-2.32176	0.00197829	0.0198101	yes	-	Zn(2)-C6 fungal-type DNA-binding domain protein [Metarhizium album ARSEF 1941]	-	-	-	-
Pscit09344	69.6667	22.3333	1.2909	2.6312	3.1131	0.7008	0.5553	0.8437	2.34507	0.699933	-1.74434	0.000187682	0.00293362	yes	-	Zn(2)-C6 fungal-type DNA-binding domain protein [Metarhizium album ARSEF 1941]	-	-	-	-
Pscit09370	10.3333	36	0.1479	0.7368	0.413	1.6191	1.3995	1.1517	0.432567	1.3901	1.68419	0.00365967	0.03208	yes	-	hypothetical protein LY89DRAFT_717194 [Phialocephala scopiformis]	-	-	-	-
Pscit09455	10.3333	1	1.3263	2.0454	1.746	0.2829	0	0.1703	1.7059	0.151067	-3.49728	0.000413806	0.00564381	yes	SPBC1271.10c	MFS general substrate transporter [Glarea lozoyensis ATCC 20868]	-	-	GO:0016740//transferase activity;GO:0003824//catalytic activity;GO:0016772//transferase activity, transferring phosphorus-containing groups	GO:0006796//phosphate-containing compound metabolic process;GO:0044237//cellular metabolic process;GO:0008152//metabolic process;GO:0009987//cellular process;GO:0006793//phosphorus metabolic process;GO:0044699//single-organism process;GO:0044763//single-organism cellular process
Pscit09465	48	175.667	1.7689	2.6114	1.8111	7.8861	5.58	7.0649	2.0638	6.84367	1.72947	1.59197e-06	4.86347e-05	yes	MAT1	alpha box protein [Rhynchosporium secalis]	-	-	-	-
Pscit09467	14.6667	0	6.1087	1.5218	0.8529	0	0	0	2.8278	0.001	-11.4655	6.47209e-06	0.000167258	yes	TYR	Di-copper centre-containing [Glarea lozoyensis ATCC 20868]	ko00350//Tyrosine metabolism//Amino acid metabolism//Metabolism;ko00740//Riboflavin metabolism//Metabolism of cofactors and vitamins//Metabolism	-	-	-
Pscit09468	18.3333	0	5.1797	3.1912	0.14	0	0	0	2.83697	0.001	-11.4701	1.09227e-05	0.000266483	yes	-	Di-copper centre-containing [Glarea lozoyensis ATCC 20868]	ko00350//Tyrosine metabolism//Amino acid metabolism//Metabolism;ko00740//Riboflavin metabolism//Metabolism of cofactors and vitamins//Metabolism	-	-	-
Pscit09469	12.3333	0	3.6623	2.585	0	0	0	0	2.08243	0.001	-11.0241	0.00027141	0.00396854	yes	tyr1	Di-copper centre-containing [Glarea lozoyensis ATCC 20868]	ko00350//Tyrosine metabolism//Amino acid metabolism//Metabolism;ko00740//Riboflavin metabolism//Metabolism of cofactors and vitamins//Metabolism	-	GO:0005488//binding;GO:0043169//cation binding;GO:0003824//catalytic activity;GO:0043167//ion binding	GO:0044699//single-organism process;GO:0008152//metabolic process;GO:0044710//single-organism metabolic process
Pscit09472	572	157	29.0542	23.1161	22.3006	3.5966	5.0539	10.1898	24.8236	6.2801	-1.98285	6.35542e-08	2.59028e-06	yes	SPBPB21E7.09	L-asparaginase [Colletotrichum simmondsii]	ko00460//Cyanoamino acid metabolism//Metabolism of other amino acids//Metabolism;ko00250//Alanine, aspartate and glutamate metabolism//Amino acid metabolism//Metabolism	-	-	GO:0006082//organic acid metabolic process;GO:0044699//single-organism process;GO:1901605//alpha-amino acid metabolic process;GO:0044237//cellular metabolic process;GO:1901564//organonitrogen compound metabolic process;GO:0019752//carboxylic acid metabolic process;GO:0044281//small molecule metabolic process;GO:0044238//primary metabolic process;GO:0009066//aspartate family amino acid metabolic p…
Pscit09479	59.6667	219	0.9825	0.9518	2.309	2.7298	8.5837	2.5014	1.41443	4.60497	1.70297	0.00112499	0.012669	yes	GIT1	MFS general substrate transporter [Phialocephala scopiformis]	-	GO:0016020//membrane;GO:0044425//membrane part;GO:0031224//intrinsic component of membrane	GO:0008514//organic anion transmembrane transporter activity;GO:0005215//transporter activity;GO:0022891//substrate-specific transmembrane transporter activity;GO:0015075//ion transmembrane transporter activity;GO:0022892//substrate-specific transporter activity;GO:0008509//anion transmembrane transporter activity;GO:0022857//transmembrane transporter activity	GO:0006820//anion transport;GO:0044765//single-organism transport;GO:0051179//localization;GO:0044699//single-organism process;GO:1902578//single-organism localization;GO:0006811//ion transport;GO:0009987//cellular process;GO:0071702//organic substance transport;GO:0006810//transport;GO:0015711//organic anion transport;GO:0044763//single-organism cellular process;GO:0051234//establishment of loca…
Pscit09491	0	4	0	0	0	0.1788	0.179	0.2153	0.001	0.191033	7.57768	0.00631817	0.0486382	yes	-	Importin beta-like protein KAP120 [Talaromyces islandicus]	-	-	-	-
Pscit09498	8.33333	26.3333	0.4429	0.8091	0.6679	1.9838	2.0516	1.4328	0.639967	1.82273	1.51003	0.00599005	0.0467101	yes	-	c6 transcription factor [Diplodia corticola]	-	-	-	-
Pscit09530	53.6667	237.333	1.6209	1.8727	1.5054	6.234	7.0553	6.5546	1.66633	6.61463	1.98898	1.23431e-09	6.87899e-08	yes	-	--	-	-	-	-
Pscit09539	0.666667	11.6667	0	0	0.2837	1.7694	1.8974	0.9129	0.0945667	1.52657	4.01282	0.000207316	0.00317788	yes	CYP503A1	Cytochrome P450 [Cordyceps brongniartii RCEF 3172]	-	-	GO:0005488//binding	-
Pscit09554	127.667	335.333	6.2843	10.9373	11.3221	31.2313	20.6452	15.3944	9.51457	22.4236	1.23681	0.000643666	0.0080622	yes	CTR2	Ctr copper transporter [Phialocephala scopiformis]	-	GO:0044425//membrane part;GO:0016020//membrane;GO:0031224//intrinsic component of membrane	GO:0015075//ion transmembrane transporter activity;GO:0022891//substrate-specific transmembrane transporter activity;GO:0005375//copper ion transmembrane transporter activity;GO:0022892//substrate-specific transporter activity;GO:0046873//metal ion transmembrane transporter activity;GO:0022890//inorganic cation transmembrane transporter activity;GO:0022857//transmembrane transporter activity;GO:0…	GO:0055065//metal ion homeostasis;GO:0044763//single-organism cellular process;GO:0051234//establishment of localization;GO:0009987//cellular process;GO:0030003//cellular cation homeostasis;GO:0019725//cellular homeostasis;GO:0065007//biological regulation;GO:0044699//single-organism process;GO:0044765//single-organism transport;GO:0050801//ion homeostasis;GO:0046916//cellular transition metal io…
Pscit09556	117.333	322.667	5.6188	10.4682	5.9742	24.3058	13.5623	17.0896	7.35373	18.3192	1.31681	0.000244885	0.00364798	yes	CTR2	Ctr copper transporter [Phialocephala scopiformis]	-	-	-	-
Pscit09580	3475.67	1811.33	66.8168	62.1586	96.6828	32.356	38.0379	35.6935	75.2194	35.3625	-1.08889	2.39766e-06	6.9941e-05	yes	FRE3	FreB, similar to ferric-chelate reductase [Botrytis cinerea T4]	-	-	-	-
Pscit09596	7	34	0.0341	0.099	0.1712	0.8009	0.1527	0.4132	0.101433	0.4556	2.16724	0.00256217	0.0242641	yes	tif471	related to translation initiation factor eIF-4F [Rhynchosporium secalis]	ko03013//RNA transport//Translation//Genetic Information Processing	GO:0043228//non-membrane-bounded organelle;GO:0032991//macromolecular complex;GO:0044444//cytoplasmic part;GO:0030529//intracellular ribonucleoprotein complex;GO:0005622//intracellular;GO:0035770//ribonucleoprotein granule;GO:1990904//ribonucleoprotein complex;GO:0044464//cell part;GO:0044424//intracellular part;GO:0043232//intracellular non-membrane-bounded organelle;GO:0043229//intracellular or…	-	-
Pscit09615	92.6667	286.667	4.7755	4.2134	3.3338	7.3896	17.6532	8.3146	4.10757	11.1191	1.43669	0.000209522	0.00320606	yes	-	Mold-specific m46 protein [Colletotrichum higginsianum IMI 349063]	-	-	-	-
Pscit09616	0	21.3333	0	0	0	2.287	0.8804	2.9649	0.001	2.0441	10.9973	2.15932e-08	9.58451e-07	yes	-	Mold-specific m46 protein [Colletotrichum higginsianum IMI 349063]	-	-	-	-
Pscit09635	1.33333	25.3333	0	0	0.108	0.8662	0.1926	0.9269	0.036	0.6619	4.20054	2.2447e-05	0.000489935	yes	mccA	probable methylcrotonoyl-CoA carboxylase biotin carboxylase chain [Phialocephala subalpina]	ko00280//Valine, leucine and isoleucine degradation//Amino acid metabolism//Metabolism	-	GO:0043167//ion binding;GO:0001883//purine nucleoside binding;GO:0016879//ligase activity, forming carbon-nitrogen bonds;GO:0016874//ligase activity;GO:0097159//organic cyclic compound binding;GO:0001882//nucleoside binding;GO:0032550//purine ribonucleoside binding;GO:0043169//cation binding;GO:0003824//catalytic activity;GO:0097367//carbohydrate derivative binding;GO:1901363//heterocyclic compou…	-
Pscit09636	33.6667	128.667	0.7792	1.7254	1.2692	4.9762	2.1668	6.4183	1.25793	4.52043	1.84541	0.000113494	0.00194098	yes	-	--	-	-	-	-
Pscit09704	52	19	2.9771	3.6748	4.3139	1.3214	1.5028	0.723	3.65527	1.1824	-1.62826	0.000371007	0.00516096	yes	-	--	-	-	-	-
Pscit09716	17.3333	50.3333	1.3461	0.8129	0.7176	2.5577	2.2399	2.5292	0.958867	2.44227	1.34882	0.00274631	0.0255911	yes	ago1	similar to eukaryotic translation initiation factor 2C 2 [Botrytis cinerea T4]	-	-	-	-
Pscit09721	2.66667	18.6667	0	0.4969	0.3008	1.6082	1.7883	1.9359	0.2659	1.77747	2.74087	0.000269148	0.00394794	yes	-	--	-	-	-	-
Pscit09770	534	1272.67	28.7592	28.8039	25.6161	64.7113	48.1025	65.6111	27.7264	59.475	1.10102	3.21827e-06	9.08405e-05	yes	fabG	3-oxoacyl-(acyl-carrier-protein) reductase [Sclerotinia borealis F-4128]	-	-	GO:0003824//catalytic activity	GO:0044699//single-organism process;GO:0044710//single-organism metabolic process;GO:0008152//metabolic process
Pscit09776	30.3333	123	1.3977	0.4737	0.5257	2.5338	3.1965	2.5632	0.799033	2.7645	1.79069	7.95234e-05	0.00143455	yes	-	Alkaline phosphatase-like protein [Glarea lozoyensis ATCC 20868]	-	-	-	-
Pscit09785	8.33333	91	0.156	0.5829	0.9147	7.3361	3.9625	5.5371	0.5512	5.6119	3.34784	7.66091e-10	4.39595e-08	yes	-	Transposable element Tc1 transposase [Hypsizygus marmoreus]	-	-	-	-
Pscit09791	0	10.3333	0	0	0	3	0.1251	0.9029	0.001	1.34267	10.3909	0.00067708	0.00838848	yes	-	probable DNA-directed RNA polymerase III subunit RPC1 [Phialocephala subalpina]	ko00230//Purine metabolism//Nucleotide metabolism//Metabolism;ko00240//Pyrimidine metabolism//Nucleotide metabolism//Metabolism;ko03020//RNA polymerase//Transcription//Genetic Information Processing	-	-	-
Pscit09802	239.667	637	3.2348	3.3638	2.8341	8.0416	7.4608	6.8271	3.14423	7.44317	1.24321	1.48074e-06	4.5798e-05	yes	ileS	similar to isoleucyl-tRNA synthetase [Botrytis cinerea T4]	ko00970//Aminoacyl-tRNA biosynthesis//Translation//Genetic Information Processing	GO:0044444//cytoplasmic part;GO:0044424//intracellular part;GO:0005737//cytoplasm;GO:0005622//intracellular;GO:0005623//cell;GO:0044464//cell part	GO:0016875//ligase activity, forming carbon-oxygen bonds;GO:0003824//catalytic activity;GO:0016874//ligase activity;GO:0016876//ligase activity, forming aminoacyl-tRNA and related compounds;GO:0004812//aminoacyl-tRNA ligase activity	GO:0019752//carboxylic acid metabolic process;GO:0006399//tRNA metabolic process;GO:0043436//oxoacid metabolic process;GO:0043170//macromolecule metabolic process;GO:0006725//cellular aromatic compound metabolic process;GO:0019538//protein metabolic process;GO:0006082//organic acid metabolic process;GO:1901360//organic cyclic compound metabolic process;GO:0044249//cellular biosynthetic process;GO…
Pscit09805	30.3333	234.333	1.3421	0.9991	1.3956	5.2509	9.0239	12.06	1.2456	8.77827	2.8171	8.4479e-12	6.69842e-10	yes	-	uncharacterized protein RAG0_00031 [Rhynchosporium agropyri]	-	-	-	-
Pscit09807	30.3333	484.333	1.223	1.0473	0.8324	16.404	8.9369	19.4038	1.03423	14.9149	3.85012	2.0682e-22	5.30553e-20	yes	TRI11	similar to benzoate 4-monooxygenase cytochrome P450 [Botrytis cinerea T4]	-	-	GO:1901363//heterocyclic compound binding;GO:0046872//metal ion binding;GO:0003824//catalytic activity;GO:0097159//organic cyclic compound binding;GO:0046906//tetrapyrrole binding;GO:0043167//ion binding;GO:0016491//oxidoreductase activity;GO:0005488//binding;GO:0046914//transition metal ion binding;GO:0043169//cation binding	GO:0008152//metabolic process;GO:0044710//single-organism metabolic process;GO:0044699//single-organism process
Pscit09831	169	64.6667	4.8995	4.1069	11.3838	2.0357	2.9353	2.0768	6.79673	2.34927	-1.53263	0.000434297	0.00584944	yes	-	--	-	-	-	-
Pscit09832	11.3333	71	0.5325	1.5034	1.0706	9.5398	3.5008	4.6893	1.0355	5.90997	2.51282	6.56946e-06	0.000169273	yes	-	ketosteroid isomerase-like protein [Metarhizium robertsii]	-	-	-	-
Pscit09833	2.66667	18.6667	0	0.3082	0.3109	2.6318	0.4159	1.0005	0.206367	1.3494	2.70904	0.00397973	0.0342489	yes	-	ketosteroid isomerase-like protein [Metarhizium robertsii]	-	-	-	-
Pscit09835	1	16.6667	0	0.0524	0.0264	0.9186	0.0471	0.2552	0.0262667	0.406967	3.95361	0.00146176	0.0157548	yes	app1	related to ABP1-actin-binding protein [Rhynchosporium agropyri]	-	-	-	-
Pscit09842	1.33333	12.6667	0.327	0.1358	0.137	2.6852	0.2443	2.0571	0.199933	1.6622	3.0555	0.00378016	0.0329212	yes	-	--	-	-	-	-
Pscit09843	30.3333	10.3333	1.3943	2.3156	2.7483	0.4286	1.2255	0.2948	2.15273	0.649633	-1.72847	0.00465303	0.0386881	yes	-	--	-	-	-	-
Pscit09848	24	68.6667	1.5738	1.4114	1.0547	3.3364	4.8441	1.8102	1.34663	3.33023	1.30627	0.00577651	0.0454308	yes	-	similar to transcription factor Cys6 [Botrytis cinerea T4]	-	-	-	-
Pscit09849	13.6667	75	0.664	0.802	0.7079	3.064	4.5999	2.9834	0.724633	3.5491	2.29213	3.06932e-07	1.11312e-05	yes	-	C2H2 type zinc finger domain protein [Aspergillus fischeri NRRL 181]	-	-	GO:0005488//binding	GO:0090304//nucleic acid metabolic process;GO:0046483//heterocycle metabolic process;GO:0097659//nucleic acid-templated transcription;GO:0006725//cellular aromatic compound metabolic process;GO:0018130//heterocycle biosynthetic process;GO:0019438//aromatic compound biosynthetic process;GO:0034641//cellular nitrogen compound metabolic process;GO:0071704//organic substance metabolic process;GO:0009…
Pscit09859	0.666667	17.3333	0	0.4299	0	5.9899	0.5801	4.1868	0.1433	3.5856	4.6451	0.000155967	0.00252852	yes	-	--	-	-	-	-
Pscit09875	25.3333	9.33333	1.8744	1.9661	2.7272	0.8837	0.8845	0.3546	2.18923	0.7076	-1.62942	0.00447675	0.0375083	yes	-	hypothetical protein TOPH_05619 [Tolypocladium ophioglossoides CBS 100239]	-	-	-	-
Pscit09885	36	102.667	0.5147	0.8997	1.1119	2.3253	1.7201	2.6288	0.8421	2.22473	1.40157	0.000738609	0.00898277	yes	Ing3	FYVE/PHD zinc finger [Glarea lozoyensis ATCC 20868]	-	GO:0043231//intracellular membrane-bounded organelle;GO:0032991//macromolecular complex;GO:0044464//cell part;GO:0043234//protein complex;GO:0043227//membrane-bounded organelle;GO:0043232//intracellular non-membrane-bounded organelle;GO:0000228//nuclear chromosome;GO:0070822//Sin3-type complex;GO:0044424//intracellular part;GO:0005634//nucleus;GO:0000790//nuclear chromatin;GO:0031974//membrane-en…	GO:0043169//cation binding;GO:0005488//binding;GO:0046872//metal ion binding;GO:0043167//ion binding	GO:0033043//regulation of organelle organization;GO:0051252//regulation of RNA metabolic process;GO:0065007//biological regulation;GO:0009893//positive regulation of metabolic process;GO:0050789//regulation of biological process;GO:0045935//positive regulation of nucleobase-containing compound metabolic process;GO:0051128//regulation of cellular component organization;GO:2001141//regulation of RN…
Pscit09895	84.6667	201.333	3.7335	3.8648	3.856	11.6826	5.6551	6.8939	3.8181	8.0772	1.081	0.00277256	0.0257944	yes	TPM2	actin lateral-binding protein [Sporothrix insectorum RCEF 264]	-	GO:0043228//non-membrane-bounded organelle;GO:0044464//cell part;GO:0044424//intracellular part;GO:0043226//organelle;GO:0044446//intracellular organelle part;GO:0043229//intracellular organelle;GO:0005856//cytoskeleton;GO:0032153//cell division site;GO:0043232//intracellular non-membrane-bounded organelle;GO:0030427//site of polarized growth;GO:0044422//organelle part;GO:0032155//cell division s…	-	GO:0044763//single-organism cellular process;GO:0071840//cellular component organization or biogenesis;GO:0044802//single-organism membrane organization;GO:0061025//membrane fusion;GO:0044699//single-organism process;GO:0016043//cellular component organization;GO:0045026//plasma membrane fusion;GO:0044801//single-organism membrane fusion;GO:0009987//cellular process;GO:0061024//membrane organizat…
Pscit09899	452	208.333	28.7103	27.9739	16.678	10.2854	7.8905	12.218	24.4541	10.1313	-1.27126	4.94423e-05	0.000973366	yes	-	GrpB domain protein [Colletotrichum higginsianum IMI 349063]	-	-	-	-
Pscit09941	0.666667	9.33333	0.2266	0.1882	0	1.3531	1.3542	2.4433	0.138267	1.71687	3.63425	0.000683419	0.00843109	yes	-	thioredoxin reductase [Marssonina brunnea f. sp. 'multigermtubi' MB_m1]	ko00240//Pyrimidine metabolism//Nucleotide metabolism//Metabolism;ko00450//Selenocompound metabolism//Metabolism of other amino acids//Metabolism	-	-	-
Pscit09946	4	18.3333	0.3315	0.5506	0.2777	1.7323	0.8256	2.3832	0.3866	1.64703	2.09096	0.00430616	0.0364644	yes	-	--	-	-	-	-
Pscit09950	1248.33	476.333	41.8138	40.2873	28.9385	10.1555	15.1712	12.3451	37.0132	12.5573	-1.55952	1.59047e-09	8.6972e-08	yes	AGP2	amino acid transporter-like protein [Phialocephala scopiformis]	-	GO:0031224//intrinsic component of membrane;GO:0044425//membrane part;GO:0016020//membrane	GO:0022892//substrate-specific transporter activity;GO:0046943//carboxylic acid transmembrane transporter activity;GO:0022857//transmembrane transporter activity;GO:0005215//transporter activity;GO:0015075//ion transmembrane transporter activity;GO:0005342//organic acid transmembrane transporter activity;GO:0008514//organic anion transmembrane transporter activity;GO:0022891//substrate-specific t…	GO:0051234//establishment of localization;GO:0044763//single-organism cellular process;GO:0051179//localization;GO:0044699//single-organism process;GO:0009987//cellular process
Pscit09955	126.667	68.6667	4.0308	5.0019	5.9945	2.2651	3.0791	1.9535	5.00907	2.43257	-1.04206	0.00390967	0.0338127	yes	-	thioredoxin-like protein [Phialocephala scopiformis]	-	-	-	GO:0044699//single-organism process;GO:0044710//single-organism metabolic process;GO:0008152//metabolic process
Pscit09958	6	26.6667	0.3259	0.2706	0.273	1.4189	1.3795	0.5368	0.289833	1.11173	1.93952	0.00167781	0.0173902	yes	ALG14	UDP-N-acetylglucosamine transferase subunit alg14 [Marssonina brunnea f. sp. 'multigermtubi' MB_m1]	ko00510//N-Glycan biosynthesis//Glycan biosynthesis and metabolism//Metabolism;ko00513//Various types of N-glycan biosynthesis//Glycan biosynthesis and metabolism//Metabolism	-	-	-
Pscit09970	3.33333	38.3333	0.1113	0.0462	0.0932	1.8072	0.0832	0.6002	0.0835667	0.8302	3.31246	0.000471106	0.00625416	yes	-	uncharacterized protein RCO7_10287 [Rhynchosporium commune]	-	-	-	-
Pscit09978	12.6667	0.666667	2.5717	1.6427	2.4857	0.1477	0	0.1778	2.23337	0.1085	-4.36345	1.46659e-05	0.000343398	yes	-	ATPase family AAA domain-containing protein 3B [Valsa mali]	-	-	-	-
Pscit09998	4099.67	1890	52.9566	50.1411	123.649	21.381	48.1394	24.4613	75.5824	31.3272	-1.27063	0.000584588	0.00742721	yes	SPAPB24D3.01	related to GAL4-like transcriptional activator [Phialocephala subalpina]	-	GO:0044464//cell part;GO:0044424//intracellular part;GO:0043227//membrane-bounded organelle;GO:0043231//intracellular membrane-bounded organelle;GO:0043229//intracellular organelle;GO:0005623//cell;GO:0043226//organelle;GO:0005622//intracellular	GO:0016772//transferase activity, transferring phosphorus-containing groups;GO:0043169//cation binding;GO:0043167//ion binding;GO:0003676//nucleic acid binding;GO:0016779//nucleotidyltransferase activity;GO:0034061//DNA polymerase activity;GO:0046872//metal ion binding;GO:0046914//transition metal ion binding;GO:0005488//binding;GO:0003824//catalytic activity;GO:1901363//heterocyclic compound bin…	GO:2001141//regulation of RNA biosynthetic process;GO:0006725//cellular aromatic compound metabolic process;GO:1903506//regulation of nucleic acid-templated transcription;GO:1901360//organic cyclic compound metabolic process;GO:0071704//organic substance metabolic process;GO:0009987//cellular process;GO:0006139//nucleobase-containing compound metabolic process;GO:0010556//regulation of macromolec…
Pscit10011	6.33333	58.3333	0.5688	1.1808	0.5956	5.5196	6.1616	8.3056	0.781733	6.66227	3.09126	5.41723e-09	2.68461e-07	yes	-	--	-	-	-	-
Pscit10012	0.333333	7	0	0.3005	0	1.0806	1.8926	3.252	0.100167	2.07507	4.37268	0.00244068	0.0234445	yes	-	--	-	-	-	-
Pscit10039	1200	3363.67	43.763	40.4652	31.8617	118.629	50.6007	125.114	38.6966	98.1146	1.34226	1.22752e-05	0.000294942	yes	AN10778	related to heat shock protein MDJ1 [Rhynchosporium commune]	-	-	GO:0005515//protein binding;GO:0005488//binding	-
Pscit10040	0	23.3333	0	0	0	7.3446	0.6392	3.8441	0.001	3.94263	11.9449	7.35587e-07	2.45062e-05	yes	-	--	-	-	-	-
Pscit10047	14.3333	65.3333	0.7968	0.7168	1.0012	3.8165	3.4229	2.9834	0.838267	3.4076	2.02327	4.96426e-06	0.000132613	yes	elmMI	hard-surface induced protein 5 [Zymoseptoria brevis]	-	-	-	-
Pscit10048	0	20.3333	0	0	0	0.9898	0.0388	0.1869	0.001	0.405167	8.66237	2.82737e-05	0.000596381	yes	-	monooxygenase FAD-binding protein [Aspergillus oryzae]	-	-	-	-
Pscit10063	8.66667	1.66667	1.0725	2.3154	1.4374	0.4803	0.3205	0	1.60843	0.266933	-2.5911	0.00537377	0.0431187	yes	-	--	-	-	-	-
Pscit10066	58.3333	17.6667	4.2637	3.3259	2.5435	1.0127	1.1583	0.4644	3.3777	0.878467	-1.94298	4.57085e-05	0.000912288	yes	-	--	-	-	-	-
Pscit10069	23.3333	4.66667	3.1869	3.1757	1.6018	0.1903	0.8571	0.3437	2.6548	0.4637	-2.51734	0.000250552	0.00371337	yes	-	Fidgetin-like protein 1 [Madurella mycetomatis]	-	-	-	-
Pscit10073	27.3333	2	5.669	2.1136	1.0661	0.3455	0.1729	0	2.94957	0.1728	-4.09333	5.04245e-06	0.000134086	yes	PUT4	related to amino acid transporter [Phialocephala subalpina]	-	-	-	-
Pscit10074	5.33333	0	3.3199	1.3784	0.2781	0	0	0	1.6588	0.001	-10.6959	0.00291201	0.0269195	yes	-	proline-specific permease [Cladophialophora carrionii]	-	GO:0016020//membrane	-	GO:0044699//single-organism process;GO:0051179//localization;GO:0051234//establishment of localization;GO:0006810//transport
Pscit10075	8.66667	0	3.6902	2.8286	0.2378	0	0	0	2.2522	0.001	-11.1371	0.000415008	0.00564696	yes	lysP	related to amino acid transporter [Phialocephala subalpina]	-	GO:0031224//intrinsic component of membrane;GO:0044425//membrane part;GO:0016020//membrane	GO:0008514//organic anion transmembrane transporter activity;GO:0046943//carboxylic acid transmembrane transporter activity;GO:0005342//organic acid transmembrane transporter activity;GO:0005215//transporter activity;GO:0022857//transmembrane transporter activity;GO:0015075//ion transmembrane transporter activity;GO:0022892//substrate-specific transporter activity;GO:0008509//anion transmembrane …	GO:0051234//establishment of localization;GO:0051179//localization;GO:0044699//single-organism process;GO:0044763//single-organism cellular process;GO:0009987//cellular process
Pscit10082	54.6667	145.667	2.4	2.465	4.1798	11.1737	4.1052	6.4134	3.01493	7.23077	1.26202	0.00399122	0.0343139	yes	fahd2	probable fumarylacetoacetate hydrolase domain-containing protein 2 [Phialocephala subalpina]	-	-	-	-
Pscit10083	0	15.6667	0	0	0	2.6512	0.8443	2.6112	0.001	2.03557	10.9912	7.67174e-07	2.53459e-05	yes	FAHD2	probable fumarylacetoacetate hydrolase domain-containing protein 2 [Phialocephala subalpina]	-	-	-	-
Pscit10092	86.3333	223	5.317	5.8256	5.6914	17.1442	12.3033	8.9588	5.61133	12.8021	1.18996	0.000573366	0.00730095	yes	-	gamma-tubulin complex, DGRIP84/Spc97 component [Rhizoctonia solani 123E]	-	-	-	-
Pscit10099	0	4.66667	0	0	0	0.0678	0.1357	0.3264	0.001	0.176633	7.46461	0.00471639	0.039103	yes	FAAH	related to glutamyl-tRNA(Gln) amidotransferase subunit A [Rhynchosporium agropyri]	ko00620//Pyruvate metabolism//Carbohydrate metabolism//Metabolism	GO:0005623//cell;GO:0044424//intracellular part;GO:0044464//cell part;GO:0043227//membrane-bounded organelle;GO:0005622//intracellular;GO:0043229//intracellular organelle;GO:0043231//intracellular membrane-bounded organelle;GO:0043226//organelle	GO:0016491//oxidoreductase activity;GO:0016614//oxidoreductase activity, acting on CH-OH group of donors;GO:0016879//ligase activity, forming carbon-nitrogen bonds;GO:0003824//catalytic activity;GO:0016874//ligase activity	GO:0044237//cellular metabolic process;GO:0044710//single-organism metabolic process;GO:0009987//cellular process;GO:0044699//single-organism process;GO:0055114//oxidation-reduction process;GO:0008152//metabolic process
Pscit10121	6.33333	25.3333	0.4407	0.6405	0.7384	1.4805	2.9635	2.1783	0.606533	2.20743	1.86371	0.00190247	0.0191941	yes	-	Protein kinase-like (PK-like) [Glarea lozoyensis ATCC 20868]	-	-	-	-
Pscit10124	170.667	68	7.9987	7.361	3.5575	0.9849	3.758	1.8525	6.30573	2.19847	-1.52017	0.00168923	0.0174567	yes	-	Peptidase aspartic [Isaria fumosorosea ARSEF 2679]	-	-	-	-
Pscit10174	85.6667	30	2.9738	3.8634	3.9376	0.3938	2.15	0.8189	3.5916	1.1209	-1.67997	0.00153529	0.0163902	yes	-	Ankyrin repeat-containing protein [Glarea lozoyensis ATCC 20868]	-	-	-	-
Pscit10179	2035	855.667	47.3734	53.294	59.2152	18.0939	22.1456	20.4404	53.2942	20.2266	-1.39772	2.73857e-10	1.6821e-08	yes	-	related to F-box domain protein [Phialocephala subalpina]	-	-	-	-
Pscit10194	0	9.33333	0	0	0	0.4392	0.5861	0.4112	0.001	0.478833	8.90338	2.63511e-05	0.000561942	yes	pdh1	FAD/NAD(P)-binding protein [Glarea lozoyensis ATCC 20868]	ko00260//Glycine, serine and threonine metabolism//Amino acid metabolism//Metabolism	-	GO:0016491//oxidoreductase activity;GO:0097159//organic cyclic compound binding;GO:0003824//catalytic activity;GO:0005488//binding;GO:0000166//nucleotide binding;GO:1901265//nucleoside phosphate binding;GO:1901363//heterocyclic compound binding;GO:0036094//small molecule binding;GO:0016614//oxidoreductase activity, acting on CH-OH group of donors	GO:0044699//single-organism process;GO:0008152//metabolic process;GO:0044710//single-organism metabolic process
Pscit10205	20.6667	54	4.2053	4.411	3.5228	11.0696	9.5906	7.359	4.04637	9.33973	1.20675	0.00560641	0.0443932	yes	-	--	-	-	-	-
Pscit10217	1.66667	36.3333	0.1401	0.2327	0.2347	9.6221	0.314	1.7626	0.2025	3.89957	4.26732	0.00011764	0.00200012	yes	CCP1	similar to cytochrome c peroxidase [Botrytis cinerea T4]	-	-	GO:0046906//tetrapyrrole binding;GO:1901363//heterocyclic compound binding;GO:0005488//binding;GO:0097159//organic cyclic compound binding	GO:0044710//single-organism metabolic process;GO:0008152//metabolic process;GO:0006950//response to stress;GO:0050896//response to stimulus;GO:0044699//single-organism process
Pscit10218	788.667	1825.67	46.1044	43.2893	37.1581	138.789	41.2436	79.9363	42.1839	86.6563	1.03861	0.002503	0.0238853	yes	ccp-1	similar to cytochrome c peroxidase [Botrytis cinerea T4]	-	-	GO:1901363//heterocyclic compound binding;GO:0046906//tetrapyrrole binding;GO:0097159//organic cyclic compound binding;GO:0005488//binding	GO:0044710//single-organism metabolic process;GO:0050896//response to stimulus;GO:0006950//response to stress;GO:0044699//single-organism process;GO:0008152//metabolic process
Pscit10227	542	277.667	13.6484	11.5943	9.774	6.6179	5.2157	3.8422	11.6722	5.22527	-1.1595	6.85724e-05	0.00126714	yes	ptr2	probable MFS peptide transporter, putaitve [Phialocephala subalpina]	-	GO:0016020//membrane;GO:0044425//membrane part;GO:0031224//intrinsic component of membrane	-	GO:0015833//peptide transport;GO:0006810//transport;GO:0044765//single-organism transport;GO:0051234//establishment of localization;GO:0042886//amide transport;GO:0071705//nitrogen compound transport;GO:0071702//organic substance transport;GO:1902578//single-organism localization;GO:0051179//localization;GO:0044699//single-organism process
Pscit10238	5.33333	0.333333	2.4186	1.4346	1.1578	0	0	0.3105	1.67033	0.1035	-4.01243	0.0044763	0.0375083	yes	-	--	-	-	-	-
Pscit10253	44.6667	20.3333	2.3196	2.9673	2.1007	1.1232	0.9836	0.9014	2.46253	1.00273	-1.29621	0.00317364	0.0287888	yes	DUR3	urea active transporter [Sclerotinia borealis F-4128]	-	GO:0016020//membrane;GO:0043226//organelle;GO:0044425//membrane part;GO:0043229//intracellular organelle;GO:0043227//membrane-bounded organelle;GO:0043231//intracellular membrane-bounded organelle;GO:0005622//intracellular;GO:0005623//cell;GO:0044464//cell part;GO:0044424//intracellular part;GO:0031224//intrinsic component of membrane	GO:0022892//substrate-specific transporter activity;GO:0005215//transporter activity;GO:0015075//ion transmembrane transporter activity;GO:0008324//cation transmembrane transporter activity;GO:0022891//substrate-specific transmembrane transporter activity;GO:0042887//amide transmembrane transporter activity;GO:0022857//transmembrane transporter activity;GO:0008519//ammonium transmembrane transpor…	GO:0071702//organic substance transport;GO:0009987//cellular process;GO:0006811//ion transport;GO:0015848//spermidine transport;GO:0051179//localization;GO:0015672//monovalent inorganic cation transport;GO:0044765//single-organism transport;GO:0071705//nitrogen compound transport;GO:0015695//organic cation transport;GO:0044763//single-organism cellular process;GO:0006812//cation transport;GO:0044…
Pscit10280	265	141	13.7829	10.3345	16.7589	5.1226	7.0386	7.4732	13.6254	6.5448	-1.05788	0.00100648	0.0115507	yes	-	hypothetical protein OIDMADRAFT_180287 [Oidiodendron maius Zn]	-	-	-	-
Pscit10293	5	22.3333	0.4414	1.8326	0.5546	5.6012	2.3083	3.768	0.942867	3.8925	2.04557	0.00333804	0.0300769	yes	-	--	-	-	-	-
Pscit10321	1.66667	24.6667	0.504	0.6278	0	9.5941	1.1297	3.8498	0.377267	4.85787	3.68667	0.000136835	0.00227762	yes	-	--	-	-	-	-
Pscit10330	1	11.3333	0	0.1547	0.078	1.1817	0.2783	1.0878	0.0775667	0.849267	3.45271	0.00142008	0.0153767	yes	-	--	-	-	-	-
Pscit10334	0.666667	8.66667	0	0	0.1335	0.476	0.5955	0.573	0.0445	0.548167	3.62274	0.0011655	0.0130326	yes	-	hypothetical protein ANO14919_144510 [fungal sp. No.14919]	-	-	-	-
Pscit10360	2291.67	716.667	50.9651	38.9767	20.6155	8.6598	11.982	9.592	36.8524	10.0779	-1.87056	1.05201e-09	5.93892e-08	yes	OXP1	similar to 5-oxoprolinase [Botrytis cinerea T4]	ko00480//Glutathione metabolism//Metabolism of other amino acids//Metabolism	GO:0005737//cytoplasm;GO:0044444//cytoplasmic part;GO:0005623//cell;GO:0044424//intracellular part;GO:0005622//intracellular;GO:0044464//cell part	GO:0043168//anion binding;GO:0005543//phospholipid binding;GO:0016787//hydrolase activity;GO:0043167//ion binding;GO:0003824//catalytic activity;GO:0016810//hydrolase activity, acting on carbon-nitrogen (but not peptide) bonds;GO:0016812//hydrolase activity, acting on carbon-nitrogen (but not peptide) bonds, in cyclic amides;GO:0005488//binding;GO:0008289//lipid binding	GO:0006790//sulfur compound metabolic process;GO:0044237//cellular metabolic process;GO:0008152//metabolic process;GO:0009987//cellular process
Pscit10377	88.6667	28	5.6342	4.3913	1.8631	0.8485	1.6985	0.6662	3.96287	1.07107	-1.8875	0.000249646	0.00370309	yes	lys2	similar to NRPS-like enzyme [Botrytis cinerea T4]	-	-	-	-
Pscit10393	11	37	0.2627	1.1634	1.027	1.5688	3.0094	3.2263	0.8177	2.6015	1.6697	0.00521838	0.0422019	yes	MAL11	probable alpha-glucoside transport protein [Rhynchosporium secalis]	-	GO:0016020//membrane;GO:0031224//intrinsic component of membrane;GO:0044425//membrane part	GO:0005215//transporter activity;GO:0022857//transmembrane transporter activity	GO:0009987//cellular process;GO:0044763//single-organism cellular process;GO:0044699//single-organism process
Pscit10395	4.33333	27	0.4965	0.4947	0.1664	2.0754	1.7804	2.5877	0.385867	2.14783	2.47671	6.83472e-05	0.00126572	yes	MAL11	probable alpha-glucoside transport protein [Rhynchosporium secalis]	-	GO:0016020//membrane	GO:0022857//transmembrane transporter activity;GO:0005215//transporter activity	-
Pscit10406	0.333333	9.66667	0	0.1786	0	1.9268	2.5712	0.1933	0.0595333	1.56377	4.71518	0.00201275	0.0200745	yes	-	major facilitator superfamily MFS-1 [Metarhizium robertsii ARSEF 23]	-	-	-	-
Pscit10407	60	247.333	1.3878	1.8857	1.691	8.4523	2.6156	7.7092	1.65483	6.25903	1.91925	1.12032e-05	0.000272564	yes	ACX1	acyl-CoA oxidase [Phialocephala scopiformis]	ko04146//Peroxisome//Transport and catabolism//Cellular Processes;ko01212//Fatty acid metabolism//Global and Overview//Metabolism;ko00071//Fatty acid degradation//Lipid metabolism//Metabolism;ko01040//Biosynthesis of unsaturated fatty acids//Lipid metabolism//Metabolism;ko00592//alpha-Linolenic acid metabolism//Lipid metabolism//Metabolism	GO:0044446//intracellular organelle part;GO:0043227//membrane-bounded organelle;GO:0044438//microbody part;GO:0044444//cytoplasmic part;GO:0044424//intracellular part;GO:0044439//peroxisomal part;GO:0044464//cell part;GO:0042579//microbody;GO:0043226//organelle;GO:0043229//intracellular organelle;GO:0043231//intracellular membrane-bounded organelle;GO:0005737//cytoplasm;GO:0005623//cell;GO:000562…	GO:0036094//small molecule binding;GO:0097159//organic cyclic compound binding;GO:0016627//oxidoreductase activity, acting on the CH-CH group of donors;GO:1901265//nucleoside phosphate binding;GO:0016491//oxidoreductase activity;GO:0005488//binding;GO:0000166//nucleotide binding;GO:1901363//heterocyclic compound binding;GO:0016634//oxidoreductase activity, acting on the CH-CH group of donors, oxy…	GO:0044237//cellular metabolic process;GO:0044712//single-organism catabolic process;GO:0019752//carboxylic acid metabolic process;GO:0009056//catabolic process;GO:0008152//metabolic process;GO:0006631//fatty acid metabolic process;GO:0009062//fatty acid catabolic process;GO:0044255//cellular lipid metabolic process;GO:0032787//monocarboxylic acid metabolic process;GO:0044248//cellular catabolic …
Pscit10408	0.333333	24.3333	0.0309	0	0	0.9458	0.0923	0.7775	0.0103	0.6052	5.8767	2.50538e-06	7.24774e-05	yes	ACX1	acyl-CoA oxidase [Phialocephala scopiformis]	ko04146//Peroxisome//Transport and catabolism//Cellular Processes;ko01212//Fatty acid metabolism//Global and Overview//Metabolism;ko00071//Fatty acid degradation//Lipid metabolism//Metabolism;ko01040//Biosynthesis of unsaturated fatty acids//Lipid metabolism//Metabolism;ko00592//alpha-Linolenic acid metabolism//Lipid metabolism//Metabolism	GO:0042579//microbody;GO:0043229//intracellular organelle;GO:0044422//organelle part;GO:0044439//peroxisomal part;GO:0044424//intracellular part;GO:0044446//intracellular organelle part;GO:0044438//microbody part;GO:0044444//cytoplasmic part;GO:0044464//cell part;GO:0005737//cytoplasm;GO:0005777//peroxisome;GO:0005623//cell;GO:0043227//membrane-bounded organelle;GO:0043231//intracellular membrane…	GO:0016491//oxidoreductase activity;GO:0097159//organic cyclic compound binding;GO:0036094//small molecule binding;GO:0016634//oxidoreductase activity, acting on the CH-CH group of donors, oxygen as acceptor;GO:1901265//nucleoside phosphate binding;GO:0005488//binding;GO:0003824//catalytic activity;GO:0000166//nucleotide binding;GO:0016627//oxidoreductase activity, acting on the CH-CH group of do…	GO:0072329//monocarboxylic acid catabolic process;GO:0009056//catabolic process;GO:0044248//cellular catabolic process;GO:0044255//cellular lipid metabolic process;GO:0009062//fatty acid catabolic process;GO:0006629//lipid metabolic process;GO:0044710//single-organism metabolic process;GO:0008152//metabolic process;GO:0044712//single-organism catabolic process;GO:0043436//oxoacid metabolic proces…
Pscit10436	117	45.6667	2.6071	2.5979	3.7128	0.9731	1.2769	0.859	2.9726	1.03633	-1.52024	5.62664e-05	0.00108215	yes	Aoc3	copper amine oxidase [Magnaporthe oryzae Y34]	ko00260//Glycine, serine and threonine metabolism//Amino acid metabolism//Metabolism;ko00360//Phenylalanine metabolism//Amino acid metabolism//Metabolism;ko00350//Tyrosine metabolism//Amino acid metabolism//Metabolism;ko00410//beta-Alanine metabolism//Metabolism of other amino acids//Metabolism	-	GO:0016491//oxidoreductase activity;GO:0003824//catalytic activity;GO:0005488//binding	GO:0008152//metabolic process
Pscit10442	892.333	425	37.4749	71.6552	54.2888	23.3996	23.84	23.8642	54.473	23.7013	-1.20058	1.36537e-05	0.000323607	yes	YFH7	similar to phosphoribulokinase/uridine kinase family protein [Botrytis cinerea T4]	-	GO:0044444//cytoplasmic part;GO:0005622//intracellular;GO:0043229//intracellular organelle;GO:0043231//intracellular membrane-bounded organelle;GO:0043226//organelle;GO:0005623//cell;GO:0005737//cytoplasm;GO:0044464//cell part;GO:0043227//membrane-bounded organelle;GO:0044424//intracellular part	GO:0003824//catalytic activity;GO:0097159//organic cyclic compound binding;GO:0001883//purine nucleoside binding;GO:0016462//pyrophosphatase activity;GO:0017111//nucleoside-triphosphatase activity;GO:0001882//nucleoside binding;GO:0016817//hydrolase activity, acting on acid anhydrides;GO:0016818//hydrolase activity, acting on acid anhydrides, in phosphorus-containing anhydrides;GO:0097367//carboh…	GO:0044237//cellular metabolic process;GO:0006796//phosphate-containing compound metabolic process;GO:0009987//cellular process;GO:0008152//metabolic process;GO:0006793//phosphorus metabolic process
Pscit10449	0	12.6667	0	0	0	1.3046	0	0.7248	0.001	0.676467	9.40188	0.000422243	0.00570855	yes	SYT11	related to C2 domain protein [Phialocephala subalpina]	ko04144//Endocytosis//Transport and catabolism//Cellular Processes	-	GO:0005488//binding;GO:0043169//cation binding;GO:0043167//ion binding	-
Pscit10458	193.667	1545.67	6.756	4.5142	5.0805	33.8952	34.9799	48.0604	5.45023	38.9785	2.83829	5.63932e-25	1.78859e-22	yes	sol5	related to isoamyl alcohol oxidase [Phialocephala subalpina]	-	-	GO:0003824//catalytic activity;GO:0016614//oxidoreductase activity, acting on CH-OH group of donors;GO:0016491//oxidoreductase activity	-
Pscit10464	6.33333	49.6667	0.4625	0.1397	0.1409	3.076	0.1885	1.7003	0.2477	1.65493	2.74011	0.00118799	0.0132332	yes	TMS1	similar to membrane protein TMS1 [Botrytis cinerea T4]	-	-	-	-
Pscit10468	51	6.66667	3.1436	3.5367	6.7959	0.1514	0.9091	0.5468	4.49207	0.535767	-3.0677	7.39018e-07	2.45551e-05	yes	-	--	-	-	-	-
Pscit10481	348	1588.33	14.1624	13.4404	5.0846	71.8167	18.9203	40.1548	10.8958	43.6306	2.00157	7.80043e-06	0.00019749	yes	-	Pc15g00880 [Penicillium rubens Wisconsin 54-1255]	-	-	-	-
Pscit10489	70.6667	224.333	8.6391	7.4053	10.0385	39.3177	5.4133	30.4271	8.6943	25.0527	1.52682	0.00479443	0.0395568	yes	rps3002	40S ribosomal protein S30 [Pyrenophora tritici-repentis Pt-1C-BFP]	ko03010//Ribosome//Translation//Genetic Information Processing	GO:0005622//intracellular;GO:0032991//macromolecular complex;GO:0005623//cell;GO:0044424//intracellular part;GO:1990904//ribonucleoprotein complex;GO:0030529//intracellular ribonucleoprotein complex;GO:0044464//cell part	-	GO:0010467//gene expression;GO:0008152//metabolic process;GO:0071704//organic substance metabolic process;GO:0043170//macromolecule metabolic process
Pscit10491	3.66667	45.3333	0.0928	0.0514	0.1554	1.8931	0.0924	1.3896	0.0998667	1.12503	3.49382	0.000162437	0.00260917	yes	osm1	related to fumarate reductase [Phialocephala subalpina]	-	GO:0005622//intracellular;GO:0043226//organelle;GO:0043227//membrane-bounded organelle;GO:0044444//cytoplasmic part;GO:0044464//cell part;GO:0044424//intracellular part;GO:0005623//cell;GO:0043229//intracellular organelle;GO:0005737//cytoplasm;GO:0043231//intracellular membrane-bounded organelle	GO:1901363//heterocyclic compound binding;GO:0097159//organic cyclic compound binding;GO:0046906//tetrapyrrole binding;GO:0005488//binding	GO:0044710//single-organism metabolic process;GO:0008152//metabolic process;GO:0044699//single-organism process
Pscit10501	19	4.33333	3.2463	2.3441	1.6553	0.4214	0.6327	0.3805	2.41523	0.4782	-2.33648	0.000409132	0.00559317	yes	-	uncharacterized protein PAC_19738 [Phialocephala subalpina]	-	-	-	-
Pscit10539	13	1.33333	0.3961	0.6578	1.5925	0.1183	0.1184	0	0.882133	0.0789	-3.4829	0.000320131	0.00456613	yes	-	--	-	-	-	-
Pscit10542	453.667	2507	19.9376	20.9709	14.3982	93.3011	107.966	67.5877	18.4356	89.6183	2.2813	2.5032e-18	4.4557e-16	yes	cel61a	related to endoglucanase IV precursor [Phialocephala subalpina]	-	-	-	GO:0071704//organic substance metabolic process;GO:0005975//carbohydrate metabolic process;GO:1901575//organic substance catabolic process;GO:0044238//primary metabolic process;GO:0009056//catabolic process;GO:0016052//carbohydrate catabolic process;GO:0009057//macromolecule catabolic process;GO:0043170//macromolecule metabolic process;GO:0008152//metabolic process;GO:0000272//polysaccharide cata…
Pscit10547	32.3333	10	2.0931	2.5749	1.9482	0.3472	1.0425	0.418	2.2054	0.602567	-1.87185	0.000881556	0.0103834	yes	-	NACHT and Ankyrin domain protein [Metarhizium acridum CQMa 102]	-	-	-	-
Pscit10548	58.3333	18.6667	2.7673	2.9601	1.5717	0.7703	0.6307	0.6744	2.43303	0.6918	-1.81433	5.99044e-05	0.00114455	yes	ANKRD44	ankyrin repeat protein [Ophiostoma piceae UAMH 11346]	-	-	-	-
Pscit10561	9.66667	54.3333	0.2722	0.6782	0.7411	3.4038	3.6608	1.4678	0.563833	2.84413	2.33465	3.5511e-05	0.000730488	yes	GA3ox2-1	gibberellin 20-oxidase [Drechmeria coniospora]	-	-	GO:0043169//cation binding;GO:0016705//oxidoreductase activity, acting on paired donors, with incorporation or reduction of molecular oxygen;GO:0043167//ion binding;GO:0016491//oxidoreductase activity;GO:0003824//catalytic activity;GO:0005488//binding	GO:0044699//single-organism process;GO:0008152//metabolic process;GO:0044710//single-organism metabolic process
Pscit10566	0	18	0	0	0	7.9704	0.4835	5.5243	0.001	4.6594	12.1859	9.90554e-06	0.000244402	yes	-	probable Acetyl-CoA acyltransferase [Phialocephala subalpina]	ko04146//Peroxisome//Transport and catabolism//Cellular Processes;ko01212//Fatty acid metabolism//Global and Overview//Metabolism;ko00280//Valine, leucine and isoleucine degradation//Amino acid metabolism//Metabolism;ko00071//Fatty acid degradation//Lipid metabolism//Metabolism;ko01040//Biosynthesis of unsaturated fatty acids//Lipid metabolism//Metabolism;ko00592//alpha-Linolenic acid metabolism/…	GO:0043227//membrane-bounded organelle;GO:0005623//cell;GO:0005737//cytoplasm;GO:0043226//organelle;GO:0044444//cytoplasmic part;GO:0044464//cell part;GO:0043229//intracellular organelle;GO:0044424//intracellular part;GO:0005622//intracellular;GO:0043231//intracellular membrane-bounded organelle	GO:0003824//catalytic activity;GO:0016740//transferase activity;GO:0016746//transferase activity, transferring acyl groups	-
Pscit10567	1780	5376.33	92.6299	88.9088	81.1326	337.773	116.834	257.752	87.5571	237.453	1.43935	4.30986e-06	0.000117654	yes	POT1	probable Acetyl-CoA acyltransferase [Phialocephala subalpina]	ko04146//Peroxisome//Transport and catabolism//Cellular Processes;ko01212//Fatty acid metabolism//Global and Overview//Metabolism;ko00280//Valine, leucine and isoleucine degradation//Amino acid metabolism//Metabolism;ko00071//Fatty acid degradation//Lipid metabolism//Metabolism;ko01040//Biosynthesis of unsaturated fatty acids//Lipid metabolism//Metabolism;ko00592//alpha-Linolenic acid metabolism/…	GO:0005777//peroxisome;GO:0005623//cell;GO:0044464//cell part;GO:0044446//intracellular organelle part;GO:0005737//cytoplasm;GO:0044424//intracellular part;GO:0031975//envelope;GO:0043229//intracellular organelle;GO:0005622//intracellular;GO:0042579//microbody;GO:0043227//membrane-bounded organelle;GO:0043226//organelle;GO:0031967//organelle envelope;GO:0044422//organelle part;GO:0043231//intrace…	GO:0016740//transferase activity;GO:0016408//C-acyltransferase activity;GO:0016746//transferase activity, transferring acyl groups;GO:0016747//transferase activity, transferring acyl groups other than amino-acyl groups;GO:0003824//catalytic activity	GO:0006629//lipid metabolic process;GO:0006631//fatty acid metabolic process;GO:0016054//organic acid catabolic process;GO:0044699//single-organism process;GO:0046395//carboxylic acid catabolic process;GO:0044710//single-organism metabolic process;GO:0019752//carboxylic acid metabolic process;GO:0043436//oxoacid metabolic process;GO:0044237//cellular metabolic process;GO:0072329//monocarboxylic a…
Pscit10583	5.66667	51.3333	0.0982	0.2039	0.4114	1.7961	2.1278	2.074	0.237833	1.9993	3.07147	4.33426e-08	1.81312e-06	yes	-	similar to transcription factor Cys6 [Botrytis cinerea T4]	-	-	-	-
Pscit10590	2	14	0	0.1422	0.0718	0.4476	0.192	0.8467	0.0713333	0.495433	2.79604	0.00339906	0.030418	yes	-	related to SRP40-suppressor of mutant AC40 of RNA polymerase I and III [Phialocephala subalpina]	-	-	-	-
Pscit10598	37	126.333	1.5211	1.4736	1.9538	7.4941	2.841	4.8296	1.6495	5.0549	1.61565	0.00020601	0.0031662	yes	-	glycoside hydrolase family 43 [Aspergillus oryzae]	-	-	GO:0003824//catalytic activity;GO:0016787//hydrolase activity;GO:0016798//hydrolase activity, acting on glycosyl bonds	GO:0044238//primary metabolic process;GO:0008152//metabolic process
Pscit10618	121.333	66.6667	3.276	3.357	4.496	1.9512	2.2392	1.2214	3.70967	1.80393	-1.04014	0.00523473	0.0422557	yes	SPAC2E1P3.01	GroES-like protein [Glarea lozoyensis ATCC 20868]	-	-	-	-
Pscit10630	709.333	161	34.6882	27.9185	22.0548	6.8055	4.6848	5.475	28.2205	5.6551	-2.31912	3.20803e-15	4.23947e-13	yes	SPAPB1E7.08c	MFS general substrate transporter [Phialocephala scopiformis]	-	GO:0031224//intrinsic component of membrane;GO:0044425//membrane part;GO:0016020//membrane	-	GO:0044699//single-organism process;GO:0044763//single-organism cellular process;GO:0009987//cellular process
Pscit10649	33	10.6667	3.0543	2.9711	1.6814	0.7166	1.0432	0.3921	2.56893	0.7173	-1.84052	0.000829332	0.00988174	yes	Ankrd28	ankyrin [Coniochaeta ligniaria NRRL 30616]	-	-	-	-
Pscit10651	22.6667	7	2.618	2.7175	1.2793	0.7329	0.652	0.3921	2.20493	0.592333	-1.89625	0.00174315	0.0178973	yes	Mib1	ankyrin repeat protein [Ophiostoma piceae UAMH 11346]	-	-	-	-
Pscit10655	204.667	82.6667	1.7215	4.7037	8.0947	1.4924	1.8463	2.1708	4.83997	1.8365	-1.39804	0.00305878	0.0279797	yes	-	cyclin-like F-box [Pochonia chlamydosporia 170]	-	-	-	-
Pscit10730	3876.33	9122.33	171.74	167.877	205.871	471.992	346.864	325.035	181.829	381.297	1.06833	1.3545e-06	4.24961e-05	yes	lxr1	mannitol dehydrogenase [Marssonina brunnea f. sp. 'multigermtubi' MB_m1]	ko00051//Fructose and mannose metabolism//Carbohydrate metabolism//Metabolism	-	GO:0003824//catalytic activity	GO:0044710//single-organism metabolic process;GO:0008152//metabolic process;GO:0044699//single-organism process
Pscit10734	872	246	53.8283	45.8506	30.2632	9.362	8.126	15.7581	43.314	11.082	-1.96661	1.33255e-09	7.35599e-08	yes	gno	related to short chain dehydrogenase/reductase family [Phialocephala subalpina]	-	-	GO:0003824//catalytic activity	GO:0044710//single-organism metabolic process;GO:0008152//metabolic process;GO:0044699//single-organism process
Pscit10743	0	14.3333	0	0	0	1.3957	0	0.6504	0.001	0.682033	9.4137	0.000256542	0.00378756	yes	DSK2	ubiquitin-domain-containing protein [Phialocephala scopiformis]	ko04141//Protein processing in endoplasmic reticulum//Folding, sorting and degradation//Genetic Information Processing	-	GO:0005488//binding;GO:0005515//protein binding	GO:0008152//metabolic process;GO:0009987//cellular process;GO:0044238//primary metabolic process;GO:1901575//organic substance catabolic process;GO:0071704//organic substance metabolic process;GO:0019538//protein metabolic process;GO:0030163//protein catabolic process;GO:0009057//macromolecule catabolic process;GO:0043170//macromolecule metabolic process;GO:0009056//catabolic process
Pscit10747	7	25.6667	0.8707	0.3615	0.4376	1.9498	1.8864	1.4083	0.5566	1.74817	1.65113	0.00438148	0.0369408	yes	-	--	-	-	-	-
Pscit10778	42	896.333	1.2638	2.2646	3.6775	28.2519	72.5519	39.449	2.40197	46.7509	4.28271	1.87756e-21	4.36695e-19	yes	fabG	NAD(P)-binding protein [Phialocephala scopiformis]	-	-	GO:0003824//catalytic activity	GO:0008152//metabolic process;GO:0044699//single-organism process;GO:0044710//single-organism metabolic process
Pscit10779	8	42.6667	0.6774	0.3579	0.3095	2.1605	2.3463	1.6601	0.448267	2.05563	2.19715	2.87958e-05	0.000605928	yes	fabG	NAD(P)-binding Rossmann-fold containing protein [Glarea lozoyensis ATCC 20868]	-	-	GO:0003824//catalytic activity	GO:0044710//single-organism metabolic process;GO:0008152//metabolic process;GO:0044699//single-organism process
Pscit10789	8	40.3333	0.1145	0.1901	0.2877	0.7905	1.1974	0.7201	0.197433	0.902667	2.19283	7.40326e-05	0.00134945	yes	cel61a	Glycosyl hydrolase family 61 [Marssonina brunnea f. sp. 'multigermtubi' MB_m1]	-	-	-	-
Pscit10791	467.333	2866.67	20.9403	18	12.3342	118.427	70.92	88.2066	17.0915	92.518	2.43646	2.19163e-18	3.94132e-16	yes	-	--	-	-	-	-
Pscit10806	16.3333	91.3333	0.2825	0.5279	0.6805	2.7683	2.2956	2.6025	0.496967	2.55547	2.36237	9.51488e-08	3.76366e-06	yes	sec66	preprotein translocase subunit Sec66 [Marssonina brunnea f. sp. 'multigermtubi' MB_m1]	-	GO:0032991//macromolecular complex;GO:0043234//protein complex	-	GO:0045184//establishment of protein localization;GO:0055085//transmembrane transport;GO:0070727//cellular macromolecule localization;GO:0006886//intracellular protein transport;GO:1902582//single-organism intracellular transport;GO:0051649//establishment of localization in cell;GO:0051179//localization;GO:0044699//single-organism process;GO:0051234//establishment of localization;GO:0044765//sing…
Pscit10807	2.66667	82.3333	0.0722	0.1199	0.0605	2.2908	2.2118	2.5955	0.0842	2.36603	4.81251	2.47477e-17	3.92453e-15	yes	sec66	preprotein translocase subunit Sec66 [Marssonina brunnea f. sp. 'multigermtubi' MB_m1]	-	GO:0043234//protein complex;GO:0032991//macromolecular complex	-	GO:0046907//intracellular transport;GO:0065002//intracellular protein transmembrane transport;GO:0044763//single-organism cellular process;GO:0051179//localization;GO:0006810//transport;GO:0055085//transmembrane transport;GO:0006886//intracellular protein transport;GO:0045184//establishment of protein localization;GO:0051649//establishment of localization in cell;GO:0033036//macromolecule localiz…
Pscit10814	0	8	0	0	0	0.7439	0.0931	0.3358	0.001	0.390933	8.61078	0.00074104	0.00899562	yes	-	--	-	-	-	-
Pscit10838	9.33333	0.333333	2.6559	2.0217	0.927	0	0.1654	0	1.8682	0.0551333	-5.08258	0.000157445	0.00255012	yes	-	P-loop containing nucleoside triphosphate hydrolase protein [Pyrenochaeta sp. DS3sAY3a]	-	-	-	-
Pscit10839	6.33333	0.333333	1.3338	3.5996	0.5587	0	0.2491	0	1.8307	0.0830333	-4.46256	0.00550112	0.043778	yes	-	P-loop containing nucleoside triphosphate hydrolase protein, partial [Alternaria alternata]	-	-	-	-
Pscit10846	9.33333	0.333333	1.2316	1.3636	2.4073	0	0.1534	0	1.6675	0.0511333	-5.02728	0.000124663	0.00209703	yes	-	--	-	-	-	-
Pscit10848	1.33333	12.3333	0	0	0.243	1.2992	0.3251	0.4561	0.081	0.693467	3.09783	0.00584828	0.0458299	yes	-	peptidyl-tRNA hydrolase [Marssonina brunnea f. sp. 'multigermtubi' MB_m1]	-	-	-	-
Pscit10870	0	9.66667	0	0	0	5.6197	0	2.5772	0.001	2.7323	11.4159	0.00158968	0.0168063	yes	-	--	-	-	-	-
Pscit10884	100	760	7.1988	10.0342	5.3844	52.778	43.282	59.9921	7.53913	52.0174	2.78652	8.99153e-19	1.65103e-16	yes	-	--	-	-	-	-
Pscit10885	9.66667	0.666667	2.1988	2.6558	0.3349	0	0.2987	0	1.72983	0.0995667	-4.11883	0.00218958	0.0214958	yes	ccsA	Thiolase-like protein [Glarea lozoyensis ATCC 20868]	-	-	GO:0005488//binding;GO:0046872//metal ion binding;GO:0043167//ion binding;GO:0043169//cation binding;GO:0016740//transferase activity;GO:0003824//catalytic activity;GO:0046914//transition metal ion binding	GO:0044699//single-organism process;GO:0044710//single-organism metabolic process;GO:0008152//metabolic process
Pscit10903	0.333333	10.6667	0.0696	0	0	0.8314	0.624	0.2502	0.0232	0.568533	4.61505	0.000179477	0.00282563	yes	DDB_G0270146	kinase-like protein [Aureobasidium namibiae CBS 147.97]	-	-	GO:0016740//transferase activity;GO:0003824//catalytic activity	GO:0009987//cellular process;GO:0008152//metabolic process;GO:0044237//cellular metabolic process
Pscit10926	0.333333	10.6667	0	0	0.2031	3.6191	1.0866	1.307	0.0677	2.00423	4.88775	0.000282925	0.00412309	yes	SPAC922.05c	duf895 domain membrane protein [Colletotrichum gloeosporioides Nara gc5]	-	-	-	GO:0009987//cellular process;GO:0044763//single-organism cellular process;GO:0044699//single-organism process
Pscit10927	0	5.33333	0	0	0	2.0357	0.9055	0.8169	0.001	1.2527	10.2908	0.0021363	0.0210963	yes	-	duf895 domain membrane protein [Colletotrichum orbiculare MAFF 240422]	-	-	-	GO:0009987//cellular process;GO:0044763//single-organism cellular process;GO:0044699//single-organism process
Pscit10973	516.333	214.333	13.9203	14.9548	10.8838	3.5503	5.6983	5.6291	13.253	4.95923	-1.41813	1.64715e-06	5.02323e-05	yes	-	--	-	-	-	-
Pscit11029	8.33333	55.3333	0.0777	0.1291	0.1303	0.6035	0.5808	0.8942	0.112367	0.692833	2.62429	2.09007e-07	7.82385e-06	yes	dapB	probable dipeptidyl-aminopeptidase B [Phialocephala subalpina]	-	-	GO:0003824//catalytic activity;GO:0070011//peptidase activity, acting on L-amino acid peptides;GO:0016787//hydrolase activity;GO:0008233//peptidase activity	GO:0044238//primary metabolic process;GO:0008152//metabolic process;GO:0019538//protein metabolic process;GO:0043170//macromolecule metabolic process;GO:0071704//organic substance metabolic process
Pscit11030	18	59.6667	0.1993	0.2164	0.3082	0.5951	0.6185	1.0056	0.2413	0.739733	1.61618	0.00048532	0.00639229	yes	dapB	probable dipeptidyl-aminopeptidase B [Phialocephala subalpina]	-	-	GO:0003824//catalytic activity;GO:0016787//hydrolase activity;GO:0008233//peptidase activity;GO:0070011//peptidase activity, acting on L-amino acid peptides	GO:0019538//protein metabolic process;GO:0043170//macromolecule metabolic process;GO:0008152//metabolic process;GO:0071704//organic substance metabolic process;GO:0044238//primary metabolic process
Pscit11039	53.3333	171.667	3.1409	3.3037	3.3913	14.5366	5.006	8.781	3.27863	9.4412	1.52588	0.000272119	0.00397558	yes	tim9	probable translocase of inner membrane [Rhynchosporium secalis]	-	GO:0005739//mitochondrion;GO:0044429//mitochondrial part;GO:0043231//intracellular membrane-bounded organelle;GO:0005737//cytoplasm;GO:0043226//organelle;GO:0032991//macromolecular complex;GO:0043229//intracellular organelle;GO:0044444//cytoplasmic part;GO:0044446//intracellular organelle part;GO:0043234//protein complex;GO:0044464//cell part;GO:0044422//organelle part;GO:0005623//cell;GO:0044424…	GO:0005515//protein binding;GO:0005215//transporter activity;GO:0043167//ion binding;GO:0022892//substrate-specific transporter activity;GO:0005488//binding;GO:0043169//cation binding	GO:0046907//intracellular transport;GO:0008104//protein localization;GO:0006810//transport;GO:0051641//cellular localization;GO:0006839//mitochondrial transport;GO:0051649//establishment of localization in cell;GO:0051179//localization;GO:0044765//single-organism transport;GO:0044699//single-organism process;GO:0033036//macromolecule localization;GO:1902578//single-organism localization;GO:190258…
Pscit11069	2	12.6667	0.0658	0.1093	0	0.2948	0.418	0.2662	0.0583667	0.326333	2.48313	0.00251948	0.0239901	yes	CYP52A13	related to n-alkane-inducible cytochrome P450 [Phialocephala subalpina]	-	-	GO:0016491//oxidoreductase activity;GO:0005488//binding;GO:0003824//catalytic activity;GO:0046872//metal ion binding;GO:0043169//cation binding;GO:0043167//ion binding	-
Pscit11070	1.66667	11.3333	0.0355	0.059	0.0595	0.4242	0.3715	0.1277	0.0513333	0.3078	2.58403	0.00440132	0.0370365	yes	CYP52A13	related to n-alkane-inducible cytochrome P450 [Phialocephala subalpina]	-	-	GO:0043169//cation binding;GO:0003824//catalytic activity;GO:0043167//ion binding;GO:0046872//metal ion binding;GO:0016491//oxidoreductase activity;GO:0005488//binding	-
Pscit11083	0.666667	61	0.1589	0	0	5.6348	3.5618	1.9993	0.0529667	3.73197	6.13871	6.13822e-13	5.91575e-11	yes	mirB	siderochrome-iron transporter [Aspergillus fumigatus Z5]	-	GO:0031224//intrinsic component of membrane;GO:0044425//membrane part;GO:0016020//membrane	-	GO:0044699//single-organism process;GO:0044763//single-organism cellular process;GO:0009987//cellular process
Pscit11084	0.666667	48.3333	0.1774	0	0	4.6342	2.4515	3.0284	0.0591333	3.37137	5.83322	2.10321e-12	1.81626e-10	yes	mirB	siderochrome-iron transporter [Aspergillus nomius NRRL 13137]	-	GO:0031224//intrinsic component of membrane;GO:0044425//membrane part;GO:0016020//membrane	-	GO:0009987//cellular process;GO:0044763//single-organism cellular process;GO:0044699//single-organism process
Pscit11106	14.6667	74.6667	1.3867	0.5374	1.7037	9.5921	2.072	4.569	1.20927	5.41103	2.16177	0.000422688	0.00570855	yes	-	ribonuclease p complex subunit [Sclerotinia borealis F-4128]	-	-	-	-
Pscit11130	0	10.3333	0	0	0	0.8044	1.3802	1.6601	0.001	1.28157	10.3237	1.26116e-05	0.000302192	yes	-	hypothetical protein LY89DRAFT_777755 [Phialocephala scopiformis]	-	-	-	-
Pscit11154	3.33333	19.3333	0.1444	0.1199	0.0605	0.9163	0.2697	0.4542	0.108267	0.546733	2.33625	0.00240414	0.0232085	yes	yjlB	RmlC-like cupin [Glarea lozoyensis ATCC 20868]	-	-	-	-
Pscit11176	7.33333	26	0.1927	0.2134	0.2153	0.3837	0.792	0.8371	0.207133	0.670933	1.69561	0.0035331	0.0312374	yes	-	--	-	-	-	-
Pscit11188	18	68.6667	0.3397	0.6769	0.5691	1.4199	1.548	2.7166	0.528567	1.89483	1.84191	0.00011079	0.00190541	yes	-	glucan 4-alpha-glucosidase-like protein [Stemphylium lycopersici]	-	-	-	-
Pscit11201	1.66667	15.6667	0.0568	0	0.1904	1.3147	0.0849	0.7148	0.0824	0.7048	3.0965	0.00551424	0.04384	yes	prfA	release factor [Phialocephala scopiformis]	-	GO:0043231//intracellular membrane-bounded organelle;GO:0044424//intracellular part;GO:0016020//membrane;GO:0005622//intracellular;GO:0044464//cell part;GO:0031090//organelle membrane;GO:0043227//membrane-bounded organelle;GO:0044446//intracellular organelle part;GO:0043229//intracellular organelle;GO:0044422//organelle part;GO:0005623//cell;GO:0031975//envelope;GO:0043226//organelle;GO:0031967//…	GO:0003723//RNA binding;GO:0003676//nucleic acid binding;GO:0008135//translation factor activity, RNA binding;GO:0008079//translation termination factor activity;GO:1901363//heterocyclic compound binding;GO:0003747//translation release factor activity;GO:0097159//organic cyclic compound binding;GO:0005488//binding	GO:0010467//gene expression;GO:0044267//cellular protein metabolic process;GO:0071840//cellular component organization or biogenesis;GO:0032984//macromolecular complex disassembly;GO:1901564//organonitrogen compound metabolic process;GO:0043603//cellular amide metabolic process;GO:0009059//macromolecule biosynthetic process;GO:0044249//cellular biosynthetic process;GO:0071704//organic substance m…
Pscit11204	1.66667	19	0.2948	0.3672	0	2.861	0.5507	3.4441	0.220667	2.28527	3.37242	0.000373992	0.00519007	yes	-	--	-	-	-	-
Pscit11209	35.6667	93.3333	1.9767	2.9789	1.9012	5.9569	5.6337	4.4736	2.2856	5.35473	1.22824	0.00167969	0.0173993	yes	pip	prolyl aminopeptidase [Diplodia corticola]	-	-	GO:0003824//catalytic activity;GO:0016787//hydrolase activity	-
Pscit11230	17.3333	5.33333	1.9546	1.9477	2.074	0.2918	0.8762	0.4684	1.9921	0.545467	-1.86873	0.00424022	0.036046	yes	-	WSC-domain-containing protein [Phialocephala scopiformis]	-	-	-	-
Pscit11237	52.6667	335.667	4.6794	5.6519	4.4545	28.262	23.7566	33.6397	4.9286	28.5528	2.53438	1.62218e-14	2.01872e-12	yes	-	Acyl-CoA N-acyltransferases (Nat) [Glarea lozoyensis ATCC 20868]	-	-	-	-
Pscit11241	0	15	0	0	0	2.0424	0.3716	2.1233	0.001	1.51243	10.5627	4.90189e-06	0.00013135	yes	-	--	-	-	-	-
Pscit11269	0.666667	12.6667	0.4278	0	0	3.5126	2.5568	0	0.1426	2.02313	3.82655	0.00573114	0.0451758	yes	SPBC1198.01	similar to alcohol dehydrogenase [Botrytis cinerea T4]	-	-	GO:0005488//binding;GO:0043169//cation binding;GO:0003824//catalytic activity;GO:0043167//ion binding	GO:0044699//single-organism process;GO:0008152//metabolic process;GO:0044710//single-organism metabolic process
Pscit11284	5.33333	24	0.6319	0.3498	0.5294	1.2579	2.2819	2.5554	0.5037	2.03173	2.01207	0.00109516	0.0124052	yes	-	ipa protein [Leptosphaeria maculans]	-	-	-	-
Pscit11285	13	45	0.7456	0.6707	0.7287	1.4378	2.4137	2.9033	0.715	2.2516	1.65494	0.000697412	0.0085855	yes	-	Ipa protein [Colletotrichum higginsianum IMI 349063]	-	-	-	-
Pscit11288	110	278.333	5.1758	6.725	5.7131	13.0001	13.6023	13.6797	5.8713	13.4274	1.19342	6.31234e-05	0.00119533	yes	gto2	similar to glutathione S-transferase [Botrytis cinerea T4]	-	-	GO:0003824//catalytic activity	-
Pscit11307	172.667	446.667	13.2035	18.0945	10.7513	25.6398	29.4551	44.8876	14.0164	33.3275	1.24959	0.000126172	0.00212015	yes	-	hypothetical protein GLAREA_06423 [Glarea lozoyensis ATCC 20868]	-	-	-	-
Pscit11318	5.33333	27.3333	0.047	0.1757	0.0985	0.5616	0.4742	0.4859	0.107067	0.507233	2.24414	0.000283452	0.00412733	yes	HET-E1	NACHT and Ankyrin domain protein [Aspergillus fumigatus A1163]	-	-	-	-
Pscit11325	0	13	0	0	0	1.4634	0.1465	1.4974	0.001	1.03577	10.0165	4.49476e-05	0.000898129	yes	GRX5	probable glutaredoxin [Phialocephala subalpina]	-	-	GO:0016667//oxidoreductase activity, acting on a sulfur group of donors;GO:0003824//catalytic activity;GO:0015036//disulfide oxidoreductase activity;GO:0016491//oxidoreductase activity	GO:0044710//single-organism metabolic process;GO:0042592//homeostatic process;GO:0065008//regulation of biological quality;GO:0019725//cellular homeostasis;GO:0044699//single-organism process;GO:0065007//biological regulation;GO:0044763//single-organism cellular process;GO:0008152//metabolic process;GO:0009987//cellular process
Pscit11365	612	1760.33	21.7642	16.174	28.2547	61.542	65.9862	40.3265	22.0643	55.9516	1.34246	1.14416e-06	3.66889e-05	yes	AN5342	sarcosine oxidase [Colletotrichum orbiculare MAFF 240422]	-	-	-	-
Pscit11391	16	73.3333	0.5194	1.1502	0.145	2.1327	3.331	1.9838	0.604867	2.4825	2.0371	0.00047648	0.0063111	yes	-	glycosyltransferase family 34 protein [Bipolaris zeicola 26-R-13]	-	-	GO:0016740//transferase activity;GO:0003824//catalytic activity	-
Pscit11410	8.66667	48	0.2253	0.3208	0.1888	1.7542	0.4089	1.5621	0.244967	1.24173	2.3417	0.000171306	0.0027315	yes	ENT1	ENTH-domain-containing protein [Phialocephala scopiformis]	ko04144//Endocytosis//Transport and catabolism//Cellular Processes	GO:0005622//intracellular;GO:0044430//cytoskeletal part;GO:0044464//cell part;GO:0005623//cell;GO:0005856//cytoskeleton;GO:0043228//non-membrane-bounded organelle;GO:0043232//intracellular non-membrane-bounded organelle;GO:0043226//organelle;GO:0044422//organelle part;GO:0044424//intracellular part;GO:0044446//intracellular organelle part;GO:0043229//intracellular organelle	-	GO:0071840//cellular component organization or biogenesis;GO:1902589//single-organism organelle organization;GO:0051234//establishment of localization;GO:0016043//cellular component organization;GO:0006996//organelle organization;GO:0016192//vesicle-mediated transport;GO:0030036//actin cytoskeleton organization;GO:0044699//single-organism process;GO:0009987//cellular process;GO:0006810//transport…
Pscit11423	8	31.3333	0.8747	0.3632	0.6594	2.6117	1.3723	2.5938	0.632433	2.1926	1.79366	0.00171599	0.0177119	yes	-	Choriogenin Hminor [Colletotrichum higginsianum IMI 349063]	-	-	-	-
Pscit11424	10	45	0.8677	0.8515	0.3965	3.0031	2.8288	2.5519	0.705233	2.7946	1.98647	6.54681e-05	0.00122798	yes	-	uncharacterized protein RSE6_10110 [Rhynchosporium secalis]	-	-	-	-
Pscit11434	0.333333	9.33333	0	0.2297	0	4.75	0.2067	0.9945	0.0765667	1.98373	4.69536	0.00548357	0.0436853	yes	SEC13	protein transporter SEC13 [Gaeumannomyces tritici R3-111a-1]	ko03013//RNA transport//Translation//Genetic Information Processing;ko04141//Protein processing in endoplasmic reticulum//Folding, sorting and degradation//Genetic Information Processing	GO:0044422//organelle part;GO:0016020//membrane;GO:0030659//cytoplasmic vesicle membrane;GO:0030117//membrane coat;GO:0044464//cell part;GO:0043231//intracellular membrane-bounded organelle;GO:0043226//organelle;GO:0031090//organelle membrane;GO:0044446//intracellular organelle part;GO:0005737//cytoplasm;GO:0005622//intracellular;GO:0032991//macromolecular complex;GO:0030662//coated vesicle membr…	GO:0005515//protein binding;GO:0005488//binding	GO:0044267//cellular protein metabolic process;GO:0000910//cytokinesis;GO:0044265//cellular macromolecule catabolic process;GO:0010468//regulation of gene expression;GO:2001141//regulation of RNA biosynthetic process;GO:0044238//primary metabolic process;GO:0043161//proteasome-mediated ubiquitin-dependent protein catabolic process;GO:0051301//cell division;GO:0060255//regulation of macromolecule …
Pscit11436	1484.67	3981.33	30.4867	93.2962	92.1687	219.907	95.3481	229.932	71.9839	181.729	1.33604	0.000734782	0.0089508	yes	TRX1	thioredoxin [Sclerotinia borealis F-4128]	-	GO:0005623//cell;GO:0044424//intracellular part;GO:0044444//cytoplasmic part;GO:0005737//cytoplasm;GO:0044464//cell part;GO:0005622//intracellular	GO:0016491//oxidoreductase activity;GO:0015036//disulfide oxidoreductase activity;GO:0016667//oxidoreductase activity, acting on a sulfur group of donors;GO:0003824//catalytic activity	GO:0044238//primary metabolic process;GO:0000103//sulfate assimilation;GO:0044763//single-organism cellular process;GO:1901576//organic substance biosynthetic process;GO:0009987//cellular process;GO:0071265//L-methionine biosynthetic process;GO:0042743//hydrogen peroxide metabolic process;GO:0018904//ether metabolic process;GO:1901700//response to oxygen-containing compound;GO:0044249//cellular b…
Pscit11465	9	41.6667	0.1105	1.1011	1.296	3.2171	2.8895	5.0644	0.835867	3.72367	2.15538	0.000530281	0.00686728	yes	-	--	-	-	-	-
Pscit11466	3.66667	16.6667	0.0099	0.0491	0.0331	0.0589	0.1327	0.2127	0.0307	0.134767	2.13415	0.00626688	0.0483929	yes	tho2	related to regulatory protein RLR1 [Rhynchosporium agropyri]	ko03040//Spliceosome//Transcription//Genetic Information Processing;ko03013//RNA transport//Translation//Genetic Information Processing	GO:0043229//intracellular organelle;GO:0044424//intracellular part;GO:0044464//cell part;GO:0005622//intracellular;GO:0043226//organelle;GO:0005623//cell	-	GO:0006807//nitrogen compound metabolic process;GO:0090304//nucleic acid metabolic process;GO:0071704//organic substance metabolic process;GO:0008152//metabolic process;GO:0009987//cellular process;GO:0006725//cellular aromatic compound metabolic process;GO:0046483//heterocycle metabolic process;GO:1901360//organic cyclic compound metabolic process;GO:0043170//macromolecule metabolic process;GO:0…
Pscit11467	31.6667	94	1.7095	1.8928	2.3271	6.0084	6.8649	2.5604	1.97647	5.14457	1.38013	0.00240969	0.023243	yes	SPCC1494.01	Clavaminate synthase-like protein [Glarea lozoyensis ATCC 20868]	-	-	GO:0005488//binding;GO:0016491//oxidoreductase activity;GO:0043169//cation binding;GO:0003824//catalytic activity;GO:0016705//oxidoreductase activity, acting on paired donors, with incorporation or reduction of molecular oxygen;GO:0043167//ion binding	GO:0044710//single-organism metabolic process;GO:0008152//metabolic process;GO:0044699//single-organism process
Pscit11475	88	28	1.482	1.3443	2.4448	0.5106	0.4429	0.5737	1.75703	0.509067	-1.78722	1.94286e-05	0.000435061	yes	fgaFS	festuclavine dehydrogenase subunit FgaFS [Aspergillus udagawae]	-	-	-	-
Pscit11520	2.33333	36.3333	0.0603	0.1503	0.1516	3.9621	0	1.1382	0.120733	1.7001	3.81572	0.00119532	0.0133065	yes	end3	Actin cytoskeleton-regulatory complex protein end3 [Phialocephala subalpina]	-	-	-	GO:1902589//single-organism organelle organization;GO:0016192//vesicle-mediated transport;GO:0016043//cellular component organization;GO:0006810//transport;GO:0071840//cellular component organization or biogenesis;GO:0051234//establishment of localization;GO:0030029//actin filament-based process;GO:0006996//organelle organization;GO:0007010//cytoskeleton organization;GO:0051179//localization;GO:0…
Pscit11521	0	4.66667	0	0	0	1.1221	0.6738	1.6209	0.001	1.13893	10.1535	0.00264937	0.0249007	yes	-	Protein kinase-like (PK-like) [Glarea lozoyensis ATCC 20868]	-	-	-	-
Pscit11522	0.666667	9	0.4376	0	0	2.4499	0.6538	1.5729	0.145867	1.55887	3.41778	0.00292872	0.027031	yes	-	Protein kinase-like (PK-like) [Glarea lozoyensis ATCC 20868]	-	-	-	-
Pscit11536	574.333	274.333	16.572	21.2417	26.0208	9.3573	11.5238	6.3004	21.2782	9.0605	-1.23171	5.2427e-05	0.00102297	yes	-	--	-	-	-	-
Pscit11558	10	2.33333	2.4765	1.8851	1.2102	0.3081	0.4625	0.3709	1.85727	0.3805	-2.28721	0.00402447	0.0345146	yes	-	--	-	-	-	-
Pscit11559	15.3333	2.66667	3.337	1.956	2.7954	0.4396	0.5866	0.1764	2.69613	0.400867	-2.7497	0.000215912	0.00327795	yes	mek1	related to myosin light chain kinase 2 [Phialocephala subalpina]	ko04113//Meiosis - yeast//Cell growth and death//Cellular Processes	-	GO:0016740//transferase activity;GO:0003824//catalytic activity;GO:0016772//transferase activity, transferring phosphorus-containing groups	-
Pscit11562	0	27.6667	0	0	0	3.5802	2.9231	1.5878	0.001	2.69703	11.3972	1.35218e-10	8.96745e-09	yes	SDH1	related to scytalone dehydratase [Phialocephala subalpina]	-	-	GO:0003824//catalytic activity;GO:0016835//carbon-oxygen lyase activity;GO:0016836//hydro-lyase activity;GO:0016829//lyase activity	-
Pscit11567	137.333	312.667	2.833	2.1503	3.0963	4.6757	6.4158	5.3104	2.6932	5.4673	1.02151	0.000887139	0.0104281	yes	Lama2	--	-	-	-	-
Pscit11579	5.66667	41.3333	0.4228	0.5617	0.2834	3.2824	2.0216	3.0395	0.422633	2.78117	2.71821	1.26159e-06	3.97961e-05	yes	-	--	-	-	-	-
Pscit11580	7	26	0.3459	0.4309	0.7969	1.7429	2.1966	1.3211	0.524567	1.75353	1.74107	0.00312058	0.0283813	yes	-	--	-	-	-	-
[truncated: 583 more rows]
