# Supplementary material for: Integrated transcriptomic and secretomic approaches reveal critical pathogenicity factors in Pseudofabraea citricarpa inciting citrus target spot
Source: Microb Biotechnol. 2019 Jun 4;12(6):1260–73. doi: 10.1111/1751-7915.13440 (PMC6801157; doi:10.1111/1751-7915.13440)
Supplement: Supplementary file 11 — Table S3. List of integrated differentially transcripts and their cognate proteins in Pseudofabraea citricarpa. [file MBT2-12-1260-s011.xlsx]

## Sheet: Table S3
Table S3. List of integrated differentially transcripts and their cognate proteins in Pseudofabraea citricarpa.
GeneID	Quadrant	protein_CKp-1_115	protein_CKp-2_116	protein_CKp-3_117	protein_inducedp-1_118	protein_inducedp-2_119	protein_inducedp-3_121	protein_CKp	protein_inducedp	protein_log2FC(inducedp/CKp)	protein_P-value	protein_FDR	mRNA_CK-1_rpkm	mRNA_CK-2_rpkm	mRNA_log2FC(inducedp/CKp)	mRNA_P-value	mRNA_FDR	Symbol	geneLength	Nr-ID	Nr-annotation	Swissprot-ID	Swissprot-annotation	KOG-Protein-or-Domain	KOG-ID	KOG-Function-Description	KO-ID	KEGG-Gene	Pathway	GO-BiologicalProcess	GO-MolecularFunction	GO-CellularComponent
Pscit16682	1	1	1.393	1.237	0.5	0.595	0.652	1.21	0.582333	-1.05509	0.00424494		56.781	45.3241	45.9572	90.6917	146.82	DPP5	2465	XP_018077203.1	dipeptidyl-peptidase-like protein V precursor [Phialocephala scopiformis]	sp|A7UKV4|DPP5_TRIEQ	Dipeptidyl-peptidase 5 OS=Trichophyton equinum GN=DPP5 PE=3 SV=1	--	--	--	--	--	--	-	GO:0003824//catalytic activity;GO:0016787//hydrolase activity;GO:0070011//peptidase activity, acting on L-amino acid peptides;GO:0008233//peptidase activity	-
Pscit08974	1	1	0.972	0.955	0.733	0.737	0.697	0.975667	0.722333	-0.433724	0.000173574		0.0967	0.0803	0.081	0.4329	0.4333	pgl	1580	OMP85426.1	6-phosphogluconolactonase [Diplodia seriata]	sp|O34499|6PGL_BACSU	6-phosphogluconolactonase OS=Bacillus subtilis (strain 168) GN=pgl PE=1 SV=1	--	--	--	--	--	--	-	-	-
Pscit12181	1	1	1.086	1.065	0.544	0.667	0.56	1.05033	0.590333	-0.831246	0.00106019		10.8697	11.2265	14.8137	44.2035	40.7657	fdh	1412	XP_008084093.1	NAD(P)-binding Rossmann-fold containing protein [Glarea lozoyensis ATCC 20868]	sp|Q07103|FDH_NEUCR	Formate dehydrogenase OS=Neurospora crassa (strain ATCC 24698 / 74-OR23-1A / CBS 708.71 / DSM 1257 / FGSC 987) GN=fdh PE=2 SV=1	YOR388c	KOG0069	Glyoxylate/hydroxypyruvate reductase (D-isomer-specific 2-hydroxy acid dehydrogenase superfamily)	K00122//formate dehydrogenase [EC:1.2.1.2]	ssl:SS1G_09038	ko01200//Carbon metabolism//Global and Overview//Metabolism;ko00680//Methane metabolism//Energy metabolism//Metabolism;ko00630//Glyoxylate and dicarboxylate metabolism//Carbohydrate metabolism//Metabolism	GO:0044710//single-organism metabolic process;GO:0043436//oxoacid metabolic process;GO:0044281//small molecule metabolic process;GO:0044237//cellular metabolic process;GO:0044763//single-organism cellular process;GO:0009987//cellular process;GO:0008152//metabolic process;GO:0015942//formate metabolic process;GO:0071704//organic substance metabolic process;GO:0006082//organic acid metabolic proces…	GO:0016491//oxidoreductase activity;GO:0097159//organic cyclic compound binding;GO:0000166//nucleotide binding;GO:1901265//nucleoside phosphate binding;GO:0005488//binding;GO:0036094//small molecule binding;GO:0016903//oxidoreductase activity, acting on the aldehyde or oxo group of donors;GO:0016620//oxidoreductase activity, acting on the aldehyde or oxo group of donors, NAD or NADP as acceptor;G…	-
Pscit13160	1	1	0.965	1.003	0.691	0.621	0.633	0.989333	0.648333	-0.609721	0.000271737		0.303	0.6919	0.3808	2.375	1.811	AIM2	1008	XP_018062176.1	endo-1,3-1,4-beta-D-glucanase [Phialocephala scopiformis]	sp|P39721|AIM2_YEAST	Protein AIM2 OS=Saccharomyces cerevisiae (strain ATCC 204508 / S288c) GN=AIM2 PE=1 SV=1	YAL049c	KOG3043	Predicted hydrolase related to dienelactone hydrolase	--	--	--	-	-	-
Pscit08611	1	1	1.071	1.011	0.592	0.54	0.562	1.02733	0.564667	-0.863433	6.1607e-05		0	0.0417	0.042	0	0.3748	Sod2	1522	ESZ98105.1	superoxide dismutase, mitochondrial precursor [Sclerotinia borealis F-4128]	sp|P07895|SODM_RAT	Superoxide dismutase [Mn], mitochondrial OS=Rattus norvegicus GN=Sod2 PE=1 SV=2	Hs10835187	KOG0876	Manganese superoxide dismutase	K04564//superoxide dismutase, Fe-Mn family [EC:1.15.1.1]	ssl:SS1G_06246	ko04146//Peroxisome//Transport and catabolism//Cellular Processes	GO:0001300//chronological cell aging;GO:0007568//aging;GO:0006979//response to oxidative stress;GO:0001323//age-dependent general metabolic decline involved in chronological cell aging;GO:0001324//age-dependent response to oxidative stress involved in chronological cell aging;GO:0050896//response to stimulus;GO:0033554//cellular response to stress;GO:0051716//cellular response to stimulus;GO:0007…	GO:0016209//antioxidant activity;GO:0005488//binding;GO:0043167//ion binding;GO:0043169//cation binding;GO:0003824//catalytic activity	GO:0044422//organelle part;GO:0044464//cell part;GO:0043227//membrane-bounded organelle;GO:0044444//cytoplasmic part;GO:0005739//mitochondrion;GO:0043229//intracellular organelle;GO:0044446//intracellular organelle part;GO:0005737//cytoplasm;GO:0044424//intracellular part;GO:0043226//organelle;GO:0005622//intracellular;GO:0044429//mitochondrial part;GO:0005623//cell;GO:0043231//intracellular memb…
Pscit11948	1	1	1.202	1.076	0.846	1.021	0.813	1.09267	0.893333	-0.290583	0.0824172		72.9938	63.3315	54.3407	189.352	95.0111	hsp88	3336	CZR62415.1	probable heat shock protein Hsp88 [Phialocephala subalpina]	sp|O74225|HSP88_NEUCR	Heat shock protein hsp88 OS=Neurospora crassa (strain ATCC 24698 / 74-OR23-1A / CBS 708.71 / DSM 1257 / FGSC 987) GN=hsp88 PE=1 SV=1	SPAC110.04c	KOG0103	Molecular chaperones HSP105/HSP110/SSE1, HSP70 superfamily	K09489//heat shock 70kDa protein 4	mbe:MBM_06668	--	-	GO:0005488//binding;GO:0032550//purine ribonucleoside binding;GO:0001883//purine nucleoside binding;GO:0036094//small molecule binding;GO:1901363//heterocyclic compound binding;GO:0001882//nucleoside binding;GO:0032549//ribonucleoside binding;GO:0097159//organic cyclic compound binding;GO:0097367//carbohydrate derivative binding	GO:0005737//cytoplasm;GO:0044424//intracellular part;GO:0044464//cell part;GO:0005623//cell;GO:0043227//membrane-bounded organelle;GO:0005622//intracellular;GO:0043226//organelle;GO:0043231//intracellular membrane-bounded organelle;GO:0044444//cytoplasmic part;GO:0043229//intracellular organelle
Pscit00903	1	1	0.96	1.002	0.519	0.553	0.512	0.987333	0.528	-0.902999	2.2138e-05		2.9202	2.3921	7.1404	93.7632	40.6262	lcc3	1935	ALR81978.1	laccase [Scleromitrula shiraiana]	sp|Q96UM2|LAC3_BOTFU	Laccase-3 (Fragment) OS=Botryotinia fuckeliana GN=lcc3 PE=3 SV=1	At2g30210	KOG1263	Multicopper oxidases	--	--	--	GO:0044710//single-organism metabolic process;GO:0008152//metabolic process;GO:0044699//single-organism process	GO:0005488//binding;GO:0003824//catalytic activity;GO:0043167//ion binding;GO:0043169//cation binding	-
Pscit16391	1	1	0.699	1.11	0.526	0.726	0.658	0.936333	0.636667	-0.556484	0.0907844		0.1032	0	0.1729	0.5392	0.4625	--	740	XP_748846.1	alpha/beta hydrolase [Aspergillus fumigatus Af293]	--	--	--	--	--	K01253//microsomal epoxide hydrolase [EC:3.3.2.9]	afm:AFUA_7G06650	--	-	GO:0016787//hydrolase activity;GO:0016803//ether hydrolase activity;GO:0016801//hydrolase activity, acting on ether bonds;GO:0003824//catalytic activity	-
Pscit10458	1	1	1.038	1.068	0.77	0.773	0.739	1.03533	0.760667	-0.444759	0.000207785		6.756	4.5142	5.0805	33.8952	34.9799	sol5	2430	CZR56020.1	related to isoamyl alcohol oxidase [Phialocephala subalpina]	sp|D7UQ40|SOL5_ALTSO	Bifunctional solanapyrone synthase OS=Alternaria solani GN=sol5 PE=1 SV=1	--	--	--	--	--	--	-	GO:0003824//catalytic activity;GO:0016614//oxidoreductase activity, acting on CH-OH group of donors;GO:0016491//oxidoreductase activity	-
Pscit12180	1	1	1.086	1.065	0.544	0.667	0.56	1.05033	0.590333	-0.831246	0.00106019		1.0808	1.1219	2.0824	5.0425	4.6026	fdh	1413	CZT40608.1	probable formate dehydrogenase [Rhynchosporium secalis]	sp|Q07103|FDH_NEUCR	Formate dehydrogenase OS=Neurospora crassa (strain ATCC 24698 / 74-OR23-1A / CBS 708.71 / DSM 1257 / FGSC 987) GN=fdh PE=2 SV=1	YOR388c	KOG0069	Glyoxylate/hydroxypyruvate reductase (D-isomer-specific 2-hydroxy acid dehydrogenase superfamily)	K00122//formate dehydrogenase [EC:1.2.1.2]	ssl:SS1G_09038	ko01200//Carbon metabolism//Global and Overview//Metabolism;ko00680//Methane metabolism//Energy metabolism//Metabolism;ko00630//Glyoxylate and dicarboxylate metabolism//Carbohydrate metabolism//Metabolism	GO:0044763//single-organism cellular process;GO:0071704//organic substance metabolic process;GO:0009987//cellular process;GO:0019752//carboxylic acid metabolic process;GO:0043436//oxoacid metabolic process;GO:0044699//single-organism process;GO:0008152//metabolic process;GO:0044281//small molecule metabolic process;GO:0044237//cellular metabolic process;GO:0044710//single-organism metabolic proce…	GO:0003824//catalytic activity;GO:0016491//oxidoreductase activity;GO:0000166//nucleotide binding;GO:0016614//oxidoreductase activity, acting on CH-OH group of donors;GO:0016903//oxidoreductase activity, acting on the aldehyde or oxo group of donors;GO:1901363//heterocyclic compound binding;GO:1901265//nucleoside phosphate binding;GO:0097159//organic cyclic compound binding;GO:0036094//small mole…	-
Pscit14537	1	1	0.955	0.877	0.488	0.493	0.486	0.944	0.489	-0.948952	7.07429e-05		2.6025	2.7504	1.8333	8.4772	9.9425	--	1291	CZR56208.1	related to fusarubin cluster-esterase [Phialocephala subalpina]	--	--	--	--	--	--	--	--	-	-	-
Pscit06732	1	1	1.073	1.175	0.741	0.616	0.701	1.08267	0.686	-0.658309	0.00314342		1.2193	0.7594	2.4684	2.7306	6.3386	SUC2	1503	XP_018190534.1	glycoside hydrolase family 32 protein [Xylona heveae TC161]	sp|P00724|INV2_YEAST	Invertase 2 OS=Saccharomyces cerevisiae (strain ATCC 204508 / S288c) GN=SUC2 PE=1 SV=1	YIL162w	KOG0228	Beta-fructofuranosidase (invertase)	K01193//beta-fructofuranosidase [EC:3.2.1.26]	ssl:SS1G_07184	ko00500//Starch and sucrose metabolism//Carbohydrate metabolism//Metabolism;ko00052//Galactose metabolism//Carbohydrate metabolism//Metabolism	GO:0009987//cellular process;GO:0044264//cellular polysaccharide metabolic process;GO:0016052//carbohydrate catabolic process;GO:0043170//macromolecule metabolic process;GO:0044723//single-organism carbohydrate metabolic process;GO:0044699//single-organism process;GO:0009057//macromolecule catabolic process;GO:0005976//polysaccharide metabolic process;GO:0044710//single-organism metabolic process…	GO:0016787//hydrolase activity;GO:0003824//catalytic activity;GO:0016798//hydrolase activity, acting on glycosyl bonds;GO:0004553//hydrolase activity, hydrolyzing O-glycosyl compounds	-
Pscit13145	1	1	0.974	0.962	0.78	0.75	0.735	0.978667	0.755	-0.374341	0.000239173		11.1007	20.3525	19.473	33.6997	28.2878	acoA	2779	ESZ96764.1	aconitate hydratase [Sclerotinia borealis F-4128]	sp|Q4WLN1|ACON_ASPFU	Aconitate hydratase, mitochondrial OS=Neosartorya fumigata (strain ATCC MYA-4609 / Af293 / CBS 101355 / FGSC A1100) GN=acoA PE=1 SV=1	YLR304c	KOG0453	Aconitase/homoaconitase (aconitase superfamily)	K01681//aconitate hydratase [EC:4.2.1.3]	ssl:SS1G_11047	ko01200//Carbon metabolism//Global and Overview//Metabolism;ko01230//Biosynthesis of amino acids//Global and Overview//Metabolism;ko01210//2-Oxocarboxylic acid metabolism//Global and Overview//Metabolism;ko00630//Glyoxylate and dicarboxylate metabolism//Carbohydrate metabolism//Metabolism;ko00020//Citrate cycle (TCA cycle)//Carbohydrate metabolism//Metabolism	GO:0044237//cellular metabolic process;GO:0043436//oxoacid metabolic process;GO:0006101//citrate metabolic process;GO:0072350//tricarboxylic acid metabolic process;GO:0006082//organic acid metabolic process;GO:0009987//cellular process;GO:0044763//single-organism cellular process;GO:0071704//organic substance metabolic process;GO:0044281//small molecule metabolic process;GO:0044699//single-organi…	GO:0003676//nucleic acid binding;GO:0016835//carbon-oxygen lyase activity;GO:0051540//metal cluster binding;GO:1901363//heterocyclic compound binding;GO:0097159//organic cyclic compound binding;GO:0016836//hydro-lyase activity;GO:0051536//iron-sulfur cluster binding;GO:0043566//structure-specific DNA binding;GO:0005488//binding;GO:0003677//DNA binding;GO:0016829//lyase activity;GO:0003824//cataly…	GO:0044422//organelle part;GO:0044464//cell part;GO:0044424//intracellular part;GO:0044446//intracellular organelle part;GO:0005623//cell;GO:0044444//cytoplasmic part;GO:0044429//mitochondrial part;GO:0005739//mitochondrion;GO:0005737//cytoplasm;GO:0009295//nucleoid;GO:0043226//organelle;GO:0043231//intracellular membrane-bounded organelle;GO:0005622//intracellular;GO:0043229//intracellular organ…
Pscit12239	1	1	0.978	0.909	0.781	0.807	0.728	0.962333	0.772	-0.317936	0.00623781		0.0359	0	0.03	0.3748	0	gar1	2129	XP_018068945.1	Aldo/keto reductase [Phialocephala scopiformis]	sp|Q3ZFI7|GAR1_HYPJE	D-galacturonate reductase OS=Hypocrea jecorina GN=gar1 PE=1 SV=1	YOR120w	KOG1577	Aldo/keto reductase family proteins	K18097//glycerol 2-dehydrogenase (NADP+) [EC:1.1.1.156]	bfu:BC1G_02386	ko00561//Glycerolipid metabolism//Lipid metabolism//Metabolism	GO:0044699//single-organism process;GO:0044710//single-organism metabolic process;GO:0008152//metabolic process	-	-
Pscit05929	1	1	1.049	1.055	0.587	0.555	0.614	1.03467	0.585333	-0.821836	7.23314e-05		0.0382	0	0.0641	2.4547	0.1143	prnC	1997	XP_008075983.1	ALDH-like protein [Glarea lozoyensis ATCC 20868]	sp|Q9P8I0|PUT2_EMENI	Delta-1-pyrroline-5-carboxylate dehydrogenase, mitochondrial OS=Emericella nidulans (strain FGSC A4 / ATCC 38163 / CBS 112.46 / NRRL 194 / M139) GN=prnC PE=3 SV=2	SPBC24C6.04	KOG2455	Delta-1-pyrroline-5-carboxylate dehydrogenase	K00294//1-pyrroline-5-carboxylate dehydrogenase [EC:1.2.1.88]	bfu:BC1G_12887	ko00330//Arginine and proline metabolism//Amino acid metabolism//Metabolism;ko00250//Alanine, aspartate and glutamate metabolism//Amino acid metabolism//Metabolism	GO:0009064//glutamine family amino acid metabolic process;GO:0006520//cellular amino acid metabolic process;GO:0044710//single-organism metabolic process;GO:0044763//single-organism cellular process;GO:0009987//cellular process;GO:0019752//carboxylic acid metabolic process;GO:0006082//organic acid metabolic process;GO:0044238//primary metabolic process;GO:0006807//nitrogen compound metabolic proc…	GO:0016903//oxidoreductase activity, acting on the aldehyde or oxo group of donors;GO:0003824//catalytic activity;GO:0016491//oxidoreductase activity	GO:0043231//intracellular membrane-bounded organelle;GO:0005623//cell;GO:0044446//intracellular organelle part;GO:0044422//organelle part;GO:0005622//intracellular;GO:0044444//cytoplasmic part;GO:0043229//intracellular organelle;GO:0043227//membrane-bounded organelle;GO:0005737//cytoplasm;GO:0043226//organelle;GO:0044424//intracellular part;GO:0044464//cell part;GO:0005739//mitochondrion;GO:00444…
Pscit10730	1	1	0.91	0.934	0.724	0.702	0.616	0.948	0.680667	-0.477939	0.00426885		171.74	167.877	205.871	471.992	346.864	lxr1	1433	XP_007291911.1	mannitol dehydrogenase [Marssonina brunnea f. sp. 'multigermtubi' MB_m1]	sp|P0C0Y5|MTDH_DAVTA	Probable NADP-dependent mannitol dehydrogenase OS=Davidiella tassiana PE=1 SV=1	SPAC8E11.10	KOG0725	Reductases with broad range of substrate specificities	K17742//sorbose reductase [EC:1.1.1.289]	mbe:MBM_04022	ko00051//Fructose and mannose metabolism//Carbohydrate metabolism//Metabolism	GO:0044710//single-organism metabolic process;GO:0008152//metabolic process;GO:0044699//single-organism process	GO:0003824//catalytic activity	-
Pscit09835	1	1	1.092	0.904	0.665	0.648	0.652	0.998667	0.655	-0.608508	0.001611		0	0.0524	0.0264	0.9186	0.0471	app1	2420	CZT08800.1	related to ABP1-actin-binding protein [Rhynchosporium agropyri]	sp|Q9P7E8|APP1_SCHPO	Protein app1 OS=Schizosaccharomyces pombe (strain 972 / ATCC 24843) GN=app1 PE=2 SV=1	SPAPJ760.02c	KOG3655	Drebrins and related actin binding proteins	--	--	--	-	-	-
Pscit16627	1	1	1.052	0.982	0.777	0.812	0.813	1.01133	0.800667	-0.336985	0.000782217		51.6145	44.1445	43.6429	73.6674	136.662	PHO12	1580	CCD55203.1	similar to acid phosphatase [Botrytis cinerea T4]	sp|P38693|PPAC_YEAST	Acid phosphatase PHO12 OS=Saccharomyces cerevisiae (strain ATCC 204508 / S288c) GN=PHO12 PE=1 SV=1	--	--	--	--	--	--	-	-	-
Pscit03662	1	1	0.959	0.92	0.716	0.698	0.689	0.959667	0.701	-0.453119	0.000295537		9.18	7.825	5.2457	16.6553	25.0719	melC2	1256	CZR62661.1	related to monophenol monooxygenase (tyrosinase) [Phialocephala subalpina]	sp|P55023|TYRO_STRLN	Tyrosinase OS=Streptomyces lincolnensis GN=melC2 PE=3 SV=2	--	--	--	K00505//tyrosinase [EC:1.14.18.1]	mbe:MBM_00926	ko00350//Tyrosine metabolism//Amino acid metabolism//Metabolism;ko00740//Riboflavin metabolism//Metabolism of cofactors and vitamins//Metabolism	-	-	-
Pscit06201	1	1	0.975	1.031	0.739	0.666	0.7	1.002	0.701667	-0.514025	0.000470694		5.9521	9.82	5.2157	19.1755	17.1143	acuF	1950	CZS97448.1	probable phosphoenolpyruvate carboxykinase [Rhynchosporium agropyri]	sp|Q96UL8|PCKA_EMENI	Phosphoenolpyruvate carboxykinase [ATP] OS=Emericella nidulans (strain FGSC A4 / ATCC 38163 / CBS 112.46 / NRRL 194 / M139) GN=acuF PE=3 SV=3	--	--	--	K01610//phosphoenolpyruvate carboxykinase (ATP) [EC:4.1.1.49]	mbe:MBM_06441	ko01200//Carbon metabolism//Global and Overview//Metabolism;ko00010//Glycolysis / Gluconeogenesis//Carbohydrate metabolism//Metabolism;ko00620//Pyruvate metabolism//Carbohydrate metabolism//Metabolism;ko00020//Citrate cycle (TCA cycle)//Carbohydrate metabolism//Metabolism	GO:0005996//monosaccharide metabolic process;GO:0019318//hexose metabolic process;GO:0005975//carbohydrate metabolic process;GO:0008152//metabolic process;GO:0006006//glucose metabolic process;GO:0009987//cellular process;GO:0044281//small molecule metabolic process;GO:0071704//organic substance metabolic process;GO:0044710//single-organism metabolic process;GO:0006793//phosphorus metabolic proce…	GO:0032549//ribonucleoside binding;GO:0016829//lyase activity;GO:0016740//transferase activity;GO:0000166//nucleotide binding;GO:0036094//small molecule binding;GO:1901265//nucleoside phosphate binding;GO:0097367//carbohydrate derivative binding;GO:0016772//transferase activity, transferring phosphorus-containing groups;GO:0001883//purine nucleoside binding;GO:0004611//phosphoenolpyruvate carboxy…	GO:0005623//cell;GO:0005737//cytoplasm;GO:0044464//cell part;GO:0005622//intracellular;GO:0044444//cytoplasmic part;GO:0044424//intracellular part
Pscit11030	1	1	0.87	1.081	0.662	0.664	0.529	0.983667	0.618333	-0.669785	0.00910729		0.1993	0.2164	0.3082	0.5951	0.6185	dapB	4981	CZR54003.1	probable dipeptidyl-aminopeptidase B [Phialocephala subalpina]	sp|A7EQZ1|DAPB_SCLS1	Probable dipeptidyl-aminopeptidase B OS=Sclerotinia sclerotiorum (strain ATCC 18683 / 1980 / Ss-1) GN=dapB PE=3 SV=1	YHR028c	KOG2100	Dipeptidyl aminopeptidase	K01282//dipeptidyl aminopeptidase [EC:3.4.14.-]	ssl:SS1G_07744	--	GO:0019538//protein metabolic process;GO:0043170//macromolecule metabolic process;GO:0008152//metabolic process;GO:0071704//organic substance metabolic process;GO:0044238//primary metabolic process	GO:0003824//catalytic activity;GO:0016787//hydrolase activity;GO:0008233//peptidase activity;GO:0070011//peptidase activity, acting on L-amino acid peptides	-
Pscit02397	1	1	1.251	0.812	0.6	0.635	0.515	1.021	0.583333	-0.80759	0.0171561		2.4746	2.9775	3.9767	113.737	68.744	--	1512	XP_020135268.1	p-loop containing nucleoside triphosphate hydrolase [Diplodia corticola]	--	--	--	--	--	--	--	--	-	-	-
Pscit08959	1	1	1.005	1.099	0.907	0.854	0.796	1.03467	0.852333	-0.279676	0.0161688		0.3791	1.5112	2.5409	4.1321	3.1158	YHI9	1007	CZT00354.1	related to phenazine biosynthesis protein phzC [Rhynchosporium commune]	sp|P38765|YHI9_YEAST	Uncharacterized isomerase YHI9 OS=Saccharomyces cerevisiae (strain ATCC 204508 / S288c) GN=YHI9 PE=1 SV=1	YHR029c	KOG3033	Predicted PhzC/PhzF-type epimerase	--	--	--	-	-	-
Pscit05928	1	1	1.049	1.055	0.587	0.555	0.614	1.03467	0.585333	-0.821836	7.23314e-05		1.5704	2.3146	2.4008	13.3929	12.4948	prnC	1945	CZR62030.1	probable delta-1-pyrroline-5-carboxylate dehydrogenase, mitochondrial precursor [Phialocephala subalpina]	sp|Q9P8I0|PUT2_EMENI	Delta-1-pyrroline-5-carboxylate dehydrogenase, mitochondrial OS=Emericella nidulans (strain FGSC A4 / ATCC 38163 / CBS 112.46 / NRRL 194 / M139) GN=prnC PE=3 SV=2	SPBC24C6.04	KOG2455	Delta-1-pyrroline-5-carboxylate dehydrogenase	K00294//1-pyrroline-5-carboxylate dehydrogenase [EC:1.2.1.88]	mbe:MBM_05755	ko00330//Arginine and proline metabolism//Amino acid metabolism//Metabolism;ko00250//Alanine, aspartate and glutamate metabolism//Amino acid metabolism//Metabolism	GO:0006082//organic acid metabolic process;GO:0071704//organic substance metabolic process;GO:0009064//glutamine family amino acid metabolic process;GO:1901360//organic cyclic compound metabolic process;GO:1901605//alpha-amino acid metabolic process;GO:0006536//glutamate metabolic process;GO:0006560//proline metabolic process;GO:0044763//single-organism cellular process;GO:0043648//dicarboxylic a…	GO:0016903//oxidoreductase activity, acting on the aldehyde or oxo group of donors;GO:0016491//oxidoreductase activity;GO:0003824//catalytic activity	GO:0043227//membrane-bounded organelle;GO:0005623//cell;GO:0044422//organelle part;GO:0044464//cell part;GO:0044446//intracellular organelle part;GO:0044424//intracellular part;GO:0043231//intracellular membrane-bounded organelle;GO:0005622//intracellular;GO:0005739//mitochondrion;GO:0043226//organelle;GO:0005737//cytoplasm;GO:0044444//cytoplasmic part;GO:0044429//mitochondrial part;GO:0043229//i…
Pscit14067	1	1	1.093	1.175	0.575	0.571	0.646	1.08933	0.597333	-0.866837	0.000615438		404.811	453.899	501.213	1064.86	1288.14	gdhA	2007	XP_007297376.1	NADP-specific glutamate dehydrogenase [Marssonina brunnea f. sp. 'multigermtubi' MB_m1]	sp|O93934|DHE4_BOTFU	NADP-specific glutamate dehydrogenase OS=Botryotinia fuckeliana GN=gdhA PE=3 SV=1	YOR375c	KOG2250	Glutamate/leucine/phenylalanine/valine dehydrogenases	K00262//glutamate dehydrogenase (NADP+) [EC:1.4.1.4]	mbe:MBM_09487	ko00250//Alanine, aspartate and glutamate metabolism//Amino acid metabolism//Metabolism;ko00220//Arginine biosynthesis//Amino acid metabolism//Metabolism;ko00910//Nitrogen metabolism//Energy metabolism//Metabolism	GO:0044699//single-organism process;GO:0008152//metabolic process;GO:0044710//single-organism metabolic process	GO:0016638//oxidoreductase activity, acting on the CH-NH2 group of donors;GO:0003824//catalytic activity;GO:0016491//oxidoreductase activity	-
Pscit09860	1	1	1.013	1.025	0.466	0.396	0.52	1.01267	0.460667	-1.13636	0.000564072		0	0	0	0.0395	0	AAO	1443	XP_008077766.1	Cupredoxin [Glarea lozoyensis ATCC 20868]	sp|P14133|ASO_CUCSA	L-ascorbate oxidase OS=Cucumis sativus PE=1 SV=1	At4g39830	KOG1263	Multicopper oxidases	--	--	--	-	-	-
Pscit09890	1	1	0.949	0.97	0.749	0.732	0.801	0.973	0.760667	-0.355175	0.00135015		0.0744	0.1236	0.1247	0.4444	0.2224	GCY1	1026	CZT41846.1	aldehyde reductase 1 [Rhynchosporium secalis]	sp|P14065|GCY1_YEAST	Glycerol 2-dehydrogenase (NADP(+)) OS=Saccharomyces cerevisiae (strain ATCC 204508 / S288c) GN=GCY1 PE=1 SV=1	YOR120w	KOG1577	Aldo/keto reductase family proteins	K18097//glycerol 2-dehydrogenase (NADP+) [EC:1.1.1.156]	ssl:SS1G_06740	ko00561//Glycerolipid metabolism//Lipid metabolism//Metabolism	GO:0044710//single-organism metabolic process;GO:0044699//single-organism process;GO:0008152//metabolic process	-	-
Pscit12504	1	1	0.917	0.975	0.735	0.826	0.813	0.964	0.791333	-0.284748	0.0114159		0.5972	0.4959	0.2859	1.9106	0.9561	SPAC9E9.15	895	XP_007293691.1	CIA30 family protein [Marssonina brunnea f. sp. 'multigermtubi' MB_m1]	sp|O14297|YF1F_SCHPO	Uncharacterized protein C9E9.15 OS=Schizosaccharomyces pombe (strain 972 / ATCC 24843) GN=SPAC9E9.15 PE=3 SV=2	At4g18810	KOG1203	Predicted dehydrogenase	--	--	--	-	-	-
Pscit11029	1	1	0.87	1.081	0.662	0.664	0.529	0.983667	0.618333	-0.669785	0.00910729		0.0777	0.1291	0.1303	0.6035	0.5808	dapB	4911	CZR54003.1	probable dipeptidyl-aminopeptidase B [Phialocephala subalpina]	sp|A7EQZ1|DAPB_SCLS1	Probable dipeptidyl-aminopeptidase B OS=Sclerotinia sclerotiorum (strain ATCC 18683 / 1980 / Ss-1) GN=dapB PE=3 SV=1	YHR028c	KOG2100	Dipeptidyl aminopeptidase	K01282//dipeptidyl aminopeptidase [EC:3.4.14.-]	ssl:SS1G_07744	--	GO:0044238//primary metabolic process;GO:0008152//metabolic process;GO:0019538//protein metabolic process;GO:0043170//macromolecule metabolic process;GO:0071704//organic substance metabolic process	GO:0003824//catalytic activity;GO:0070011//peptidase activity, acting on L-amino acid peptides;GO:0016787//hydrolase activity;GO:0008233//peptidase activity	-
Pscit03317	1	1	0.997	1.222	0.365	0.416	0.406	1.073	0.395667	-1.43929	0.000222375		1.2198	0.2026	0	1.8211	1.0936	--	313	CZR51748.1	related to beta-1,3 exoglucanase precursor [Phialocephala subalpina]	--	--	--	--	--	--	--	--	-	-	-
Pscit06105	1	1	0.829	1.009	0.76	0.711	0.648	0.946	0.706333	-0.421491	0.0213071		1.0838	0.9818	1.4031	2.4271	4.0485	--	775	GAQ42238.1	isoamyl alcohol oxidase [Aspergillus niger]	--	--	--	--	--	--	--	--	GO:0044699//single-organism process;GO:0044710//single-organism metabolic process;GO:0008152//metabolic process	GO:0003824//catalytic activity;GO:0097159//organic cyclic compound binding;GO:0016614//oxidoreductase activity, acting on CH-OH group of donors;GO:0000166//nucleotide binding;GO:0016491//oxidoreductase activity;GO:1901265//nucleoside phosphate binding;GO:1901363//heterocyclic compound binding;GO:0016616//oxidoreductase activity, acting on the CH-OH group of donors, NAD or NADP as acceptor;GO:0036…	-
Pscit14156	1	1	0.963	1.007	0.687	0.663	0.689	0.99	0.679667	-0.542601	3.52312e-05		73.9008	88.6406	72.4827	629.213	143.266	fgaOx3	1367	XP_001558622.1	NADPH dehydrogenase [Botrytis cinerea B05.10]	sp|Q4WZ70|OYE3_ASPFU	Chanoclavine-I aldehyde reductase OS=Neosartorya fumigata (strain ATCC MYA-4609 / Af293 / CBS 101355 / FGSC A1100) GN=fgaOx3 PE=1 SV=1	YPL171c	KOG0134	NADH:flavin oxidoreductase/12-oxophytodienoate reductase	K00354//NADPH2 dehydrogenase [EC:1.6.99.1]	ssl:SS1G_01991	--	GO:0044699//single-organism process;GO:0008152//metabolic process;GO:0044710//single-organism metabolic process	GO:0000166//nucleotide binding;GO:0005488//binding;GO:0097159//organic cyclic compound binding;GO:0036094//small molecule binding;GO:0032553//ribonucleotide binding;GO:1901265//nucleoside phosphate binding;GO:1901363//heterocyclic compound binding;GO:0003824//catalytic activity;GO:0097367//carbohydrate derivative binding	-
Pscit00175	1	1	0.918	0.998	0.712	0.769	0.783	0.972	0.754667	-0.365117	0.00335616		0.1182	0.3599	0.231	0.8529	0.471	pnbA	1938	OLN83335.1	Para-nitrobenzyl esterase 1 [Colletotrichum chlorophyti]	sp|P37967|PNBA_BACSU	Para-nitrobenzyl esterase OS=Bacillus subtilis (strain 168) GN=pnbA PE=1 SV=2	Hs4557239	KOG4389	Acetylcholinesterase/Butyrylcholinesterase	--	--	--	-	-	-
Pscit04132	1	1	1.098	1.031	0.675	0.68	0.675	1.043	0.676667	-0.624222	9.78466e-05		14.8709	11.9984	51.6855	112.662	20.5655	hsp3102	724	XP_008080221.1	Class I glutamine amidotransferase-like protein [Glarea lozoyensis ATCC 20868]	sp|Q09675|HSP32_SCHPO	Glutathione-independent glyoxalase hsp3102 OS=Schizosaccharomyces pombe (strain 972 / ATCC 24843) GN=hsp3102 PE=1 SV=1	--	--	--	--	--	--	-	GO:0003824//catalytic activity	-
Pscit14056	1	1	0.959	1.023	0.656	0.646	0.63	0.994	0.644	-0.626185	4.10962e-05		0.1146	0.2854	0.1919	1.4111	0.2568	mvd1	1333	CZR59609.1	probable MVD1-mevalonate pyrophosphate decarboxylase [Phialocephala subalpina]	sp|O13963|MVD1_SCHPO	Diphosphomevalonate decarboxylase OS=Schizosaccharomyces pombe (strain 972 / ATCC 24843) GN=mvd1 PE=3 SV=1	SPAC24C9.03	KOG2833	Mevalonate pyrophosphate decarboxylase	K01597//diphosphomevalonate decarboxylase [EC:4.1.1.33]	ssl:SS1G_03958	ko00900//Terpenoid backbone biosynthesis//Metabolism of terpenoids and polyketides//Metabolism	GO:0006084//acetyl-CoA metabolic process;GO:1901360//organic cyclic compound metabolic process;GO:1901362//organic cyclic compound biosynthetic process;GO:0008152//metabolic process;GO:1901576//organic substance biosynthetic process;GO:0044699//single-organism process;GO:0051186//cofactor metabolic process;GO:0035383//thioester metabolic process;GO:0071704//organic substance metabolic process;GO:…	GO:0001883//purine nucleoside binding;GO:0097367//carbohydrate derivative binding;GO:0003824//catalytic activity;GO:0032549//ribonucleoside binding;GO:0005488//binding;GO:0032550//purine ribonucleoside binding;GO:0016830//carbon-carbon lyase activity;GO:1901363//heterocyclic compound binding;GO:0016740//transferase activity;GO:0001882//nucleoside binding;GO:0016772//transferase activity, transfer…	GO:0043231//intracellular membrane-bounded organelle;GO:0043226//organelle;GO:0005623//cell;GO:0044424//intracellular part;GO:0043227//membrane-bounded organelle;GO:0043229//intracellular organelle;GO:0044444//cytoplasmic part;GO:0005737//cytoplasm;GO:0005622//intracellular;GO:0044464//cell part
Pscit16546	1	1	1.013	1.052	0.661	0.517	0.565	1.02167	0.581	-0.814315	0.00148994		19.0896	16.3599	15.1203	25.2573	61.8017	ATEG_02905	1248	XP_018076741.1	Zn-dependent exopeptidase [Phialocephala scopiformis]	sp|Q0CTS9|P20D1_ASPTN	Probable carboxypeptidase ATEG_02905 OS=Aspergillus terreus (strain NIH 2624 / FGSC A1156) GN=ATEG_02905 PE=3 SV=1	--	--	--	K01438//acetylornithine deacetylase [EC:3.5.1.16]	ssl:SS1G_04281	ko01230//Biosynthesis of amino acids//Global and Overview//Metabolism;ko01210//2-Oxocarboxylic acid metabolism//Global and Overview//Metabolism;ko00220//Arginine biosynthesis//Amino acid metabolism//Metabolism	-	GO:0003824//catalytic activity;GO:0016787//hydrolase activity;GO:0008233//peptidase activity;GO:0070011//peptidase activity, acting on L-amino acid peptides	-
Pscit16392	1	1	0.699	1.11	0.526	0.726	0.658	0.936333	0.636667	-0.556484	0.0907844		4.4797	3.0999	4.8899	7.904	12.1195	--	1125	XP_748846.1	alpha/beta hydrolase [Aspergillus fumigatus Af293]	--	--	--	--	--	K01253//microsomal epoxide hydrolase [EC:3.3.2.9]	afm:AFUA_7G06650	--	-	GO:0016803//ether hydrolase activity;GO:0016801//hydrolase activity, acting on ether bonds;GO:0003824//catalytic activity;GO:0016787//hydrolase activity	-
Pscit13586	2	1	1.122	0.928	1	0.911	1.009	1.01667	0.973333	-0.0628409	0.552519		2.5251	3.3549	1.1846	12.7421	1.811	SUI1A	756	KHO00973.1	eukaryotic translation initiation factor eIF-1 [Metarhizium album ARSEF 1941]	sp|Q755R1|SUI1_ASHGO	Protein translation factor SUI1 OS=Ashbya gossypii (strain ATCC 10895 / CBS 109.51 / FGSC 9923 / NRRL Y-1056) GN=SUI1A PE=3 SV=1	At1g54290	KOG1770	Translation initiation factor 1 (eIF-1/SUI1)	K03113//translation initiation factor 1	mbe:MBM_00637	ko04111//Cell cycle - yeast//Cell growth and death//Cellular Processes;ko04113//Meiosis - yeast//Cell growth and death//Cellular Processes;ko04120//Ubiquitin mediated proteolysis//Folding, sorting and degradation//Genetic Information Processing	GO:1901566//organonitrogen compound biosynthetic process;GO:0043043//peptide biosynthetic process;GO:0006518//peptide metabolic process;GO:0044260//cellular macromolecule metabolic process;GO:1901360//organic cyclic compound metabolic process;GO:1901615//organic hydroxy compound metabolic process;GO:1901576//organic substance biosynthetic process;GO:0019538//protein metabolic process;GO:0010467//…	GO:0043169//cation binding;GO:0043167//ion binding;GO:0016701//oxidoreductase activity, acting on single donors with incorporation of molecular oxygen;GO:0003824//catalytic activity;GO:0046872//metal ion binding;GO:0046914//transition metal ion binding;GO:0051213//dioxygenase activity;GO:0005488//binding;GO:0016491//oxidoreductase activity;GO:0019114//catechol dioxygenase activity;GO:0005506//iro…	-
Pscit15740	2	1	0.955	0.902	0.789	0.778	0.826	0.952333	0.797667	-0.255681	0.00715617		59.0845	51.3461	45.1649	109.804	155.448	PHYA	1861	ESZ92929.1	acid phosphatase-like protein [Sclerotinia borealis F-4128]	sp|O00107|PHYA_THIHE	3-phytase A OS=Thielavia heterothallica GN=PHYA PE=1 SV=1	--	--	--	--	--	--	-	-	-
Pscit14327	2	1	0.991	0.822	1.008	0.862	1.04	0.937667	0.97	0.0489096	0.709217		158.508	152.73	135.479	246.014	355.827	--	712	KMK56272.1	phosphoglycerate mutase family protein [Aspergillus fumigatus Z5]	--	--	--	--	--	--	--	--	-	-	-
Pscit03268	2	1	1.052	0.986	1.055	1.097	0.878	1.01267	1.01	-0.00380408	0.928087		0	0	0	1.2918	1.9393	bglA	353	XP_007290388.1	beta-glucosidase [Marssonina brunnea f. sp. 'multigermtubi' MB_m1]	sp|P87076|BGLA_ASPKW	Beta-glucosidase A OS=Aspergillus kawachii (strain NBRC 4308) GN=bglA PE=1 SV=2	--	--	--	K05349//beta-glucosidase [EC:3.2.1.21]	mbe:MBM_02499	ko00500//Starch and sucrose metabolism//Carbohydrate metabolism//Metabolism;ko00460//Cyanoamino acid metabolism//Metabolism of other amino acids//Metabolism	GO:0044262//cellular carbohydrate metabolic process;GO:0005975//carbohydrate metabolic process;GO:0044264//cellular polysaccharide metabolic process;GO:0008152//metabolic process;GO:0071704//organic substance metabolic process;GO:0044042//glucan metabolic process;GO:0044237//cellular metabolic process;GO:0030243//cellulose metabolic process;GO:0006073//cellular glucan metabolic process;GO:0005976…	GO:0016798//hydrolase activity, acting on glycosyl bonds;GO:0016787//hydrolase activity;GO:0015926//glucosidase activity;GO:0004553//hydrolase activity, hydrolyzing O-glycosyl compounds;GO:0003824//catalytic activity	-
Pscit06104	2	1	0.973	1.011	0.917	0.94	0.955	0.994667	0.937333	-0.0856509	0.022406		1.734	0.5866	1.3988	2.4929	3.9343	sol5	1189	CZR67824.1	probable isoamyl alcohol oxidase [Phialocephala subalpina]	sp|D7UQ40|SOL5_ALTSO	Bifunctional solanapyrone synthase OS=Alternaria solani GN=sol5 PE=1 SV=1	--	--	--	--	--	--	-	-	-
Pscit03081	2	1	1.08	0.89	1.019	1.052	0.984	0.99	1.01833	0.0407094	0.629818		6.1894	6.0335	6.2557	31.9402	12.0629	plyE	1135	OAQ31355.1	polysaccharide lyase family 3 protein [Mortierella elongata AG-77]	sp|Q5B7Z3|PLYE_EMENI	Pectate lyase E OS=Emericella nidulans (strain FGSC A4 / ATCC 38163 / CBS 112.46 / NRRL 194 / M139) GN=plyE PE=1 SV=1	--	--	--	--	--	--	-	GO:0016829//lyase activity;GO:0003824//catalytic activity;GO:0016837//carbon-oxygen lyase activity, acting on polysaccharides;GO:0016835//carbon-oxygen lyase activity	-
Pscit16927	2	1	1.061	1.119	1.23	0.965	1.014	1.06	1.06967	0.013097	0.957832		4.6443	3.5541	3.2422	12.3042	4.1842	faeB-2	1677	ESZ94426.1	feruloyl esterase B precursor [Sclerotinia borealis F-4128]	sp|B8NPT0|FAEB2_ASPFN	Probable feruloyl esterase B-2 OS=Aspergillus flavus (strain ATCC 200026 / FGSC A1120 / NRRL 3357 / JCM 12722 / SRRC 167) GN=faeB-2 PE=3 SV=1	--	--	--	K09252//feruloyl esterase [EC:3.1.1.73]	ssl:SS1G_09267	--	-	-	-
Pscit14834	2	1	1.375	1.297	1.018	1.14	1.326	1.224	1.16133	-0.0758214	0.712612		3.0689	3.4554	3.4423	8.9694	7.9276	--	1468	CZR69229.1	related to WSC2 Glucoamylase III (alpha-1,4-glucan-glucosidase) [Phialocephala subalpina]	--	--	--	--	--	--	--	--	-	-	-
Pscit15431	2	1	0.98	1.044	0.969	1.023	0.849	1.008	0.947	-0.0900593	0.327594		0.4182	0.5324	0.4437	6.3056	4.7071	bglF	2739	XP_007297830.1	beta-1,4-glucosidase [Marssonina brunnea f. sp. 'multigermtubi' MB_m1]	sp|B0Y7Q8|BGLF_ASPFC	Probable beta-glucosidase F OS=Neosartorya fumigata (strain CEA10 / CBS 144.89 / FGSC A1163) GN=bglF PE=3 SV=2	--	--	--	--	--	--	GO:0005975//carbohydrate metabolic process;GO:0044262//cellular carbohydrate metabolic process;GO:0051273//beta-glucan metabolic process;GO:0043170//macromolecule metabolic process;GO:0044264//cellular polysaccharide metabolic process;GO:0071704//organic substance metabolic process;GO:0008152//metabolic process;GO:0044237//cellular metabolic process;GO:0009987//cellular process;GO:0005976//polysa…	GO:0003824//catalytic activity;GO:0004553//hydrolase activity, hydrolyzing O-glycosyl compounds;GO:0015926//glucosidase activity;GO:0016798//hydrolase activity, acting on glycosyl bonds;GO:0016787//hydrolase activity	-
Pscit13785	2	1	0.962	1.002	0.942	0.918	0.842	0.988	0.900667	-0.133518	0.0621956		6.6332	14.6029	14.344	31.782	24.3173	ALTA7	495	XP_018076599.1	quinone oxidoreductase-like protein [Phialocephala scopiformis]	sp|P42058|ALTA7_ALTAL	Minor allergen Alt a 7 OS=Alternaria alternata GN=ALTA7 PE=1 SV=1	YDR032c	KOG3135	1,4-benzoquinone reductase-like; Trp repressor binding protein-like/protoplast-secreted protein	K03809//NAD(P)H dehydrogenase (quinone) [EC:1.6.5.2]	ssl:SS1G_14285	ko00130//Ubiquinone and other terpenoid-quinone biosynthesis//Metabolism of cofactors and vitamins//Metabolism	GO:1903506//regulation of nucleic acid-templated transcription;GO:0031327//negative regulation of cellular biosynthetic process;GO:0050789//regulation of biological process;GO:0016043//cellular component organization;GO:0008152//metabolic process;GO:0009890//negative regulation of biosynthetic process;GO:0031323//regulation of cellular metabolic process;GO:0071840//cellular component organization…	GO:0032553//ribonucleotide binding;GO:0005488//binding;GO:0036094//small molecule binding;GO:1901265//nucleoside phosphate binding;GO:0000166//nucleotide binding;GO:0097367//carbohydrate derivative binding;GO:0003824//catalytic activity;GO:0097159//organic cyclic compound binding;GO:0005515//protein binding;GO:1901363//heterocyclic compound binding	GO:0044444//cytoplasmic part;GO:0043229//intracellular organelle;GO:0005622//intracellular;GO:0044464//cell part;GO:0005737//cytoplasm;GO:0044424//intracellular part;GO:0043227//membrane-bounded organelle;GO:0043231//intracellular membrane-bounded organelle;GO:0005623//cell;GO:0043226//organelle
Pscit00007	2	1	0.946	0.967	1.052	1.095	0.992	0.971	1.04633	0.107799	0.0873479		0.2129	0.383	0.1189	1.5098	0.6362	betA	2152	CZR68556.1	related to choline dehydrogenase [Phialocephala subalpina]	sp|Q8UH55|BETA_AGRFC	Oxygen-dependent choline dehydrogenase OS=Agrobacterium fabrum (strain C58 / ATCC 33970) GN=betA PE=3 SV=2	7293017	KOG1238	Glucose dehydrogenase/choline dehydrogenase/mandelonitrile lyase (GMC oxidoreductase family)	K00108//choline dehydrogenase [EC:1.1.99.1]	val:VDBG_01005	ko00260//Glycine, serine and threonine metabolism//Amino acid metabolism//Metabolism	GO:0044699//single-organism process;GO:0044710//single-organism metabolic process;GO:0008152//metabolic process	GO:0016491//oxidoreductase activity;GO:0097159//organic cyclic compound binding;GO:1901363//heterocyclic compound binding;GO:0003824//catalytic activity;GO:0036094//small molecule binding;GO:0005488//binding;GO:0016614//oxidoreductase activity, acting on CH-OH group of donors;GO:1901265//nucleoside phosphate binding;GO:0000166//nucleotide binding	-
Pscit07864	2	1	0.913	0.697	0.98	0.894	1.085	0.87	0.986333	0.18106	0.334311		0.0829	0.1376	0.0463	0.4537	0.1651	--	2764	XP_007297154.1	mucin-7 precursor [Marssonina brunnea f. sp. 'multigermtubi' MB_m1]	--	--	--	--	--	--	--	--	-	-	-
Pscit07443	2	1	0.983	1.003	1.219	0.977	1.14	0.995333	1.112	0.159905	0.180483		2.9414	6.2528	3.154	30.5641	15.998	cyn1	649	CZR67679.1	Cyanate hydratase [Phialocephala subalpina]	sp|A6S6V7|CYNS_BOTFB	Cyanate hydratase OS=Botryotinia fuckeliana (strain B05.10) GN=cyn1 PE=3 SV=1	--	--	--	K01725//cyanate lyase [EC:4.2.1.104]	bfu:BC1G_08946	ko00910//Nitrogen metabolism//Energy metabolism//Metabolism	GO:0044710//single-organism metabolic process;GO:0006082//organic acid metabolic process;GO:0044281//small molecule metabolic process;GO:0044699//single-organism process;GO:0009987//cellular process;GO:0008152//metabolic process;GO:0044237//cellular metabolic process;GO:0044763//single-organism cellular process;GO:0071704//organic substance metabolic process	GO:0016840//carbon-nitrogen lyase activity;GO:0016829//lyase activity;GO:0003824//catalytic activity	-
Pscit08057	2	1	0.913	0.888	1.072	1.036	1.08	0.933667	1.06267	0.18671	0.0266001		9.5668	9.6988	16.5693	51.6551	27.3618	--	1301	XP_020133422.1	necrosis inducing protein [Diplodia corticola]	--	--	--	--	--	--	--	--	-	-	-
Pscit16681	2	1	0.991	1.066	0.994	1.052	0.929	1.019	0.991667	-0.0392269	0.548036		29.7781	31.996	31.3936	135.376	220.468	Mb0912	1736	CZR52347.1	probable endonuclease/exonuclease/phosphatase family protein [Phialocephala subalpina]	sp|P64744|Y912_MYCBO	Uncharacterized protein Mb0912 OS=Mycobacterium bovis (strain ATCC BAA-935 / AF2122/97) GN=Mb0912 PE=4 SV=1	--	--	--	--	--	--	GO:0006725//cellular aromatic compound metabolic process;GO:0009987//cellular process;GO:0044237//cellular metabolic process;GO:0043170//macromolecule metabolic process;GO:0090304//nucleic acid metabolic process;GO:0006139//nucleobase-containing compound metabolic process;GO:0006807//nitrogen compound metabolic process;GO:0071704//organic substance metabolic process;GO:0034641//cellular nitrogen …	GO:0016788//hydrolase activity, acting on ester bonds;GO:0003824//catalytic activity;GO:0004518//nuclease activity;GO:0016787//hydrolase activity	-
Pscit11765	2	1	1.375	1.14	1.141	1.14	0.942	1.17167	1.07433	-0.125121	0.505109		0.2881	0.2393	0.2414	5.8076	1.184	sol5	530	XP_007296813.1	FAD binding domain containing protein [Marssonina brunnea f. sp. 'multigermtubi' MB_m1]	sp|D7UQ40|SOL5_ALTSO	Bifunctional solanapyrone synthase OS=Alternaria solani GN=sol5 PE=1 SV=1	--	--	--	--	--	--	-	GO:0016614//oxidoreductase activity, acting on CH-OH group of donors;GO:0003824//catalytic activity;GO:0016491//oxidoreductase activity	-
Pscit10194	2	1	0.965	0.906	1.062	1.133	1.109	0.957	1.10133	0.20266	0.0151411		0	0	0	0.4392	0.5861	pdh1	1168	XP_008082258.1	FAD/NAD(P)-binding protein [Glarea lozoyensis ATCC 20868]	sp|Q3L245|PDH1_LEUMG	Pyranose dehydrogenase 1 OS=Leucoagaricus meleagris GN=pdh1 PE=1 SV=1	7293011	KOG1238	Glucose dehydrogenase/choline dehydrogenase/mandelonitrile lyase (GMC oxidoreductase family)	K00108//choline dehydrogenase [EC:1.1.99.1]	val:VDBG_01005	ko00260//Glycine, serine and threonine metabolism//Amino acid metabolism//Metabolism	GO:0044699//single-organism process;GO:0008152//metabolic process;GO:0044710//single-organism metabolic process	GO:0016491//oxidoreductase activity;GO:0097159//organic cyclic compound binding;GO:0003824//catalytic activity;GO:0005488//binding;GO:0000166//nucleotide binding;GO:1901265//nucleoside phosphate binding;GO:1901363//heterocyclic compound binding;GO:0036094//small molecule binding;GO:0016614//oxidoreductase activity, acting on CH-OH group of donors	-
Pscit08644	2	1	0.993	1.064	0.822	0.844	0.904	1.019	0.856667	-0.250348	0.00833602		0.0667	0.0554	0	0.0249	0.0499	EDA2	2288	CZR69292.1	related to serine protease [Phialocephala subalpina]	sp|Q1PF50|EDA2_ARATH	Probable serine protease EDA2 OS=Arabidopsis thaliana GN=EDA2 PE=2 SV=2	7295307	KOG2182	Hydrolytic enzymes of the alpha/beta hydrolase fold	--	--	--	-	GO:0003824//catalytic activity;GO:0016787//hydrolase activity	-
Pscit10444	2	1	0.946	0.967	1.052	1.095	0.992	0.971	1.04633	0.107799	0.0873479		0	0	0	0.1712	0	betA	1998	CZR68556.1	related to choline dehydrogenase [Phialocephala subalpina]	sp|Q8UH55|BETA_AGRFC	Oxygen-dependent choline dehydrogenase OS=Agrobacterium fabrum (strain C58 / ATCC 33970) GN=betA PE=3 SV=2	7293017	KOG1238	Glucose dehydrogenase/choline dehydrogenase/mandelonitrile lyase (GMC oxidoreductase family)	K00108//choline dehydrogenase [EC:1.1.99.1]	val:VDBG_01005	ko00260//Glycine, serine and threonine metabolism//Amino acid metabolism//Metabolism	GO:0044710//single-organism metabolic process;GO:0044699//single-organism process;GO:0008152//metabolic process	GO:0003824//catalytic activity;GO:1901363//heterocyclic compound binding;GO:0005488//binding;GO:0036094//small molecule binding;GO:0000166//nucleotide binding;GO:0097159//organic cyclic compound binding;GO:0016614//oxidoreductase activity, acting on CH-OH group of donors;GO:0016491//oxidoreductase activity;GO:1901265//nucleoside phosphate binding	-
Pscit02422	2	1	0.981	0.933	1.033	1.102	1.053	0.971333	1.06267	0.129651	0.0332452		13.079	12.8572	14.904	18.5933	40.1633	--	794	KPA36402.1	secretory phospholipase a2 [Fusarium langsethiae]	--	--	--	--	--	--	--	--	-	-	-
Pscit12385	2	1	0.975	0.959	1.108	1.101	1.036	0.978	1.08167	0.14535	0.0151357		0	0.0672	0.0339	0.3019	0	NPC2	1888	XP_008087405.1	E set [Glarea lozoyensis ATCC 20868]	sp|Q52FS9|NPC2_MAGO7	Phosphatidylglycerol/phosphatidylinositol transfer protein OS=Magnaporthe oryzae (strain 70-15 / ATCC MYA-4617 / FGSC 8958) GN=NPC2 PE=3 SV=2	SPAPB8E5.04c	KOG4680	Uncharacterized conserved protein, contains ML domain	--	--	--	-	-	-
Pscit03224	2	1	1.008	1.126	1.187	1.049	1.123	1.04467	1.11967	0.100027	0.255024		19.4359	19.2189	34.0605	256.418	149.412	BGL1B	1709	KIN05888.1	glycoside hydrolase family 1 protein [Oidiodendron maius Zn]	sp|Q25BW4|BGL1B_PHACH	Beta-glucosidase 1B OS=Phanerochaete chrysosporium GN=BGL1B PE=1 SV=1	At3g60130	KOG0626	Beta-glucosidase, lactase phlorizinhydrolase, and related proteins	K01188//beta-glucosidase [EC:3.2.1.21]	mbe:MBM_01183	ko00500//Starch and sucrose metabolism//Carbohydrate metabolism//Metabolism;ko00460//Cyanoamino acid metabolism//Metabolism of other amino acids//Metabolism	GO:0044238//primary metabolic process;GO:0008152//metabolic process	GO:0003824//catalytic activity	-
Pscit10195	2	1	1.01	1.016	1.026	1.163	1.124	1.00867	1.10433	0.130726	0.0770376		2.1137	0.9507	1.6231	7.8893	3.0268	betA	867	XP_008082258.1	FAD/NAD(P)-binding protein [Glarea lozoyensis ATCC 20868]	sp|Q4ZM63|BETA_PSEU2	Oxygen-dependent choline dehydrogenase OS=Pseudomonas syringae pv. syringae (strain B728a) GN=betA PE=3 SV=1	Hs18556423	KOG1238	Glucose dehydrogenase/choline dehydrogenase/mandelonitrile lyase (GMC oxidoreductase family)	K00108//choline dehydrogenase [EC:1.1.99.1]	npa:UCRNP2_453	ko00260//Glycine, serine and threonine metabolism//Amino acid metabolism//Metabolism	GO:0044699//single-organism process;GO:0008152//metabolic process;GO:0044710//single-organism metabolic process	GO:1901363//heterocyclic compound binding;GO:0016614//oxidoreductase activity, acting on CH-OH group of donors;GO:0003824//catalytic activity;GO:0097159//organic cyclic compound binding;GO:0005488//binding;GO:0016491//oxidoreductase activity;GO:0036094//small molecule binding;GO:1901265//nucleoside phosphate binding;GO:0000166//nucleotide binding	-
Pscit11436	2	1	0.768	0.727	0.753	0.643	0.789	0.831667	0.728333	-0.191407	0.337766		30.4867	93.2962	92.1687	219.907	95.3481	TRX1	1345	ESZ95382.1	thioredoxin [Sclerotinia borealis F-4128]	sp|P29429|THIO_EMENI	Thioredoxin OS=Emericella nidulans (strain FGSC A4 / ATCC 38163 / CBS 112.46 / NRRL 194 / M139) GN=TRX1 PE=1 SV=2	YLR043c	KOG0907	Thioredoxin	K03671//thioredoxin 1	bfu:BC1G_14403	--	GO:0044238//primary metabolic process;GO:0000103//sulfate assimilation;GO:0044763//single-organism cellular process;GO:1901576//organic substance biosynthetic process;GO:0009987//cellular process;GO:0071265//L-methionine biosynthetic process;GO:0042743//hydrogen peroxide metabolic process;GO:0018904//ether metabolic process;GO:1901700//response to oxygen-containing compound;GO:0044249//cellular b…	GO:0016491//oxidoreductase activity;GO:0015036//disulfide oxidoreductase activity;GO:0016667//oxidoreductase activity, acting on a sulfur group of donors;GO:0003824//catalytic activity	GO:0005623//cell;GO:0044424//intracellular part;GO:0044444//cytoplasmic part;GO:0005737//cytoplasm;GO:0044464//cell part;GO:0005622//intracellular
Pscit15394	2	1	0.949	0.748	1.001	1.035	0.893	0.899	0.976333	0.119053	0.42661		0.0845	0.2205	0.2528	0.5946	0.1443	SPM1	6327	ESZ93070.1	serine protease [Sclerotinia borealis F-4128]	sp|P58371|SPM1_MAGO7	Subtilisin-like proteinase Spm1 OS=Magnaporthe oryzae (strain 70-15 / ATCC MYA-4617 / FGSC 8958) GN=SPM1 PE=3 SV=1	--	--	--	K01336//cerevisin [EC:3.4.21.48]	ssl:SS1G_03282	--	GO:0009991//response to extracellular stimulus;GO:0009267//cellular response to starvation;GO:0044238//primary metabolic process;GO:0033554//cellular response to stress;GO:0010467//gene expression;GO:0009987//cellular process;GO:1901360//organic cyclic compound metabolic process;GO:0046483//heterocycle metabolic process;GO:0009056//catabolic process;GO:0016485//protein processing;GO:0034641//cell…	GO:0016787//hydrolase activity;GO:0008233//peptidase activity;GO:0070011//peptidase activity, acting on L-amino acid peptides;GO:0003824//catalytic activity;GO:0004175//endopeptidase activity	GO:0043229//intracellular organelle;GO:0043231//intracellular membrane-bounded organelle;GO:0005622//intracellular;GO:0005623//cell;GO:0043226//organelle;GO:0043227//membrane-bounded organelle;GO:0044464//cell part;GO:0044424//intracellular part
Pscit01242	2	1	1.119	1.058	1.216	1.209	1.194	1.059	1.20633	0.187926	0.0162619		14.1849	12.6448	17.3347	40.0912	51.5011	ALD5	2417	OCK87783.1	aldehyde dehydrogenase [Cenococcum geophilum 1.58]	sp|P40047|ALDH5_YEAST	Aldehyde dehydrogenase 5, mitochondrial OS=Saccharomyces cerevisiae (strain ATCC 204508 / S288c) GN=ALD5 PE=1 SV=4	YER073w	KOG2450	Aldehyde dehydrogenase	--	--	--	GO:0044710//single-organism metabolic process;GO:0044699//single-organism process;GO:0008152//metabolic process	GO:0016491//oxidoreductase activity;GO:0016903//oxidoreductase activity, acting on the aldehyde or oxo group of donors;GO:0003824//catalytic activity	-
Pscit14738	2	1	0.86	0.915	1.004	0.868	0.993	0.925	0.955	0.0460474	0.646848		3.7107	4.6927	3.0515	13.3162	16.7099	gatA	2243	XP_017997380.1	Glutamyl-tRNA(Gln) amidotransferase subunit A, mitochondrial [Phialophora attae]	sp|Q7QH64|GATA_ANOGA	Glutamyl-tRNA(Gln) amidotransferase subunit A, mitochondrial OS=Anopheles gambiae GN=gatA PE=3 SV=3	Hs19923523	KOG1211	Amidases	--	--	--	-	-	-
Pscit10412	2	1	1.008	0.971	1.12	0.91	0.989	0.993	1.00633	0.0192426	0.880841		0	0	0	0	0.073	cdc73	1563	CCD47459.1	similar to pol II transcription elongation factor subunit Cdc73 [Botrytis cinerea T4]	sp|Q9UUE7|CDC73_SCHPO	Cell division control protein 73 OS=Schizosaccharomyces pombe (strain 972 / ATCC 24843) GN=cdc73 PE=3 SV=1	SPBC17G9.02c	KOG3786	RNA polymerase II assessory factor Cdc73p	K15175//parafibromin	ssl:SS1G_07727	--	GO:1903506//regulation of nucleic acid-templated transcription;GO:0031328//positive regulation of cellular biosynthetic process;GO:0009893//positive regulation of metabolic process;GO:0016071//mRNA metabolic process;GO:0080090//regulation of primary metabolic process;GO:1902275//regulation of chromatin organization;GO:0006362//transcription elongation from RNA polymerase I promoter;GO:0018130//he…	GO:0000988//transcription factor activity, protein binding;GO:0000989//transcription factor activity, transcription factor binding;GO:0005488//binding;GO:0001076//transcription factor activity, RNA polymerase II transcription factor binding	GO:0044446//intracellular organelle part;GO:0005634//nucleus;GO:0005623//cell;GO:0043229//intracellular organelle;GO:0005622//intracellular;GO:0044424//intracellular part;GO:0043227//membrane-bounded organelle;GO:0043226//organelle;GO:0043231//intracellular membrane-bounded organelle;GO:0044422//organelle part;GO:0032991//macromolecular complex;GO:0044464//cell part
Pscit06341	2	1	1.032	1.075	1.018	1.016	1.026	1.03567	1.02	-0.0219906	0.522248		0.1304	0.6932	0.1748	1.0321	0.9745	Rv0584	2927	CCD46136.1	glycoside hydrolase family 92 protein [Botrytis cinerea T4]	sp|O86365|Y584_MYCTU	Uncharacterized glycosidase Rv0584 OS=Mycobacterium tuberculosis (strain ATCC 25618 / H37Rv) GN=Rv0584 PE=3 SV=1	--	--	--	--	--	--	GO:0008152//metabolic process;GO:0044238//primary metabolic process	GO:0005488//binding	-
Pscit05982	2	1	0.83	0.762	0.945	0.822	0.994	0.864	0.920333	0.0911252	0.535836		22.1686	18.0832	25.3239	76.4322	73.4008	SOD5	1364	CZR50857.1	related to cytosolic Cu/Zn superoxide dismutase [Phialocephala subalpina]	sp|Q5AD07|SOD5_CANAL	Cell surface Cu-only superoxide dismutase 5 OS=Candida albicans (strain SC5314 / ATCC MYA-2876) GN=SOD5 PE=1 SV=1	--	--	--	--	--	--	GO:0044710//single-organism metabolic process;GO:0044699//single-organism process;GO:0008152//metabolic process	GO:0043167//ion binding;GO:0043169//cation binding;GO:0005488//binding	-
Pscit05587	2	1	0.993	0.963	0.861	0.8	0.844	0.985333	0.835	-0.238836	0.00259975		0.043	0.3568	0.144	0.7698	0.1284	Mb1310	1777	CZR59982.1	related to alcohol oxidase [Phialocephala subalpina]	sp|P64264|Y1310_MYCBO	Uncharacterized GMC-type oxidoreductase Mb1310 OS=Mycobacterium bovis (strain ATCC BAA-935 / AF2122/97) GN=Mb1310 PE=3 SV=1	7293017	KOG1238	Glucose dehydrogenase/choline dehydrogenase/mandelonitrile lyase (GMC oxidoreductase family)	--	--	--	-	-	-
Pscit07629	2	1	0.847	0.984	0.941	1.059	0.911	0.943667	0.970333	0.0402031	0.704453		0	0	0.048	0.0428	0.0428	ade1	2664	ESZ99319.1	phosphoribosylamine-glycine ligase [Sclerotinia borealis F-4128]	sp|P20772|PUR2_SCHPO	Bifunctional purine biosynthetic protein ADE1 OS=Schizosaccharomyces pombe (strain 972 / ATCC 24843) GN=ade1 PE=3 SV=1	SPBC405.01	KOG0237	Glycinamide ribonucleotide synthetase (GARS)/Aminoimidazole ribonucleotide synthetase (AIRS)	K11788//phosphoribosylamine--glycine ligase / phosphoribosylformylglycinamidine cyclo-ligase [EC:6.3.4.13 6.3.3.1]	ssl:SS1G_00306	ko00230//Purine metabolism//Nucleotide metabolism//Metabolism	GO:1901360//organic cyclic compound metabolic process;GO:0009156//ribonucleoside monophosphate biosynthetic process;GO:1901564//organonitrogen compound metabolic process;GO:0044763//single-organism cellular process;GO:0009126//purine nucleoside monophosphate metabolic process;GO:0072522//purine-containing compound biosynthetic process;GO:0034641//cellular nitrogen compound metabolic process;GO:00…	GO:0016879//ligase activity, forming carbon-nitrogen bonds;GO:0097159//organic cyclic compound binding;GO:0016882//cyclo-ligase activity;GO:0097367//carbohydrate derivative binding;GO:1901363//heterocyclic compound binding;GO:0003824//catalytic activity;GO:0016874//ligase activity;GO:0005488//binding;GO:0001882//nucleoside binding;GO:0043169//cation binding;GO:0043167//ion binding;GO:0032549//rib…	GO:0044464//cell part;GO:0005737//cytoplasm;GO:0044444//cytoplasmic part;GO:0005622//intracellular;GO:0044424//intracellular part;GO:0005623//cell
Pscit00412	2	1	1.016	1.076	1.069	1.071	1.012	1.03067	1.05067	0.0277272	0.540522		15.0173	14.9734	13.5995	96.6795	69.1349	gla-1	2761	CCD49819.2	glycoside hydrolase family 15 protein [Botrytis cinerea T4]	sp|P14804|AMYG_NEUCR	Glucoamylase OS=Neurospora crassa (strain ATCC 24698 / 74-OR23-1A / CBS 708.71 / DSM 1257 / FGSC 987) GN=gla-1 PE=1 SV=3	--	--	--	K01178//glucoamylase [EC:3.2.1.3]	bfu:BC1G_04151	ko00500//Starch and sucrose metabolism//Carbohydrate metabolism//Metabolism	GO:0044238//primary metabolic process;GO:0008152//metabolic process;GO:0005975//carbohydrate metabolic process;GO:0071704//organic substance metabolic process	GO:0016798//hydrolase activity, acting on glycosyl bonds;GO:0005488//binding;GO:0003824//catalytic activity;GO:0001871//pattern binding;GO:0016787//hydrolase activity;GO:0004553//hydrolase activity, hydrolyzing O-glycosyl compounds;GO:0030247//polysaccharide binding;GO:0015926//glucosidase activity;GO:0030246//carbohydrate binding	-
Pscit15974	2	1	0.96	0.997	1.07	1.042	1.077	0.985667	1.063	0.10897	0.0103206		9.6375	8.7724	8.9273	49.6677	57.8785	--	824	KXH63692.1	GMC oxidoreductase [Colletotrichum salicis]	--	--	--	--	--	--	--	--	-	-	-
Pscit14851	2	1	1.054	1.069	1.066	0.939	0.866	1.041	0.957	-0.121379	0.242466		25.2465	26.0485	24.0306	69.9922	41.4238	AIM2	1110	XP_018061120.1	alpha/beta-hydrolase [Phialocephala scopiformis]	sp|P39721|AIM2_YEAST	Protein AIM2 OS=Saccharomyces cerevisiae (strain ATCC 204508 / S288c) GN=AIM2 PE=1 SV=1	YAL049c	KOG3043	Predicted hydrolase related to dienelactone hydrolase	--	--	--	-	GO:0003824//catalytic activity	-
Pscit11764	2	1	1.031	1.274	0.981	1.213	0.974	1.10167	1.056	-0.0610779	0.710936		0	0.3093	0.468	2.9195	0.974	--	410	XP_007296813.1	FAD binding domain containing protein [Marssonina brunnea f. sp. 'multigermtubi' MB_m1]	--	--	--	--	--	--	--	--	-	GO:0003824//catalytic activity;GO:0016491//oxidoreductase activity	-
Pscit12474	2	1	1.118	1.08	1.211	0.769	0.877	1.066	0.952333	-0.162669	0.401176		0	0.2942	0.2968	2.5128	1.456	--	431	XP_001273045.1	phosphoglycerate mutase family protein [Aspergillus clavatus NRRL 1]	--	--	--	--	--	--	--	--	-	-	-
Pscit06250	2	1	1.064	1.164	0.953	0.999	0.995	1.076	0.982333	-0.131394	0.127617		6.9094	8.0164	6.4913	18.968	30.8516	pnbA	2365	OMP87289.1	Para-nitrobenzyl esterase [Diplodia seriata]	sp|P37967|PNBA_BACSU	Para-nitrobenzyl esterase OS=Bacillus subtilis (strain 168) GN=pnbA PE=1 SV=2	CE07569	KOG4389	Acetylcholinesterase/Butyrylcholinesterase	--	--	--	-	-	-
Pscit07278	2	1	0.834	0.959	0.879	1.115	1.023	0.931	1.00567	0.111299	0.442912		0	0	0.2722	0.7277	1.4565	agdC	235	XP_018072670.1	glycoside hydrolase family 31 protein [Phialocephala scopiformis]	sp|A1D1E6|AGDC_NEOFI	Probable alpha/beta-glucosidase agdC OS=Neosartorya fischeri (strain ATCC 1020 / DSM 3700 / FGSC A1164 / NRRL 181) GN=agdC PE=3 SV=1	At1g68560	KOG1065	Maltase glucoamylase and related hydrolases, glycosyl hydrolase family 31	K01187//alpha-glucosidase [EC:3.2.1.20]	ssl:SS1G_01005	ko00500//Starch and sucrose metabolism//Carbohydrate metabolism//Metabolism;ko00052//Galactose metabolism//Carbohydrate metabolism//Metabolism	GO:0044238//primary metabolic process;GO:0008152//metabolic process	GO:0016787//hydrolase activity;GO:0005488//binding;GO:0016798//hydrolase activity, acting on glycosyl bonds;GO:0003824//catalytic activity	-
Pscit15854	2	1	1.071	0.832	1.098	1.027	1.03	0.967667	1.05167	0.120095	0.323279		0.0638	0.106	0.0535	0.1668	0.1431	sum2	2392	CCU81125.1	G2/M phase checkpoint control protein Sum2 [Blumeria graminis f. sp. hordei DH14]	sp|Q9HGL3|SUM2_SCHPO	Protein sum2 OS=Schizosaccharomyces pombe (strain 972 / ATCC 24843) GN=sum2 PE=1 SV=1	--	--	--	K18749//protein LSM14	ssl:SS1G_02070	--	GO:0009987//cellular process	-	GO:0044464//cell part;GO:0005623//cell;GO:0044424//intracellular part;GO:0005622//intracellular
Pscit15433	2	1	0.97	0.915	1.085	1.17	1.132	0.961667	1.129	0.231437	0.00914005		6.2698	7.0173	2.6388	13.8374	12.4459	--	2521	KXH67659.1	LysM domain-containing protein [Colletotrichum salicis]	--	--	--	--	--	--	--	--	-	-	-
Pscit01722	2	1	0.989	0.921	1.109	0.99	1.049	0.97	1.04933	0.113416	0.133997		0.7444	0.8831	1.0691	1.429	4.4494	--	718	CZR61222.1	probable NPP1 domain protein [Phialocephala subalpina]	--	--	--	--	--	--	--	--	-	-	-
Pscit05598	2	1	1.315	0.918	1.068	1.082	1.168	1.07767	1.106	0.0374404	0.75628		0.0675	0.2241	0.113	0.2014	0.4032	--	1132	GAT29589.1	SNF2 family helicase/ATPase [Aspergillus luchuensis]	--	--	--	--	--	--	--	--	-	-	-
Pscit00666	2	1	1.13	0.86	0.95	1.106	1.231	0.996667	1.09567	0.136626	0.431421		189.148	158.925	142.899	404.143	259.928	NSR1	2184	CZR65909.1	related to cutinase negative acting protein [Phialocephala subalpina]	sp|P27476|NSR1_YEAST	Nuclear localization sequence-binding protein OS=Saccharomyces cerevisiae (strain ATCC 204508 / S288c) GN=NSR1 PE=1 SV=1	YGR159c	KOG4210	Nuclear localization sequence binding protein	K11294//nucleolin	bfu:BC1G_12782	--	-	-	-
Pscit16548	2	1	1.05	1.076	0.995	0.982	0.983	1.042	0.986667	-0.0787206	0.0691973		41.5023	40.2168	23.099	54.6252	101.26	KLLA0B14839g	1080	XP_008087049.1	acid phosphatase phoa [Glarea lozoyensis ATCC 20868]	sp|P08540|PHOX_KLULA	Probable acid phosphatase OS=Kluyveromyces lactis (strain ATCC 8585 / CBS 2359 / DSM 70799 / NBRC 1267 / NRRL Y-1140 / WM37) GN=KLLA0B14839g PE=4 SV=2	--	--	--	K01078//acid phosphatase [EC:3.1.3.2]	zro:ZYRO0G07480g	--	-	GO:0003824//catalytic activity;GO:0016787//hydrolase activity	-
Pscit03132	3	1	0.965	0.861	2.133	2.213	2.374	0.942	2.24	1.2497	9.43991e-05		7.6359	7.5852	7.1738	45.4937	25.5382	plyE	1070	OAQ31355.1	polysaccharide lyase family 3 protein [Mortierella elongata AG-77]	sp|A1DBJ7|PLYE_NEOFI	Probable pectate lyase E OS=Neosartorya fischeri (strain ATCC 1020 / DSM 3700 / FGSC A1164 / NRRL 181) GN=plyE PE=3 SV=1	--	--	--	--	--	--	-	GO:0016829//lyase activity;GO:0016835//carbon-oxygen lyase activity;GO:0003824//catalytic activity;GO:0016837//carbon-oxygen lyase activity, acting on polysaccharides	-
Pscit11337	3	1	1.135	0.91	1.526	1.181	1.607	1.015	1.438	0.502584	0.0401254		0.1383	0.8041	1.1588	4.2337	1.0335	--	552	--	--	--	--	--	--	--	--	--	--	-	-	-
Pscit06411	3	1	0.92	0.876	3.061	3.242	2.735	0.932	3.01267	1.69264	4.9564e-05		0.5024	0	0.1052	1.2188	2.8618	--	1216	KXG50311.1	Peptidoglycan-binding Lysin subgroup [Penicillium griseofulvum]	--	--	--	--	--	--	--	--	-	-	-
Pscit05764	3	1	0.966	0.998	1.796	1.85	1.785	0.988	1.81033	0.873672	2.72322e-06		0.5787	1.1714	0.5454	2.5381	2.0538	--	2111	CCT74500.1	related to GPI anchored protein [Fusarium fujikuroi IMI 58289]	--	--	--	--	--	--	--	--	-	-	-
Pscit12763	3	1	0.995	0.848	3.419	3.231	3.082	0.947667	3.244	1.77532	3.75269e-05		0.0415	0.069	0.0696	0.6513	0.5587	pelL	1838	OGM49524.1	pectate lyase [Aspergillus bombycis]	sp|P0C1A6|PLYL_DICCH	Pectate lyase L OS=Dickeya chrysanthemi GN=pelL PE=3 SV=1	--	--	--	--	--	--	-	GO:0003824//catalytic activity	-
Pscit06412	3	1	0.92	0.876	3.061	3.242	2.735	0.932	3.01267	1.69264	4.9564e-05		0	0	0	0.2699	0.0901	--	1267	KXG50311.1	Peptidoglycan-binding Lysin subgroup [Penicillium griseofulvum]	--	--	--	--	--	--	--	--	-	-	-
Pscit10598	3	1	1.063	1.051	1.446	1.453	1.372	1.038	1.42367	0.455805	0.000273427		1.5211	1.4736	1.9538	7.4941	2.841	--	1506	OOO11107.1	glycoside hydrolase family 43 [Aspergillus oryzae]	--	--	--	--	--	--	--	--	GO:0044238//primary metabolic process;GO:0008152//metabolic process	GO:0003824//catalytic activity;GO:0016787//hydrolase activity;GO:0016798//hydrolase activity, acting on glycosyl bonds	-
Pscit09290	3	1	1.057	0.921	1.43	1.348	1.295	0.992667	1.35767	0.451748	0.00311966		0.0799	0.1327	0	1.4012	0.0597	VPS62	1912	CZR63939.1	related to VPS62 Vacuolar Protein Sorting [Phialocephala subalpina]	sp|P53285|VPS62_YEAST	Vacuolar protein sorting-associated protein 62 OS=Saccharomyces cerevisiae (strain ATCC 204508 / S288c) GN=VPS62 PE=1 SV=1	--	--	--	--	--	--	-	-	-
Pscit07275	3	1	0.825	0.57	2.374	2.153	2.637	0.798333	2.388	1.58074	0.00307752		0.0858	0	0	0.3845	0.3207	4CL2	1779	XP_008080160.1	Acetyl-CoA synthetase-like protein [Glarea lozoyensis ATCC 20868]	sp|Q9S725|4CL2_ARATH	4-coumarate--CoA ligase 2 OS=Arabidopsis thaliana GN=4CL2 PE=1 SV=2	At3g21240	KOG1176	Acyl-CoA synthetase	--	--	--	-	-	-
Pscit05015	3	1	0.996	1.027	1.624	1.691	1.735	1.00767	1.68333	0.740302	1.83609e-05		36.7235	38.957	8.0253	132.58	89.1502	exgB	1626	KIN07770.1	glycoside hydrolase family 5 protein [Oidiodendron maius Zn]	sp|Q5B6Q3|EXGB_EMENI	Glucan endo-1,6-beta-glucosidase B OS=Emericella nidulans (strain FGSC A4 / ATCC 38163 / CBS 112.46 / NRRL 194 / M139) GN=exgB PE=2 SV=1	--	--	--	--	--	--	GO:0008152//metabolic process	GO:0004553//hydrolase activity, hydrolyzing O-glycosyl compounds;GO:0016798//hydrolase activity, acting on glycosyl bonds;GO:0003824//catalytic activity;GO:0016787//hydrolase activity	-
Pscit00783	3	1	0.972	1.044	1.556	1.791	1.595	1.00533	1.64733	0.712459	0.00051222		22.2041	22.9998	20.0554	57.5294	56.2269	PCH_Pc12g07500	4309	XP_020060972.1	carbohydrate-binding module family 24 protein [Aspergillus aculeatus ATCC 16872]	sp|B6GX22|MU71A_PENCW	Mutanase Pc12g07500 OS=Penicillium chrysogenum (strain ATCC 28089 / DSM 1075 / Wisconsin 54-1255) GN=PCH_Pc12g07500 PE=1 SV=1	--	--	--	--	--	--	-	-	-
Pscit06435	3	1	1.185	0.875	2.684	2.288	2.983	1.02	2.65167	1.37833	0.00120812		46.08	103.431	180.659	347.142	186.905	grg-1	865	CZR60277.1	probable glucose-repressible protein grg-1 [Phialocephala subalpina]	sp|P22151|GRG1_NEUCR	Glucose-repressible gene protein OS=Neurospora crassa (strain ATCC 24698 / 74-OR23-1A / CBS 708.71 / DSM 1257 / FGSC 987) GN=grg-1 PE=2 SV=1	--	--	--	--	--	--	-	-	-
Pscit08899	3	1	0.98	0.963	3.074	3.525	2.95	0.981	3.183	1.69806	2.82935e-05		1.2416	0.3866	0	4.4025	0.4638	--	492	CCD34490.1	similar to major royal jelly protein [Botrytis cinerea T4]	--	--	--	--	--	--	--	--	-	-	-
Pscit14639	3	1	0.933	1.011	2.779	1.994	3.154	0.981333	2.64233	1.429	0.00219193		0.1468	0.2439	0	2.9596	1.6456	rha1	520	CCD34520.1	carbohydrate esterase family 12 protein [Botrytis cinerea T4]	sp|Q00017|RHA1_ASPAC	Rhamnogalacturonan acetylesterase OS=Aspergillus aculeatus GN=rha1 PE=1 SV=1	--	--	--	K15530//rhamnogalacturonan acetylesterase [EC:3.1.1.86]	bfu:BC1G_14009	--	-	GO:0003824//catalytic activity;GO:0016787//hydrolase activity	-
Pscit10699	3	1	0.982	1.075	2.046	1.95	2.107	1.019	2.03433	0.997402	4.17636e-05		0	0.2526	0	0.4542	0.6818	pmeA	251	ESZ97434.1	carbohydrate esterase family 8 protein [Sclerotinia borealis F-4128]	sp|A2QK82|PMEA_ASPNC	Probable pectinesterase A OS=Aspergillus niger (strain CBS 513.88 / FGSC A1513) GN=pmeA PE=3 SV=1	--	--	--	K01051//pectinesterase [EC:3.1.1.11]	ssl:SS1G_04551	ko00500//Starch and sucrose metabolism//Carbohydrate metabolism//Metabolism;ko00040//Pentose and glucuronate interconversions//Carbohydrate metabolism//Metabolism	GO:0071555//cell wall organization;GO:0071554//cell wall organization or biogenesis;GO:0045229//external encapsulating structure organization;GO:0016043//cellular component organization;GO:0071840//cellular component organization or biogenesis;GO:0009987//cellular process	GO:0003824//catalytic activity;GO:0052689//carboxylic ester hydrolase activity;GO:0016788//hydrolase activity, acting on ester bonds;GO:0016787//hydrolase activity	-
Pscit05560	3	1	0.934	0.91	1.593	1.597	1.468	0.948	1.55267	0.711789	0.000235061		7.9826	7.5214	5.899	24.1363	22.3492	bglA	2841	CZR54396.1	probable beta-glucosidase 1 precursor [Phialocephala subalpina]	sp|P48825|BGL1_ASPAC	Beta-glucosidase 1 OS=Aspergillus aculeatus PE=1 SV=1	--	--	--	K05349//beta-glucosidase [EC:3.2.1.21]	mbe:MBM_02147	ko00500//Starch and sucrose metabolism//Carbohydrate metabolism//Metabolism;ko00460//Cyanoamino acid metabolism//Metabolism of other amino acids//Metabolism	GO:0044237//cellular metabolic process;GO:0008152//metabolic process;GO:0051273//beta-glucan metabolic process;GO:0005975//carbohydrate metabolic process;GO:0030243//cellulose metabolic process;GO:0009987//cellular process;GO:0043170//macromolecule metabolic process;GO:0006073//cellular glucan metabolic process;GO:0044262//cellular carbohydrate metabolic process;GO:0071704//organic substance meta…	GO:0016798//hydrolase activity, acting on glycosyl bonds;GO:0016787//hydrolase activity;GO:0004553//hydrolase activity, hydrolyzing O-glycosyl compounds;GO:0015926//glucosidase activity;GO:0003824//catalytic activity	-
Pscit08893	3	1	1.072	1.001	2.135	2.47	2.597	1.02433	2.40067	1.22875	0.000176621		1.0841	2.0706	1.9072	3.4799	6.1016	--	2113	CZT51861.1	related to cell wall mannoprotein [Rhynchosporium secalis]	--	--	--	--	--	--	--	--	-	-	-
Pscit00551	3	1	0.924	0.887	1.337	1.332	1.512	0.937	1.39367	0.572765	0.00189933		70.994	73.2581	47.307	100.633	166.988	--	5053	CZT06523.1	related to dnase1 protein [Rhynchosporium agropyri]	--	--	--	--	--	--	--	--	-	-	-
Pscit03835	3	1	0.99	0.901	1.259	1.274	1.287	0.963667	1.27333	0.402004	0.00116455		0.612	0.9034	0.1709	4.3144	3.7592	melC2	1123	CZR64070.1	related to tyrosinase [Phialocephala subalpina]	sp|P07524|TYRO_STRAT	Tyrosinase OS=Streptomyces antibioticus GN=melC2 PE=3 SV=2	--	--	--	K00505//tyrosinase [EC:1.14.18.1]	pan:PODANSg6905	ko00350//Tyrosine metabolism//Amino acid metabolism//Metabolism;ko00740//Riboflavin metabolism//Metabolism of cofactors and vitamins//Metabolism	-	-	-
Pscit10092	3	1	1.095	0.917	3.112	2.949	3.321	1.004	3.12733	1.63917	5.08008e-05		5.317	5.8256	5.6914	17.1442	12.3033	--	1034	KEP48122.1	gamma-tubulin complex, DGRIP84/Spc97 component [Rhizoctonia solani 123E]	--	--	--	--	--	--	--	--	-	-	-
Pscit02611	3	1	0.991	0.951	1.684	1.758	1.786	0.980667	1.74267	0.829462	1.63065e-05		22.1655	17.8384	18.4046	65.5284	84.4043	--	1564	ENH84007.1	isoamyl alcohol [Colletotrichum orbiculare MAFF 240422]	--	--	--	--	--	--	--	--	-	-	-
Pscit04587	3	1	0.926	0.938	1.943	1.941	1.73	0.954667	1.87133	0.970998	0.000119888		0.0898	0.0746	0.1504	6.6685	5.5673	LIP1	1701	XP_018065526.1	alpha/beta-hydrolase [Phialocephala scopiformis]	sp|P17573|LIP1_GEOCN	Lipase 1 OS=Geotrichum candidum GN=LIP1 PE=1 SV=2	Hs4504565	KOG1516	Carboxylesterase and related proteins	--	--	--	-	-	-
Pscit08901	3	1	1.073	1.123	3.331	3.159	2.877	1.06533	3.12233	1.55132	3.91036e-05		0.9545	0.1321	0.2665	2.9688	1.6639	--	480	CCD34490.1	similar to major royal jelly protein [Botrytis cinerea T4]	--	--	--	--	--	--	--	--	-	-	-
Pscit11016	3	1	1.073	1.134	3.271	3.599	2.94	1.069	3.27	1.61303	8.46168e-05		1.094	0.5451	0.1833	2.1232	1.4711	--	349	GAQ06001.1	mutanase Pc12g07500 [Aspergillus lentulus]	--	--	--	--	--	--	--	--	-	-	-
Pscit00856	3	1	1.165	0.84	1.661	2.02	1.848	1.00167	1.843	0.879654	0.00502975		0.9521	0.4217	1.0634	8.6709	6.5441	chi3	1203	XP_018002927.1	Endochitinase 3 [Phialophora attae]	sp|E9ENC6|CHI3_METRA	Endochitinase 3 OS=Metarhizium robertsii (strain ARSEF 23 / ATCC MYA-3075) GN=chi3 PE=3 SV=1	YLR286c	KOG4701	Chitinase	K01183//chitinase [EC:3.2.1.14]	bcom:BAUCODRAFT_154835	ko00520//Amino sugar and nucleotide sugar metabolism//Carbohydrate metabolism//Metabolism	-	-	-
Pscit04256	3	1	0.978	0.928	1.455	1.397	1.382	0.968667	1.41133	0.542987	0.000156242		1.1502	1.0612	0.6423	5.0561	3.2462	CYB2	1195	KJK67575.1	FMN-dependent dehydrogenase [Aspergillus parasiticus SU-1]	sp|P00175|CYB2_YEAST	Cytochrome b2, mitochondrial OS=Saccharomyces cerevisiae (strain ATCC 204508 / S288c) GN=CYB2 PE=1 SV=1	YML054c_2	KOG0538	Glycolate oxidase	--	--	--	GO:0044710//single-organism metabolic process;GO:0008152//metabolic process;GO:0044699//single-organism process	GO:0003824//catalytic activity;GO:0000166//nucleotide binding;GO:0032553//ribonucleotide binding;GO:0005488//binding;GO:1901265//nucleoside phosphate binding;GO:0036094//small molecule binding;GO:0097159//organic cyclic compound binding;GO:1901363//heterocyclic compound binding;GO:0097367//carbohydrate derivative binding	-
Pscit03074	3	1	0.748	0.721	3.259	3.683	3.742	0.823	3.56133	2.11345	0.000194469		5.3915	3.7482	3.6237	115.217	101.637	eglD	1218	XP_008087905.1	Cellulose-binding protein [Glarea lozoyensis ATCC 20868]	sp|A1DBS6|EGLD_NEOFI	Probable endo-beta-1,4-glucanase D OS=Neosartorya fischeri (strain ATCC 1020 / DSM 3700 / FGSC A1164 / NRRL 181) GN=eglD PE=3 SV=1	--	--	--	K19356//cellulase [EC:3.2.1.4]	mbe:MBM_04929	ko00500//Starch and sucrose metabolism//Carbohydrate metabolism//Metabolism	GO:0008152//metabolic process;GO:0044238//primary metabolic process	GO:0030247//polysaccharide binding;GO:0030246//carbohydrate binding;GO:0005488//binding;GO:0001871//pattern binding	-
Pscit03306	3	1	0.912	0.782	2.631	2.666	2.449	0.898	2.582	1.5237	0.000156315		0.6963	1.8309	4.083	18.4515	25.0559	pelD	1316	CZR50141.1	probable pectin lyase A [Phialocephala subalpina]	sp|Q5AQJ1|PELD_EMENI	Probable pectin lyase D OS=Emericella nidulans (strain FGSC A4 / ATCC 38163 / CBS 112.46 / NRRL 194 / M139) GN=pelD PE=3 SV=1	--	--	--	K01732//pectin lyase [EC:4.2.2.10]	npa:UCRNP2_1557	--	GO:0008152//metabolic process;GO:0044238//primary metabolic process	GO:0003824//catalytic activity	-
Pscit03965	3	1	1.044	1.062	1.239	1.445	1.408	1.03533	1.364	0.397748	0.00573005		1230.05	1025.7	1059.56	4486.54	1424.5	hsps-1	2598	XP_008079544.1	Actin-like ATPase [Glarea lozoyensis ATCC 20868]	sp|Q01233|HSP70_NEUCR	Heat shock 70 kDa protein OS=Neurospora crassa (strain ATCC 24698 / 74-OR23-1A / CBS 708.71 / DSM 1257 / FGSC 987) GN=hsps-1 PE=2 SV=2	SPCC1739.13	KOG0101	Molecular chaperones HSP70/HSC70, HSP70 superfamily	K03283//heat shock 70kDa protein 1/8	mbe:MBM_01767	ko03040//Spliceosome//Transcription//Genetic Information Processing;ko04141//Protein processing in endoplasmic reticulum//Folding, sorting and degradation//Genetic Information Processing;ko04144//Endocytosis//Transport and catabolism//Cellular Processes	-	GO:0097367//carbohydrate derivative binding;GO:0097159//organic cyclic compound binding;GO:1901363//heterocyclic compound binding;GO:0001882//nucleoside binding;GO:0032550//purine ribonucleoside binding;GO:0005488//binding;GO:0001883//purine nucleoside binding;GO:0036094//small molecule binding;GO:0032549//ribonucleoside binding	-
Pscit00495	3	1	1.006	0.867	2.174	1.979	2.121	0.957667	2.09133	1.12683	0.000153726		36.0407	34.9159	14.4372	249.364	191.584	Wscd2	2428	OIW32843.1	WSC-domain-containing protein, partial [Coniochaeta ligniaria NRRL 30616]	sp|D4PHA7|WSCD2_MOUSE	WSC domain-containing protein 2 OS=Mus musculus GN=Wscd2 PE=2 SV=1	Hs14755576	KOG4157	beta-1,6-N-acetylglucosaminyltransferase, contains WSC domain	--	--	--	-	-	-
Pscit15364	3	1	0.982	0.908	3.193	2.892	3.083	0.963333	3.056	1.66554	9.87148e-06		0.0918	0	0.3077	4.9357	8.1987	gh5-1	1663	CCE27079.1	probable cellulase precursor [Claviceps purpurea 20.1]	sp|Q7SDR1|GUN3_NEUCR	Endoglucanase gh5-1 OS=Neurospora crassa (strain ATCC 24698 / 74-OR23-1A / CBS 708.71 / DSM 1257 / FGSC 987) GN=gh5-1 PE=1 SV=1	--	--	--	K01179//endoglucanase [EC:3.2.1.4]	ncr:NCU00762	ko00500//Starch and sucrose metabolism//Carbohydrate metabolism//Metabolism	GO:0008152//metabolic process	GO:0016787//hydrolase activity;GO:0003824//catalytic activity	-
Pscit08312	3	1	0.984	0.883	2.035	2.065	2.129	0.955667	2.07633	1.11946	4.6799e-05		1.6546	1.9235	1.9405	15.2536	6.5515	PRY2	923	OAA65788.1	scp-like extracellular protein [Sporothrix insectorum RCEF 264]	sp|P36110|PRY2_YEAST	Protein PRY2 OS=Saccharomyces cerevisiae (strain ATCC 204508 / S288c) GN=PRY2 PE=1 SV=1	YKR013w	KOG3017	Defense-related protein containing SCP domain	--	--	--	-	-	-
Pscit03554	3	1	0.874	0.911	1.444	1.492	1.538	0.928333	1.49133	0.683888	0.000408817		2.5011	1.2217	2.2185	16.9134	38.3615	grn	519	XP_018060792.1	ribonuclease-domain-containing protein [Phialocephala scopiformis]	sp|P10282|RNF1_GIBFU	Guanyl-specific ribonuclease F1 OS=Gibberella fujikuroi PE=1 SV=4	--	--	--	--	--	--	GO:0006807//nitrogen compound metabolic process;GO:0009987//cellular process;GO:1901360//organic cyclic compound metabolic process;GO:0046483//heterocycle metabolic process;GO:0044260//cellular macromolecule metabolic process;GO:0008152//metabolic process;GO:0044237//cellular metabolic process;GO:0006725//cellular aromatic compound metabolic process;GO:0090305//nucleic acid phosphodiester bond hy…	GO:0016788//hydrolase activity, acting on ester bonds;GO:0016787//hydrolase activity;GO:0004518//nuclease activity;GO:0003824//catalytic activity	-
Pscit06050	3	1	0.999	0.746	3.838	4.117	3.737	0.915	3.89733	2.09064	0.000137731		0.2115	0.3513	0.1772	2.0921	3.4766	--	1444	XP_007702542.1	carbohydrate-binding module family 18 protein [Bipolaris sorokiniana ND90Pr]	sp|Q9AVB0|LECB_PHYAM	Lectin-B OS=Phytolacca americana PE=1 SV=1	--	--	--	--	--	--	-	-	-
Pscit06458	3	1	1.143	1.174	1.56	1.601	1.639	1.10567	1.6	0.533155	0.001971		345.849	344.528	378.036	1482.58	1921.63	sod-2	888	XP_007290257.1	superoxide dismutase [Marssonina brunnea f. sp. 'multigermtubi' MB_m1]	sp|Q9Y783|SODM_NEUCR	Superoxide dismutase [Mn], mitochondrial OS=Neurospora crassa (strain ATCC 24698 / 74-OR23-1A / CBS 708.71 / DSM 1257 / FGSC 987) GN=sod-2 PE=3 SV=1	SPAC1486.01	KOG0876	Manganese superoxide dismutase	K04564//superoxide dismutase, Fe-Mn family [EC:1.15.1.1]	mbe:MBM_02368	ko04146//Peroxisome//Transport and catabolism//Cellular Processes	GO:0008152//metabolic process;GO:0044237//cellular metabolic process;GO:0044710//single-organism metabolic process;GO:0006801//superoxide metabolic process;GO:0044699//single-organism process;GO:0072593//reactive oxygen species metabolic process;GO:0009987//cellular process	GO:0043167//ion binding;GO:0043169//cation binding;GO:0005488//binding;GO:0003824//catalytic activity	-
Pscit00870	3	1	1.025	0.998	2.136	2.022	2.059	1.00767	2.07233	1.04024	2.46783e-06		2.1903	1.8544	1.2952	2.9173	5.6791	mns1B	1778	XP_008080364.1	Seven-hairpin glycosidase [Glarea lozoyensis ATCC 20868]	sp|A1CP08|MNS1B_ASPCL	Probable mannosyl-oligosaccharide alpha-1,2-mannosidase 1B OS=Aspergillus clavatus (strain ATCC 1007 / CBS 513.65 / DSM 816 / NCTC 3887 / NRRL 1) GN=mns1B PE=3 SV=1	Hs9966903	KOG2204	Mannosyl-oligosaccharide alpha-1,2-mannosidase and related glycosyl hydrolases	K01230//mannosyl-oligosaccharide alpha-1,2-mannosidase [EC:3.2.1.113]	ssl:SS1G_04468	ko04141//Protein processing in endoplasmic reticulum//Folding, sorting and degradation//Genetic Information Processing;ko00510//N-Glycan biosynthesis//Glycan biosynthesis and metabolism//Metabolism;ko00513//Various types of N-glycan biosynthesis//Glycan biosynthesis and metabolism//Metabolism	-	GO:0046872//metal ion binding;GO:0016787//hydrolase activity;GO:0043169//cation binding;GO:0043167//ion binding;GO:0003824//catalytic activity;GO:0005488//binding	-
Pscit14145	3	1	1.021	0.872	2.544	2.642	2.317	0.964333	2.501	1.3749	0.000110994		0.6871	1.0177	0.3422	5.2537	6.465	agn1	4112	XP_018186342.1	carbohydrate-binding module family 24 protein [Xylona heveae TC161]	sp|O13716|AGN1_SCHPO	Glucan endo-1,3-alpha-glucosidase agn1 OS=Schizosaccharomyces pombe (strain 972 / ATCC 24843) GN=agn1 PE=1 SV=2	--	--	--	--	--	--	-	-	-
Pscit06092	3	1	0.889	0.916	2.015	1.994	2.035	0.935	2.01467	1.1075	2.77693e-05		9.5072	8.3316	7.7754	18.5419	41.0451	sed2	2032	XP_008076749.1	Subtilisin-like protein [Glarea lozoyensis ATCC 20868]	sp|Q70J59|SED2_ASPFU	Tripeptidyl-peptidase sed2 OS=Neosartorya fumigata (strain ATCC MYA-4609 / Af293 / CBS 101355 / FGSC A1100) GN=sed2 PE=1 SV=1	--	--	--	K01279//tripeptidyl-peptidase I [EC:3.4.14.9]	afm:AFUA_4G03490	--	GO:0008152//metabolic process;GO:0071704//organic substance metabolic process;GO:0044238//primary metabolic process;GO:0043170//macromolecule metabolic process;GO:0019538//protein metabolic process	GO:0003824//catalytic activity;GO:0016787//hydrolase activity;GO:0008233//peptidase activity;GO:0070011//peptidase activity, acting on L-amino acid peptides	-
Pscit00213	3	1	0.982	0.802	1.755	1.812	1.978	0.928	1.84833	0.994028	0.000944204		2.2408	2.9342	3.0323	12.7382	4.5715	--	886	KFX46282.1	2,3-bisphosphoglycerate-independent phosphoglycerate mutase [Talaromyces marneffei PM1]	--	--	--	--	--	--	--	--	-	-	-
Pscit07575	3	1	0.904	0.831	1.519	1.426	1.37	0.911667	1.43833	0.65782	0.00172427		0.0375	0	0.1256	0.3358	0.224	BBE1	2037	CCD53507.1	carbohydrate-Binding Module family 18 protein [Botrytis cinerea T4]	sp|P08159|HDNO_ARTOX	6-hydroxy-D-nicotine oxidase OS=Arthrobacter oxydans PE=1 SV=2	At1g75450	KOG1231	Proteins containing the FAD binding domain	--	--	--	-	GO:0003824//catalytic activity;GO:0016614//oxidoreductase activity, acting on CH-OH group of donors;GO:0005488//binding;GO:0016491//oxidoreductase activity	-
Pscit12686	3	1	0.925	0.9	1.343	1.401	1.447	0.941667	1.397	0.569044	0.000495898		0.0826	0.9607	0.6923	1.974	0.9878	LKA1	924	CZR53768.1	related to alpha-amylase A precursor [Phialocephala subalpina]	sp|Q01117|AMY1_LIPKO	Alpha-amylase 1 OS=Lipomyces kononenkoae GN=LKA1 PE=1 SV=2	SPAC23D3.14c	KOG0471	Alpha-amylase	K01176//alpha-amylase [EC:3.2.1.1]	ttt:THITE_152693	ko00500//Starch and sucrose metabolism//Carbohydrate metabolism//Metabolism	GO:0008152//metabolic process	GO:0005488//binding;GO:0043167//ion binding;GO:0003824//catalytic activity;GO:0016787//hydrolase activity;GO:0043169//cation binding	-
Pscit08892	3	1	1.072	1.001	2.135	2.47	2.597	1.02433	2.40067	1.22875	0.000176621		2.3223	5.6701	5.7782	9.9097	13.2067	--	2203	CZT51861.1	related to cell wall mannoprotein [Rhynchosporium secalis]	--	--	--	--	--	--	--	--	-	-	-
Pscit01800	3	1	0.986	0.933	3.37	3.559	3.119	0.973	3.34933	1.78336	9.36249e-06		2.9454	3.1795	2.6524	7.2831	5.8588	celB	2074	CCD46753.1	glycoside hydrolase family 5 protein [Botrytis cinerea T4]	sp|P23550|GUNB_PAELA	Endoglucanase B OS=Paenibacillus lautus GN=celB PE=3 SV=1	--	--	--	K01179//endoglucanase [EC:3.2.1.4]	bfu:BC1G_07822	ko00500//Starch and sucrose metabolism//Carbohydrate metabolism//Metabolism	GO:0008152//metabolic process	GO:0016787//hydrolase activity;GO:0003824//catalytic activity	-
Pscit15929	3	1	0.943	0.951	1.356	1.618	1.429	0.964667	1.46767	0.605422	0.00167507		5.2245	4.7198	5.9638	23.8715	16.6425	axeA	1330	CZT00349.1	related to acetylxylan esterase [Rhynchosporium commune]	sp|A1DBP9|AXE1_NEOFI	Probable acetylxylan esterase A OS=Neosartorya fischeri (strain ATCC 1020 / DSM 3700 / FGSC A1164 / NRRL 181) GN=axeA PE=3 SV=1	--	--	--	K05972//acetylxylan esterase [EC:3.1.1.72]	bfu:BC1G_07768	--	-	-	-
Pscit14218	3	1	1.329	1.27	2.01	2.039	1.871	1.19967	1.97333	0.718001	0.00541403		33.1316	30.3253	19.5815	46.4802	68.3864	--	1127	XP_016232307.1	hypothetical protein PV08_09365 [Exophiala spinifera]	--	--	--	--	--	--	--	--	-	-	-
Pscit02908	3	1	1.033	0.909	1.419	1.435	1.423	0.980667	1.42567	0.539802	0.000619841		0	0.0725	0	3.3913	4.1774	cbhB	1748	XP_018030994.1	cellobiohydrolase I-I [Paraphaeosphaeria sporulosa]	sp|Q4WM08|CBHB_ASPFU	Probable 1,4-beta-D-glucan cellobiohydrolase B OS=Neosartorya fumigata (strain ATCC MYA-4609 / Af293 / CBS 101355 / FGSC A1100) GN=cbhB PE=1 SV=1	--	--	--	--	--	--	-	-	-
Pscit03739	3	1	0.935	1.219	1.424	1.758	1.305	1.05133	1.49567	0.508569	0.0419809		8.0888	7.7916	7.3182	18.3077	11.893	--	1180	--	--	--	--	--	--	--	--	--	--	-	-	-
Pscit14062	3	1	0.94	0.88	2.729	2.658	2.605	0.94	2.664	1.50286	1.19712e-05		10.982	11.3328	5.6866	24.0364	27.0568	wscd2	4297	XP_020131892.1	wsc-domain-containing protein [Diplodia corticola]	sp|A2BGL3|WSCD2_DANRE	WSC domain-containing protein 2 OS=Danio rerio GN=wscd2 PE=3 SV=1	Hs14755576	KOG4157	beta-1,6-N-acetylglucosaminyltransferase, contains WSC domain	--	--	--	-	-	-
Pscit07836	3	1	0.909	0.993	2.308	2.539	2.111	0.967333	2.31933	1.26163	0.000143375		0.4718	0.8395	0.3387	2.8676	1.7623	--	1133	KXG50311.1	Peptidoglycan-binding Lysin subgroup [Penicillium griseofulvum]	--	--	--	--	--	--	--	--	-	-	-
Pscit00220	3	1	1.028	0.886	1.437	1.364	1.388	0.971333	1.39633	0.523605	0.00162851		134.124	151.683	127.1	328.652	419.905	--	538	OCL03993.1	hypothetical protein AOQ84DRAFT_417442, partial [Glonium stellatum]	--	--	--	--	--	--	--	--	-	-	-
Pscit04633	3	1	1.147	1.007	1.609	1.534	1.588	1.05133	1.577	0.584963	0.000961287		46.0838	47.2768	30.1222	533.134	234.366	--	739	XP_003066359.1	CFEM domain containing protein [Coccidioides posadasii C735 delta SOWgp]	--	--	--	--	--	--	--	--	-	-	-
Pscit01610	3	1	0.924	0.816	1.424	1.292	1.359	0.913333	1.35833	0.572624	0.00365437		1541.49	1291.63	1348.99	4166.21	1347.42	aspnd1	1515	XP_008079785.1	Metalloproteases (zincins), catalytic [Glarea lozoyensis ATCC 20868]	sp|Q00746|ANG1_EMENI	Antigen 1 OS=Emericella nidulans (strain FGSC A4 / ATCC 38163 / CBS 112.46 / NRRL 194 / M139) GN=aspnd1 PE=3 SV=1	--	--	--	--	--	--	-	GO:0016787//hydrolase activity;GO:0003824//catalytic activity;GO:0008233//peptidase activity	-
Pscit08911	3	1	1.077	1.089	1.76	1.868	1.664	1.05533	1.764	0.741152	0.000276813		7.2871	7.9583	1.9002	22.8382	31.5637	sol5	2693	XP_001266456.1	FAD binding domain protein [Aspergillus fischeri NRRL 181]	sp|P08159|HDNO_ARTOX	6-hydroxy-D-nicotine oxidase OS=Arthrobacter oxydans PE=1 SV=2	--	--	--	--	--	--	-	GO:0003824//catalytic activity;GO:0016614//oxidoreductase activity, acting on CH-OH group of donors;GO:0016491//oxidoreductase activity	-
Pscit16613	3	1	0.981	0.946	1.251	1.278	1.249	0.975667	1.25933	0.3682	0.000139495		2.5989	1.3874	1.5551	7.5292	2.9587	--	1234	AJT59549.1	tri14 protein [Trichoderma brevicompactum 0248]	--	--	--	--	--	--	--	--	-	-	-
Pscit09710	3	1	1.024	1.107	2.021	2.244	1.902	1.04367	2.05567	0.977945	0.000293197		0.2133	0.1932	0.6822	0.9264	1.072	DSE4	3938	CZR56962.1	related to glucan 1,3-beta-glucosidase [Phialocephala subalpina]	sp|P53753|ENG1_YEAST	Endo-1,3(4)-beta-glucanase 1 OS=Saccharomyces cerevisiae (strain ATCC 204508 / S288c) GN=DSE4 PE=1 SV=1	SPAC23D3.10c	KOG2254	Predicted endo-1,3-beta-glucanase	K01180//endo-1,3(4)-beta-glucanase [EC:3.2.1.6]	mbe:MBM_01851	--	-	GO:0003824//catalytic activity;GO:0016787//hydrolase activity;GO:0052736//beta-glucanase activity;GO:0016798//hydrolase activity, acting on glycosyl bonds;GO:0004553//hydrolase activity, hydrolyzing O-glycosyl compounds	-
Pscit14040	3	1	0.979	0.839	1.356	1.379	1.527	0.939333	1.42067	0.596859	0.00337067		24.248	28.8064	29.8594	66.4816	74.1132	--	1521	CZT04399.1	related to gEgh 16 protein [Rhynchosporium agropyri]	--	--	--	--	--	--	--	--	-	-	-
Pscit01321	3	1	0.917	0.905	2.363	2.215	2.363	0.940667	2.31367	1.29843	1.88293e-05		0	0.234	0.177	9.2021	4.5259	plyA	1084	XP_007289475.1	pectate lyase 1 [Marssonina brunnea f. sp. 'multigermtubi' MB_m1]	sp|B0XT32|PLYA_ASPFC	Probable pectate lyase A OS=Neosartorya fumigata (strain CEA10 / CBS 144.89 / FGSC A1163) GN=plyA PE=3 SV=1	--	--	--	K01728//pectate lyase [EC:4.2.2.2]	mbe:MBM_01586	ko00040//Pentose and glucuronate interconversions//Carbohydrate metabolism//Metabolism	GO:0044238//primary metabolic process;GO:0008152//metabolic process	GO:0003824//catalytic activity	-
Pscit08900	3	1	1.021	0.854	1.441	1.382	1.377	0.958333	1.4	0.546827	0.00279716		0	0.454	0	3.401	1.0892	--	419	CCD34490.1	similar to major royal jelly protein [Botrytis cinerea T4]	--	--	--	--	--	--	--	--	-	-	-
Pscit10542	3	1	0.978	0.923	1.703	1.722	1.885	0.967	1.77	0.872162	0.000112664		19.9376	20.9709	14.3982	93.3011	107.966	cel61a	1666	CZR61887.1	related to endoglucanase IV precursor [Phialocephala subalpina]	sp|O14405|GUN4_HYPJE	Endoglucanase-4 OS=Hypocrea jecorina GN=cel61a PE=1 SV=1	--	--	--	--	--	--	GO:0071704//organic substance metabolic process;GO:0005975//carbohydrate metabolic process;GO:1901575//organic substance catabolic process;GO:0044238//primary metabolic process;GO:0009056//catabolic process;GO:0016052//carbohydrate catabolic process;GO:0009057//macromolecule catabolic process;GO:0043170//macromolecule metabolic process;GO:0008152//metabolic process;GO:0000272//polysaccharide cata…	-	-
Pscit17273	3	1	0.961	0.921	2.288	2.188	2.398	0.960667	2.29133	1.25408	1.66317e-05		0	0	0.2516	22.8674	13.0699	--	1017	KZL70873.1	dimeric alpha-beta barrel containing protein [Colletotrichum tofieldiae]	--	--	--	--	--	--	--	--	-	-	-
Pscit17262	3	1	0.876	0.817	1.319	1.058	1.207	0.897667	1.19467	0.412356	0.0308145		0	0	0	1.9919	1.9936	--	372	--	--	--	--	--	--	--	--	--	--	-	-	-
Pscit06753	3	1	0.762	0.802	1.66	1.501	1.479	0.854667	1.54667	0.855729	0.00275263		0.5074	0.4213	0.425	0.7575	1.5162	--	301	APA15443.1	hypothetical protein sscle_14g102130 [Sclerotinia sclerotiorum 1980 UF-70]	--	--	--	--	--	--	--	--	-	-	-
Pscit03550	3	1	0.956	0.844	1.632	1.566	1.781	0.933333	1.65967	0.830429	0.000806853		20.8857	25.6528	38.1305	111.511	128.971	--	1488	CZS92097.1	related to circumsporozoite protein precursor [Rhynchosporium commune]	--	--	--	--	--	--	--	--	-	-	-
Pscit02703	3	1	1.225	1.077	1.454	1.383	1.336	1.10067	1.391	0.337745	0.0209507		1.7601	0.7738	1.301	4.1736	7.0004	cpaO	1475	OCW44540.1	flavin-containing superfamily Amine oxidase [Diaporthe helianthi]	sp|F5HN72|CPAO_ASPOZ	Beta-cyclopiazonate dehydrogenase OS=Aspergillus oryzae GN=cpaO PE=1 SV=1	--	--	--	--	--	--	-	-	-
Pscit07205	3	1	1.047	0.838	1.472	1.806	1.657	0.961667	1.645	0.774479	0.00395812		981.822	1106.68	888.347	2295.11	1993.77	ATX1	472	KUI67108.1	Metal homeostasis factor atx1 [Valsa mali]	sp|P38636|ATX1_YEAST	Metal homeostasis factor ATX1 OS=Saccharomyces cerevisiae (strain ATCC 204508 / S288c) GN=ATX1 PE=1 SV=1	YNL259c	KOG1603	Copper chaperone	K07213//copper chaperone	vda:VDAG_07528	--	GO:0050801//ion homeostasis;GO:0030003//cellular cation homeostasis;GO:0098771//inorganic ion homeostasis;GO:0055076//transition metal ion homeostasis;GO:0006875//cellular metal ion homeostasis;GO:0010959//regulation of metal ion transport;GO:0050789//regulation of biological process;GO:0048878//chemical homeostasis;GO:0065007//biological regulation;GO:0043269//regulation of ion transport;GO:0034…	GO:0043169//cation binding;GO:0046914//transition metal ion binding;GO:0043167//ion binding;GO:0005507//copper ion binding;GO:0046872//metal ion binding;GO:0005488//binding	GO:0005622//intracellular;GO:0044444//cytoplasmic part;GO:0005737//cytoplasm;GO:0005623//cell;GO:0044464//cell part;GO:0044424//intracellular part
Pscit03849	3	1	0.981	1.009	1.257	1.336	1.292	0.996667	1.295	0.377769	0.000177872		9.1733	8.5994	10.3085	17.2265	31.0192	Smpd1	2389	CZR65949.1	probable sphingomyelin phosphodiesterase precursor [Phialocephala subalpina]	sp|Q04519|ASM_MOUSE	Sphingomyelin phosphodiesterase OS=Mus musculus GN=Smpd1 PE=2 SV=2	7291768	KOG3770	Acid sphingomyelinase and PHM5 phosphate metabolism protein	--	--	--	-	GO:0003824//catalytic activity	-
Pscit01740	3	1	1.008	0.809	1.799	1.463	1.583	0.939	1.615	0.782337	0.00442066		0.495	0.4111	1.2441	6.5592	2.7738	--	617	XP_007296051.1	IgE-binding protein [Marssonina brunnea f. sp. 'multigermtubi' MB_m1]	--	--	--	--	--	--	--	--	-	-	-
Pscit11788	3	1	1.028	0.979	2.998	2.531	2.498	1.00233	2.67567	1.41654	8.50899e-05		0.707	1.321	0	1.7153	1.5847	--	432	KXG50311.1	Peptidoglycan-binding Lysin subgroup [Penicillium griseofulvum]	--	--	--	--	--	--	--	--	-	-	-
Pscit03211	3	1	0.99	0.89	1.74	1.313	1.43	0.96	1.49433	0.638396	0.00875158		77.7661	74.365	62.7381	178.618	157.254	--	1302	KKZ61938.1	hypothetical protein EMCG_00500 [Emmonsia crescens UAMH 3008]	--	--	--	--	--	--	--	--	-	-	-
Pscit03122	3	1	1	1.039	1.97	2.334	2.118	1.013	2.14067	1.07943	0.000124638		0.8828	0.4581	0.5546	4.1185	2.3907	xlnB	692	KXH29092.1	glycosyl hydrolase family 11 [Colletotrichum simmondsii]	sp|P48824|XYNB_ASPKW	Endo-1,4-beta-xylanase B OS=Aspergillus kawachii (strain NBRC 4308) GN=xlnB PE=3 SV=2	--	--	--	K01181//endo-1,4-beta-xylanase [EC:3.2.1.8]	npa:UCRNP2_7241	--	GO:0005975//carbohydrate metabolic process;GO:0008152//metabolic process;GO:0016052//carbohydrate catabolic process;GO:0071704//organic substance metabolic process;GO:0005976//polysaccharide metabolic process;GO:0009057//macromolecule catabolic process;GO:0000272//polysaccharide catabolic process;GO:0043170//macromolecule metabolic process;GO:0044238//primary metabolic process;GO:1901575//organic…	GO:0001871//pattern binding;GO:0097599//xylanase activity;GO:0003824//catalytic activity;GO:0030247//polysaccharide binding;GO:0005488//binding;GO:0016798//hydrolase activity, acting on glycosyl bonds;GO:0004553//hydrolase activity, hydrolyzing O-glycosyl compounds;GO:0030246//carbohydrate binding;GO:0016787//hydrolase activity	-
Pscit16704	3	1	0.881	0.894	1.293	1.361	1.252	0.925	1.302	0.493204	0.00184954		10.4559	10.0134	7.5762	43.7543	47.554	wscd2	2001	XP_018064129.1	WSC-domain-containing protein [Phialocephala scopiformis]	sp|A2BGL3|WSCD2_DANRE	WSC domain-containing protein 2 OS=Danio rerio GN=wscd2 PE=3 SV=1	--	--	--	--	--	--	-	-	-
Pscit16691	3	1	1.181	1.116	1.986	2.113	2.087	1.099	2.062	0.907853	0.000271759		34.7764	27.3255	19.4844	46.4488	66.3787	--	1021	KKY25277.1	hypothetical protein UCRPC4_g01916 [Phaeomoniella chlamydospora]	--	--	--	--	--	--	--	--	-	-	-
Pscit02664	3	1	0.914	0.808	1.28	1.182	1.271	0.907333	1.24433	0.455668	0.00881994		9.6227	13.5668	16.76	94.1564	35.5837	--	1103	XP_001273571.1	cell wall protein PhiA [Aspergillus clavatus NRRL 1]	--	--	--	--	--	--	--	--	GO:0075259//spore-bearing organ development;GO:0007275//multicellular organism development;GO:0061458//reproductive system development;GO:0032502//developmental process;GO:0030582//fruiting body development;GO:0048731//system development;GO:0044707//single-multicellular organism process;GO:0048608//reproductive structure development;GO:0044767//single-organism developmental process;GO:0022414//re…	-	-
Pscit04462	3	1	1.008	0.815	2.786	2.739	2.485	0.941	2.67	1.50457	0.000179898		1.8789	1.9347	2.6443	6.5079	4.2112	galA	1016	KIN01614.1	glycoside hydrolase family 53 protein [Oidiodendron maius Zn]	sp|P83691|GANA_HUMIN	Arabinogalactan endo-beta-1,4-galactanase OS=Humicola insolens PE=1 SV=1	--	--	--	K01224//arabinogalactan endo-1,4-beta-galactosidase [EC:3.2.1.89]	tmn:UCRPA7_1091	--	-	GO:0003824//catalytic activity;GO:0016787//hydrolase activity;GO:0015925//galactosidase activity;GO:0004553//hydrolase activity, hydrolyzing O-glycosyl compounds;GO:0016798//hydrolase activity, acting on glycosyl bonds	-
Pscit02144	3	1	1.225	1.047	1.49	1.192	1.566	1.09067	1.416	0.376611	0.0681387		21.8706	23.5625	13.0302	32.652	37.6796	CaO19.13580	810	CCX06468.1	Similar to Protein PRY2; acc. no. P36110 [Pyronema omphalodes CBS 100304]	sp|Q5AB49|Y6200_CANAL	Probable pathogenesis-related protein CaO19.6200 OS=Candida albicans (strain SC5314 / ATCC MYA-2876) GN=CaO19.13580 PE=2 SV=1	At3g19690	KOG3017	Defense-related protein containing SCP domain	K15071//recyclin-1	ani:AN0358.2	--	-	-	-
Pscit00287	3	1	0.928	0.918	1.241	1.26	1.409	0.948667	1.30333	0.458233	0.00278108		27.9425	26.5596	22.5244	141.287	100.9	--	869	XP_007294940.1	aspergillopepsin-2 [Marssonina brunnea f. sp. 'multigermtubi' MB_m1]	sp|P24665|PRTA_ASPNG	Aspergillopepsin-2 OS=Aspergillus niger PE=1 SV=1	--	--	--	--	--	--	-	-	-
Pscit04232	3	1	0.998	0.952	1.703	1.682	1.673	0.983333	1.686	0.777852	5.7622e-06		2.293	2.3992	6.3006	48.9894	63.729	pepF	1665	CCD44450.1	similar to serine carboxypeptidase (CpdS) (secreted protein) [Botrytis cinerea T4]	sp|P52718|PEPF_ASPNG	Serine-type carboxypeptidase F OS=Aspergillus niger GN=pepF PE=1 SV=3	SPAC1296.03c	KOG1282	Serine carboxypeptidases (lysosomal cathepsin A)	K01288//carboxypeptidase D [EC:3.4.16.6]	ssl:SS1G_05449	--	-	GO:0016787//hydrolase activity;GO:0008233//peptidase activity;GO:0003824//catalytic activity	-
Pscit04500	3	1	0.907	0.752	4.264	4.518	4.067	0.886333	4.283	2.2727	5.89223e-05		0.0973	0	0	1.9605	4.7964	cbhC	785	XP_018072508.1	glycoside hydrolase family 6 protein [Phialocephala scopiformis]	sp|A1DJQ7|CBHC_NEOFI	Probable 1,4-beta-D-glucan cellobiohydrolase C OS=Neosartorya fischeri (strain ATCC 1020 / DSM 3700 / FGSC A1164 / NRRL 181) GN=cbhC PE=3 SV=1	--	--	--	K01238//[EC:3.2.1.-]	afm:AFUA_3G01910	ko00500//Starch and sucrose metabolism//Carbohydrate metabolism//Metabolism	GO:0009056//catabolic process;GO:0071704//organic substance metabolic process;GO:0044260//cellular macromolecule metabolic process;GO:0030243//cellulose metabolic process;GO:0044264//cellular polysaccharide metabolic process;GO:0006073//cellular glucan metabolic process;GO:0044042//glucan metabolic process;GO:0044237//cellular metabolic process;GO:0016052//carbohydrate catabolic process;GO:004426…	GO:0003824//catalytic activity;GO:0030246//carbohydrate binding;GO:0016787//hydrolase activity;GO:0001871//pattern binding;GO:0030247//polysaccharide binding;GO:0016798//hydrolase activity, acting on glycosyl bonds;GO:0005488//binding	-
Pscit06434	3	1	1.185	0.875	2.684	2.288	2.983	1.02	2.65167	1.37833	0.00120812		0	0	0	2.6765	0	grg-1	575	CZR60277.1	probable glucose-repressible protein grg-1 [Phialocephala subalpina]	sp|P22151|GRG1_NEUCR	Glucose-repressible gene protein OS=Neurospora crassa (strain ATCC 24698 / 74-OR23-1A / CBS 708.71 / DSM 1257 / FGSC 987) GN=grg-1 PE=2 SV=1	--	--	--	--	--	--	-	-	-
Pscit03763	3	1	0.862	0.902	2.078	1.992	1.93	0.921333	2	1.1182	9.16861e-05		22.1183	18.3668	26.8321	24.6636	78.5091	eutQ	832	CZT10982.1	probable ethanolamine utilization protein (EutQ) [Rhynchosporium agropyri]	sp|P76555|EUTQ_ECOLI	Ethanolamine utilization protein EutQ OS=Escherichia coli (strain K12) GN=eutQ PE=1 SV=1	--	--	--	--	--	--	-	-	-
Pscit11789	3	1	1.11	1.098	2.215	1.809	1.822	1.06933	1.94867	0.865776	0.00129405		0.4917	1.1083	0.3531	2.15	2.3092	--	1087	KXG50311.1	Peptidoglycan-binding Lysin subgroup [Penicillium griseofulvum]	--	--	--	--	--	--	--	--	-	-	-
Pscit01433	3	1	1.019	0.846	2.988	2.404	2.961	0.955	2.78433	1.54376	0.00031963		150.069	138.488	226.033	760.439	1488.66	--	1874	EPE04346.1	small secreted protein [Ophiostoma piceae UAMH 11346]	--	--	--	--	--	--	--	--	-	-	-
Pscit02757	3	1	1.071	0.976	1.612	1.672	1.671	1.01567	1.65167	0.701496	8.79908e-05		7.681	10.6662	4.4338	21.1041	22.7612	asl1	1183	KUI61891.1	Alkali-sensitive linkage protein 1 [Valsa mali var. pyri] [Valsa mali]	sp|Q09788|ASL1_SCHPO	Alkali-sensitive linkage protein 1 OS=Schizosaccharomyces pombe (strain 972 / ATCC 24843) GN=asl1 PE=1 SV=1	--	--	--	--	--	--	-	-	-
Pscit01914	3	1	1.072	0.944	2.17	2.147	2.39	1.00533	2.23567	1.15303	9.04997e-05		7.371	6.0889	6.7858	19.1434	12.7059	--	1989	CZT09575.1	related to circumsporozoite protein precursor [Rhynchosporium commune]	--	--	--	--	--	--	--	--	-	-	-
Pscit07972	3	1	0.934	0.952	1.595	1.543	1.507	0.962	1.54833	0.686607	5.36626e-05		0.0409	0	0.0343	0.0917	0.1835	plyA	3730	XP_008088519.1	Pectin lyase-like protein [Glarea lozoyensis ATCC 20868]	sp|Q9C2Z0|PLYA_ASPNG	Pectate lyase A OS=Aspergillus niger GN=plyA PE=1 SV=1	--	--	--	K01728//pectate lyase [EC:4.2.2.2]	bfu:BC1G_00912	ko00040//Pentose and glucuronate interconversions//Carbohydrate metabolism//Metabolism	GO:0008152//metabolic process;GO:0044238//primary metabolic process	GO:0003824//catalytic activity	-
Pscit14337	4	1	1.126	1.09	0.697	0.681	0.649	1.072	0.675667	-0.665921	0.000362928		10.4093	8.4958	3.4641	6.9986	6.6849	DSK1	2142	XP_018062103.1	P-loop containing nucleoside triphosphate hydrolase protein [Phialocephala scopiformis]	sp|Q39493|DSK1_CYLFU	Diatom spindle kinesin-1 OS=Cylindrotheca fusiformis GN=DSK1 PE=2 SV=1	7291534	KOG0246	Kinesin-like protein	K10393//kinesin family member 2/24	maj:MAA_06601	--	-	GO:0005488//binding	GO:0005856//cytoskeleton;GO:0043229//intracellular organelle;GO:0043226//organelle;GO:0005622//intracellular;GO:0044446//intracellular organelle part;GO:0005623//cell;GO:0043228//non-membrane-bounded organelle;GO:0044464//cell part;GO:0015630//microtubule cytoskeleton;GO:0044424//intracellular part;GO:0043232//intracellular non-membrane-bounded organelle;GO:0043234//protein complex;GO:0032991//ma…
Pscit11941	4	1	0.997	1.145	0.372	0.428	0.478	1.04733	0.426	-1.2978	0.000459704		574.119	504.542	325.697	742.395	796.098	cit-1	1843	CZR53800.1	probable mitochondrial citrate synthase [Phialocephala subalpina]	sp|P34085|CISY_NEUCR	Citrate synthase, mitochondrial OS=Neurospora crassa (strain ATCC 24698 / 74-OR23-1A / CBS 708.71 / DSM 1257 / FGSC 987) GN=cit-1 PE=2 SV=2	SPAC6C3.04	KOG2617	Citrate synthase	K01647//citrate synthase [EC:2.3.3.1]	mbe:MBM_05564	ko01200//Carbon metabolism//Global and Overview//Metabolism;ko01230//Biosynthesis of amino acids//Global and Overview//Metabolism;ko01210//2-Oxocarboxylic acid metabolism//Global and Overview//Metabolism;ko00630//Glyoxylate and dicarboxylate metabolism//Carbohydrate metabolism//Metabolism;ko00020//Citrate cycle (TCA cycle)//Carbohydrate metabolism//Metabolism	GO:0043436//oxoacid metabolic process;GO:0006082//organic acid metabolic process;GO:0044238//primary metabolic process;GO:0071704//organic substance metabolic process;GO:0072350//tricarboxylic acid metabolic process;GO:0019752//carboxylic acid metabolic process;GO:0044710//single-organism metabolic process;GO:0044699//single-organism process;GO:0044763//single-organism cellular process;GO:0005975…	GO:0003824//catalytic activity;GO:0016746//transferase activity, transferring acyl groups;GO:0016740//transferase activity	-
Pscit01687	4	1	1.038	1.204	0.742	0.906	0.764	1.08067	0.804	-0.426654	0.024454		50.5659	47.3248	42.4372	46.1398	44.8627	PRD1	2472	XP_007294541.1	peptidase family M3 [Marssonina brunnea f. sp. 'multigermtubi' MB_m1]	sp|P25375|PRTD_YEAST	Saccharolysin OS=Saccharomyces cerevisiae (strain ATCC 204508 / S288c) GN=PRD1 PE=1 SV=1	YCL057w	KOG2089	Metalloendopeptidase family - saccharolysin & thimet oligopeptidase	K13726//metallopeptidase MepB [EC:3.4.24.-]	mbe:MBM_06652	--	GO:0019538//protein metabolic process;GO:0008152//metabolic process;GO:0043170//macromolecule metabolic process;GO:0071704//organic substance metabolic process;GO:0044238//primary metabolic process	GO:0043167//ion binding;GO:0016787//hydrolase activity;GO:0043169//cation binding;GO:0070011//peptidase activity, acting on L-amino acid peptides;GO:0003824//catalytic activity;GO:0008233//peptidase activity;GO:0005488//binding	-
Pscit05355	4	1	1.062	1.076	0.841	0.84	0.808	1.046	0.829667	-0.334279	0.000895201		1.0849	2.3561	1.7477	0.8098	1.9328	QPCT	1830	CZT49645.1	related to glutaminyl-peptide cyclotransferase [Rhynchosporium secalis]	sp|A7ISW1|QPCT_BOIIR	Glutaminyl-peptide cyclotransferase OS=Boiga irregularis GN=QPCT PE=2 SV=1	Hs6912618	KOG3946	Glutaminyl cyclase	--	--	--	-	GO:0043169//cation binding;GO:0016787//hydrolase activity;GO:0003824//catalytic activity;GO:0043167//ion binding;GO:0005488//binding	-
Pscit11253	4	1	0.916	0.945	0.816	0.728	0.735	0.953667	0.759667	-0.328119	0.00694769		2.0362	2.9206	3.0239	7.1164	0.8989	PFY1	825	XP_007294137.1	profilin [Marssonina brunnea f. sp. 'multigermtubi' MB_m1]	sp|P07274|PROF_YEAST	Profilin OS=Saccharomyces cerevisiae (strain ATCC 204508 / S288c) GN=PFY1 PE=1 SV=2	YOR122c	KOG1755	Profilin	K05759//profilin	mbe:MBM_06248	--	-	-	-
Pscit08707	4	1	1.05	1.147	0.564	0.614	0.63	1.06567	0.602667	-0.822324	0.000402032		0.414	0.1875	0.4098	0.309	0.1687	gsdA	2029	CZR50821.1	probable glucose-6-phosphate 1-dehydrogenase [Phialocephala subalpina]	sp|P48826|G6PD_ASPNG	Glucose-6-phosphate 1-dehydrogenase OS=Aspergillus niger GN=gsdA PE=2 SV=1	YNL241c	KOG0563	Glucose-6-phosphate 1-dehydrogenase	K00036//glucose-6-phosphate 1-dehydrogenase [EC:1.1.1.49]	mbe:MBM_02563	ko01200//Carbon metabolism//Global and Overview//Metabolism;ko00480//Glutathione metabolism//Metabolism of other amino acids//Metabolism;ko00030//Pentose phosphate pathway//Carbohydrate metabolism//Metabolism	GO:0044281//small molecule metabolic process;GO:0005975//carbohydrate metabolic process;GO:0044723//single-organism carbohydrate metabolic process;GO:0008152//metabolic process;GO:0019318//hexose metabolic process;GO:0044710//single-organism metabolic process;GO:0044238//primary metabolic process;GO:0005996//monosaccharide metabolic process;GO:0044699//single-organism process;GO:0071704//organic …	GO:0097159//organic cyclic compound binding;GO:0000166//nucleotide binding;GO:0003824//catalytic activity;GO:1901265//nucleoside phosphate binding;GO:0005488//binding;GO:1901363//heterocyclic compound binding;GO:0036094//small molecule binding	-
Pscit13379	4	1	0.99	1.016	0.653	0.634	0.759	1.002	0.682	-0.555039	0.0023168		337.276	292.129	166.076	168.842	506.511	nmt1	2482	AAC64375.1	thiamine synthase homolog [Botrytis cinerea]	sp|P42882|NMT1_ASPPA	4-amino-5-hydroxymethyl-2-methylpyrimidine phosphate synthase OS=Aspergillus parasiticus GN=nmt1 PE=2 SV=1	YLR359w	KOG2700	Adenylosuccinate lyase	K18278//pyrimidine precursor biosynthesis enzyme	bfu:BC1G_04245	ko00730//Thiamine metabolism//Metabolism of cofactors and vitamins//Metabolism	-	-	-
Pscit13607	4	1	1.002	1.157	0.696	0.684	0.69	1.053	0.69	-0.609837	0.000978193		62.481	64.7086	51.8321	41.6045	53.1537	hem12	2388	XP_007292787.1	uroporphyrinogen decarboxylase [Marssonina brunnea f. sp. 'multigermtubi' MB_m1]	sp|Q9USJ5|DCUP_SCHPO	Uroporphyrinogen decarboxylase OS=Schizosaccharomyces pombe (strain 972 / ATCC 24843) GN=hem12 PE=3 SV=2	YDR047w	KOG2872	Uroporphyrinogen decarboxylase	K01599//uroporphyrinogen decarboxylase [EC:4.1.1.37]	mbe:MBM_04898	ko00860//Porphyrin and chlorophyll metabolism//Metabolism of cofactors and vitamins//Metabolism	GO:0006725//cellular aromatic compound metabolic process;GO:0071704//organic substance metabolic process;GO:0033013//tetrapyrrole metabolic process;GO:1901360//organic cyclic compound metabolic process;GO:0044237//cellular metabolic process;GO:0008152//metabolic process;GO:0051186//cofactor metabolic process;GO:1901564//organonitrogen compound metabolic process;GO:0006807//nitrogen compound metab…	GO:0003824//catalytic activity;GO:0016829//lyase activity;GO:0016830//carbon-carbon lyase activity	-
Pscit09866	4	1	1.147	1.095	1.039	0.747	0.783	1.08067	0.856333	-0.335677	0.0939704		27.8414	29.6774	23.9549	31.2988	28.3747	pho2	3442	CZR54402.1	probable 4-nitrophenylphosphatase [Phialocephala subalpina]	sp|Q00472|PNPP_SCHPO	4-nitrophenylphosphatase OS=Schizosaccharomyces pombe (strain 972 / ATCC 24843) GN=pho2 PE=4 SV=2	SPBC15D4.15	KOG2882	p-Nitrophenyl phosphatase	K01101//4-nitrophenyl phosphatase [EC:3.1.3.41]	mbe:MBM_02142	--	GO:0009987//cellular process;GO:0006796//phosphate-containing compound metabolic process;GO:0006793//phosphorus metabolic process;GO:0044237//cellular metabolic process;GO:0008152//metabolic process	GO:0016787//hydrolase activity;GO:0016788//hydrolase activity, acting on ester bonds;GO:0003824//catalytic activity;GO:0042578//phosphoric ester hydrolase activity	-
Pscit13052	4	1	1.029	1.175	0.519	0.506	0.576	1.068	0.533667	-1.0009	0.000402114		1148.21	1187.36	985.174	981.219	1156.62	GND2	1806	CZR69104.1	probable phosphogluconate dehydrogenase (decarboxylating) [Phialocephala subalpina]	sp|P53319|6PGD2_YEAST	6-phosphogluconate dehydrogenase, decarboxylating 2 OS=Saccharomyces cerevisiae (strain ATCC 204508 / S288c) GN=GND2 PE=1 SV=1	YGR256w	KOG2653	6-phosphogluconate dehydrogenase	K00033//6-phosphogluconate dehydrogenase [EC:1.1.1.44 1.1.1.343]	ssl:SS1G_09870	ko01200//Carbon metabolism//Global and Overview//Metabolism;ko00480//Glutathione metabolism//Metabolism of other amino acids//Metabolism;ko00030//Pentose phosphate pathway//Carbohydrate metabolism//Metabolism	GO:0071704//organic substance metabolic process;GO:0046496//nicotinamide nucleotide metabolic process;GO:0044281//small molecule metabolic process;GO:0044763//single-organism cellular process;GO:0006732//coenzyme metabolic process;GO:0009987//cellular process;GO:0006753//nucleoside phosphate metabolic process;GO:1901360//organic cyclic compound metabolic process;GO:0006725//cellular aromatic comp…	GO:1901265//nucleoside phosphate binding;GO:0003824//catalytic activity;GO:0005488//binding;GO:0036094//small molecule binding;GO:0048037//cofactor binding;GO:0016614//oxidoreductase activity, acting on CH-OH group of donors;GO:1901363//heterocyclic compound binding;GO:0016491//oxidoreductase activity;GO:0097159//organic cyclic compound binding;GO:0000166//nucleotide binding	-
Pscit17070	4	1	0.926	0.908	0.443	0.377	0.429	0.944667	0.416333	-1.18207	0.000139157		353.982	358.584	338.521	277.538	385.83	ipp-1	1749	XP_008083318.1	Inorganic pyrophosphatase [Glarea lozoyensis ATCC 20868]	sp|Q6MVH7|IPYR_NEUCR	Inorganic pyrophosphatase OS=Neurospora crassa (strain ATCC 24698 / 74-OR23-1A / CBS 708.71 / DSM 1257 / FGSC 987) GN=ipp-1 PE=3 SV=1	--	--	--	K01507//inorganic pyrophosphatase [EC:3.6.1.1]	ssl:SS1G_04783	ko00190//Oxidative phosphorylation//Energy metabolism//Metabolism	GO:0009987//cellular process;GO:0008152//metabolic process;GO:0044237//cellular metabolic process;GO:0006793//phosphorus metabolic process	GO:0016817//hydrolase activity, acting on acid anhydrides;GO:0016787//hydrolase activity;GO:0016462//pyrophosphatase activity;GO:0003824//catalytic activity;GO:0016818//hydrolase activity, acting on acid anhydrides, in phosphorus-containing anhydrides	GO:0044464//cell part;GO:0005623//cell;GO:0043227//membrane-bounded organelle;GO:0043226//organelle;GO:0043231//intracellular membrane-bounded organelle;GO:0043229//intracellular organelle;GO:0044424//intracellular part;GO:0005622//intracellular
Pscit02443	4	1	1.158	1.368	0.62	0.536	0.566	1.17533	0.574	-1.03395	0.00207423		77.065	68.0315	61.1814	85.26	68.659	gcvP	3675	CZS91692.1	probable glycine decarboxylase P subunit [Rhynchosporium agropyri]	sp|B2J427|GCSP_NOSP7	Glycine dehydrogenase (decarboxylating) OS=Nostoc punctiforme (strain ATCC 29133 / PCC 73102) GN=gcvP PE=3 SV=1	SPAC13G6.06c	KOG2040	Glycine dehydrogenase (decarboxylating)	K00281//glycine dehydrogenase [EC:1.4.4.2]	mbe:MBM_07599	ko01200//Carbon metabolism//Global and Overview//Metabolism;ko00260//Glycine, serine and threonine metabolism//Amino acid metabolism//Metabolism;ko00630//Glyoxylate and dicarboxylate metabolism//Carbohydrate metabolism//Metabolism	GO:0009071//serine family amino acid catabolic process;GO:0009063//cellular amino acid catabolic process;GO:1901565//organonitrogen compound catabolic process;GO:0019752//carboxylic acid metabolic process;GO:0006546//glycine catabolic process;GO:0046395//carboxylic acid catabolic process;GO:0044248//cellular catabolic process;GO:0044699//single-organism process;GO:1901564//organonitrogen compound…	GO:0016491//oxidoreductase activity;GO:0016642//oxidoreductase activity, acting on the CH-NH2 group of donors, disulfide as acceptor;GO:0005488//binding;GO:0043167//ion binding;GO:0043168//anion binding;GO:0003824//catalytic activity;GO:0016638//oxidoreductase activity, acting on the CH-NH2 group of donors	GO:0044424//intracellular part;GO:0044464//cell part;GO:0043227//membrane-bounded organelle;GO:0005622//intracellular;GO:0043231//intracellular membrane-bounded organelle;GO:0005623//cell;GO:0043226//organelle;GO:0043229//intracellular organelle
Pscit10681	4	1	1.061	1.022	0.676	0.666	0.675	1.02767	0.672333	-0.612124	1.89572e-05		0.8612	2.3837	0	1.7143	0	--	266	XP_016588728.1	hypothetical protein SPSK_10070 [Sporothrix schenckii 1099-18]	--	--	--	--	--	--	--	--	-	-	-
Pscit13028	4	1	1.027	0.986	0.618	0.609	0.547	1.00433	0.591333	-0.764195	0.000191258		5.6308	5.5881	5.0237	5.4677	7.6953	--	1668	XP_007291827.1	hypothetical protein MBM_03938 [Marssonina brunnea f. sp. 'multigermtubi' MB_m1]	--	--	--	--	--	--	--	--	-	-	-
Pscit08152	4	1	1.034	1.06	0.938	0.584	0.778	1.03133	0.766667	-0.427839	0.0859132		0.1157	0.2402	0.4604	0.2375	0.1513	dapA	2640	XP_008084956.1	Zn-dependent exopeptidase [Glarea lozoyensis ATCC 20868]	sp|Q2UPZ7|DNPEP_ASPOR	Aspartyl aminopeptidase OS=Aspergillus oryzae (strain ATCC 42149 / RIB 40) GN=dapA PE=1 SV=1	YHR113w	KOG2596	Aminopeptidase I zinc metalloprotease (M18)	K01267//aspartyl aminopeptidase [EC:3.4.11.21]	ssl:SS1G_07312	--	GO:0009987//cellular process;GO:0006457//protein folding	GO:0016787//hydrolase activity;GO:0043169//cation binding;GO:0003824//catalytic activity;GO:0008233//peptidase activity;GO:0043167//ion binding;GO:0070011//peptidase activity, acting on L-amino acid peptides;GO:0046872//metal ion binding;GO:0008238//exopeptidase activity;GO:0005488//binding;GO:0046914//transition metal ion binding	GO:0044464//cell part;GO:0005623//cell;GO:1990904//ribonucleoprotein complex;GO:0030529//intracellular ribonucleoprotein complex;GO:0032991//macromolecular complex;GO:0005622//intracellular;GO:0005737//cytoplasm;GO:0044424//intracellular part;GO:0044444//cytoplasmic part
Pscit12637	4	1	0.841	0.969	0.663	0.809	0.77	0.936667	0.747333	-0.325784	0.0474236		2224.61	2204.93	1720.23	1418.23	1859.68	csr-1	942	CZT46963.1	probable peptidyl-prolyl cis-trans isomerase [Rhynchosporium secalis]	sp|P10255|CYPH_NEUCR	Peptidyl-prolyl cis-trans isomerase, mitochondrial OS=Neurospora crassa (strain ATCC 24698 / 74-OR23-1A / CBS 708.71 / DSM 1257 / FGSC 987) GN=csr-1 PE=1 SV=1	SPBC28F2.03	KOG0865	Cyclophilin type peptidyl-prolyl cis-trans isomerase	K01802//peptidylprolyl isomerase [EC:5.2.1.8]	bfu:BC1G_01740	--	-	-	-
Pscit16915	4	1	1.099	1.215	0.802	0.851	0.833	1.10467	0.828667	-0.414747	0.00841719		178.829	161.937	224.626	83.6024	154.921	amyS	1892	XP_018076017.1	thermostable alpha-amylase [Phialocephala scopiformis]	sp|P19571|AMT6_BACS7	Glucan 1,4-alpha-maltohexaosidase OS=Bacillus sp. (strain 707) PE=1 SV=1	--	--	--	K01176//alpha-amylase [EC:3.2.1.1]	mbe:MBM_01163	ko00500//Starch and sucrose metabolism//Carbohydrate metabolism//Metabolism	GO:0008152//metabolic process;GO:0044238//primary metabolic process	GO:0016798//hydrolase activity, acting on glycosyl bonds;GO:0005488//binding;GO:0043169//cation binding;GO:0046872//metal ion binding;GO:0043167//ion binding;GO:0003824//catalytic activity;GO:0016787//hydrolase activity	-
Pscit16511	4	1	1.047	1.044	0.563	0.542	0.656	1.03033	0.587	-0.811679	0.000713877		5.732	6.3464	4.5634	5.7455	8.0383	rgn	5635	CZS93839.1	related to senescence marker protein 30 [Rhynchosporium agropyri]	sp|Q6DF62|RGN_XENTR	Regucalcin OS=Xenopus tropicalis GN=rgn PE=2 SV=1	--	--	--	--	--	--	-	-	-
Pscit08291	4	1	0.949	0.933	0.601	0.576	0.514	0.960667	0.563667	-0.769194	0.000472037		0.5397	1.3182	0.7979	1.3509	1.0911	C27H6.8	2405	CZT45050.1	related to MYG1 protein [Rhynchosporium secalis]	sp|O17606|YK4P_CAEEL	UPF0160 protein C27H6.8 OS=Caenorhabditis elegans GN=C27H6.8 PE=3 SV=2	CE18880	KOG2948	Predicted metal-binding protein	--	--	--	-	-	-
Pscit08712	4	1	0.984	1	0.584	0.575	0.468	0.994667	0.542333	-0.875033	0.00102997		41.1292	42.3973	32.1258	39.4259	50.6055	GAL10	1346	XP_018065252.1	galactose mutarotase-like protein [Phialocephala scopiformis]	sp|P40801|GAL10_PACTA	Bifunctional protein GAL10 OS=Pachysolen tannophilus GN=GAL10 PE=2 SV=1	YBR019c_2	KOG1604	Predicted mutarotase	K01785//aldose 1-epimerase [EC:5.1.3.3]	vda:VDAG_03992	ko00010//Glycolysis / Gluconeogenesis//Carbohydrate metabolism//Metabolism;ko00052//Galactose metabolism//Carbohydrate metabolism//Metabolism	GO:0044238//primary metabolic process;GO:0008152//metabolic process	GO:0003824//catalytic activity;GO:0005488//binding	-
Pscit12654	4	1	0.861	1.012	0.721	0.659	0.804	0.957667	0.728	-0.395585	0.0238894		0.309	1.2462	0.5176	0.5272	0.4617	OPSB	1730	XP_013328793.1	Aspartic-type endopeptidase (OpsB) [Rasamsonia emersonii CBS 393.64]	sp|D4DFT3|OPSB_TRIVH	Probable aspartic-type endopeptidase OPSB OS=Trichophyton verrucosum (strain HKI 0517) GN=OPSB PE=3 SV=1	YLR121c	KOG1339	Aspartyl protease	--	--	--	-	-	-
Pscit03720	4	1	1.241	1.277	0.765	0.652	0.781	1.17267	0.732667	-0.678564	0.00819803		0.0319	0.053	0.0534	0.0476	0.0715	aah1	4789	CCD43469.1	similar to adenosine deaminase [Botrytis cinerea T4]	sp|Q9P6I7|ADE_SCHPO	Adenine deaminase OS=Schizosaccharomyces pombe (strain 972 / ATCC 24843) GN=aah1 PE=1 SV=1	SPBC1198.02	KOG1097	Adenine deaminase/adenosine deaminase	K01488//adenosine deaminase [EC:3.5.4.4]	bfu:BC1G_02118	ko00230//Purine metabolism//Nucleotide metabolism//Metabolism	-	-	-
Pscit10682	4	1	0.988	1.123	0.788	0.749	0.83	1.037	0.789	-0.394319	0.00568833		37.1047	31.5399	24.1022	43.7406	51.5428	ade8	1741	KUI65819.1	Adenylosuccinate lyase [Valsa mali]	sp|O60105|PUR8_SCHPO	Adenylosuccinate lyase OS=Schizosaccharomyces pombe (strain 972 / ATCC 24843) GN=ade8 PE=3 SV=1	SPBC14F5.09c	KOG2700	Adenylosuccinate lyase	K01756//adenylosuccinate lyase [EC:4.3.2.2]	nhe:NECHADRAFT_43521	ko00230//Purine metabolism//Nucleotide metabolism//Metabolism;ko00250//Alanine, aspartate and glutamate metabolism//Amino acid metabolism//Metabolism	GO:0046033//AMP metabolic process;GO:0006790//sulfur compound metabolic process;GO:0009260//ribonucleotide biosynthetic process;GO:0009152//purine ribonucleotide biosynthetic process;GO:0042455//ribonucleoside biosynthetic process;GO:0009117//nucleotide metabolic process;GO:1901566//organonitrogen compound biosynthetic process;GO:0046128//purine ribonucleoside metabolic process;GO:0009124//nucleo…	GO:0003824//catalytic activity;GO:0016842//amidine-lyase activity;GO:0016840//carbon-nitrogen lyase activity;GO:0016829//lyase activity	GO:0044424//intracellular part;GO:0043229//intracellular organelle;GO:0043227//membrane-bounded organelle;GO:0044464//cell part;GO:0005623//cell;GO:0043226//organelle;GO:0005737//cytoplasm;GO:0044444//cytoplasmic part;GO:0005622//intracellular;GO:0043231//intracellular membrane-bounded organelle
Pscit09834	4	1	1.092	0.904	0.665	0.648	0.652	0.998667	0.655	-0.608508	0.001611		11.585	14.1695	13.3622	14.6122	15.136	DBNL	2676	CZT08800.1	related to ABP1-actin-binding protein [Rhynchosporium agropyri]	sp|A6H7G2|DBNL_BOVIN	Drebrin-like protein OS=Bos taurus GN=DBNL PE=2 SV=1	HsM7661718	KOG3655	Drebrins and related actin binding proteins	--	--	--	-	-	GO:0044464//cell part;GO:0005623//cell
Pscit11961	4	1	0.998	1.059	0.421	0.535	0.382	1.019	0.446	-1.19204	0.00120529		20.8399	31.9967	31.5968	26.2112	41.1133	fbaA	1407	OBT41111.1	fructose-bisphosphate aldolase 1 [Pseudogymnoascus sp. WSF 3629]	sp|Q9HGY9|ALF_ASPOR	Fructose-bisphosphate aldolase OS=Aspergillus oryzae (strain ATCC 42149 / RIB 40) GN=fbaA PE=2 SV=2	YKL060c	KOG4153	Fructose 1,6-bisphosphate aldolase	K01624//fructose-bisphosphate aldolase, class II [EC:4.1.2.13]	ssl:SS1G_06561	ko01200//Carbon metabolism//Global and Overview//Metabolism;ko01230//Biosynthesis of amino acids//Global and Overview//Metabolism;ko00010//Glycolysis / Gluconeogenesis//Carbohydrate metabolism//Metabolism;ko00051//Fructose and mannose metabolism//Carbohydrate metabolism//Metabolism;ko00680//Methane metabolism//Energy metabolism//Metabolism;ko00030//Pentose phosphate pathway//Carbohydrate metaboli…	GO:0071704//organic substance metabolic process;GO:0008152//metabolic process;GO:0044238//primary metabolic process;GO:0019752//carboxylic acid metabolic process;GO:0044763//single-organism cellular process;GO:0044699//single-organism process;GO:0044237//cellular metabolic process;GO:0044710//single-organism metabolic process;GO:0006082//organic acid metabolic process;GO:0043436//oxoacid metaboli…	GO:0003824//catalytic activity;GO:0016830//carbon-carbon lyase activity;GO:0016832//aldehyde-lyase activity;GO:0046914//transition metal ion binding;GO:0005488//binding;GO:0046872//metal ion binding;GO:0016829//lyase activity;GO:0043167//ion binding;GO:0043169//cation binding	-
Pscit08812	4	1	1.132	1.057	0.656	0.704	0.715	1.063	0.691667	-0.619993	0.00065166		45.121	53.5147	45.4208	62.1821	71.4848	--	814	XP_020126349.1	bet v1-like protein [Diplodia corticola]	--	--	--	--	--	--	--	--	-	-	-
Pscit03613	4	1	1.126	1.278	0.726	0.768	0.711	1.13467	0.735	-0.626452	0.00447734		88.1131	85.7941	78.8518	41.5708	69.5247	YOL057W	2501	CZR60914.1	probable dipeptidylpeptidase III [Phialocephala subalpina]	sp|Q08225|DPP3_YEAST	Probable dipeptidyl peptidase 3 OS=Saccharomyces cerevisiae (strain ATCC 204508 / S288c) GN=YOL057W PE=1 SV=1	YOL057w	KOG3675	Dipeptidyl peptidase III	K01277//dipeptidyl-peptidase III [EC:3.4.14.4]	mbe:MBM_05956	--	GO:0008152//metabolic process;GO:0044238//primary metabolic process;GO:0071704//organic substance metabolic process;GO:0043170//macromolecule metabolic process;GO:0019538//protein metabolic process	GO:0004177//aminopeptidase activity;GO:0008238//exopeptidase activity;GO:0008233//peptidase activity;GO:0070011//peptidase activity, acting on L-amino acid peptides;GO:0003824//catalytic activity;GO:0016787//hydrolase activity	-
Pscit01614	4	1	0.937	0.916	0.854	0.763	0.725	0.951	0.780667	-0.284739	0.0224602		5.3075	5.2181	5.4948	10.2787	8.9967	AN5342	3050	XP_018073799.1	alpha/beta-hydrolase [Phialocephala scopiformis]	sp|Q5B288|Y5342_EMENI	Uncharacterized protein AN5342 OS=Emericella nidulans (strain FGSC A4 / ATCC 38163 / CBS 112.46 / NRRL 194 / M139) GN=AN5342 PE=1 SV=1	--	--	--	--	--	--	-	GO:0003824//catalytic activity	-
Pscit09861	4	1	1.013	1.025	0.466	0.396	0.52	1.01267	0.460667	-1.13636	0.000564072		27.2552	27.9642	25.4659	47.3485	29.6051	AAO	5197	XP_008077766.1	Cupredoxin [Glarea lozoyensis ATCC 20868]	sp|P14133|ASO_CUCSA	L-ascorbate oxidase OS=Cucumis sativus PE=1 SV=1	At4g39830	KOG1263	Multicopper oxidases	--	--	--	-	-	-
Pscit12280	4	1	1.093	1.118	0.699	0.684	0.648	1.07033	0.677	-0.660832	0.000361193		8.238	7.0081	11.1429	8.2933	13.9843	agdC	3031	CZT44526.1	related to Probable alpha/beta-glucosidase agdC [Rhynchosporium secalis]	sp|A1D1E6|AGDC_NEOFI	Probable alpha/beta-glucosidase agdC OS=Neosartorya fischeri (strain ATCC 1020 / DSM 3700 / FGSC A1164 / NRRL 181) GN=agdC PE=3 SV=1	SPAPB24D3.10c	KOG1065	Maltase glucoamylase and related hydrolases, glycosyl hydrolase family 31	K01187//alpha-glucosidase [EC:3.2.1.20]	pfj:MYCFIDRAFT_59285	ko00500//Starch and sucrose metabolism//Carbohydrate metabolism//Metabolism;ko00052//Galactose metabolism//Carbohydrate metabolism//Metabolism	GO:0044238//primary metabolic process;GO:0008152//metabolic process	GO:0016798//hydrolase activity, acting on glycosyl bonds;GO:0003824//catalytic activity;GO:0016787//hydrolase activity;GO:0005488//binding	-
Pscit00172	4	1	0.855	0.92	0.772	0.824	0.701	0.925	0.765667	-0.272737	0.0440731		588.1	489.022	445.005	571.97	641.527	--	1043	XP_007293713.1	PCI domain-containing protein [Marssonina brunnea f. sp. 'multigermtubi' MB_m1]	--	--	--	--	--	--	--	--	-	-	-
Pscit09940	4	1	0.938	0.786	0.687	0.647	0.694	0.908	0.676	-0.425669	0.0181617		87.5732	92.7603	63.3216	179.906	111.303	cys-9	1389	XP_007291856.1	thioredoxin reductase [Marssonina brunnea f. sp. 'multigermtubi' MB_m1]	sp|P51978|TRXB_NEUCR	Thioredoxin reductase OS=Neurospora crassa (strain ATCC 24698 / 74-OR23-1A / CBS 708.71 / DSM 1257 / FGSC 987) GN=cys-9 PE=3 SV=1	YHR106w	KOG0404	Thioredoxin reductase	K00384//thioredoxin reductase (NADPH) [EC:1.8.1.9]	mbe:MBM_03967	ko00240//Pyrimidine metabolism//Nucleotide metabolism//Metabolism;ko00450//Selenocompound metabolism//Metabolism of other amino acids//Metabolism	GO:0044237//cellular metabolic process;GO:0072593//reactive oxygen species metabolic process;GO:0006801//superoxide metabolic process;GO:0044699//single-organism process;GO:0008152//metabolic process;GO:0009987//cellular process;GO:0044710//single-organism metabolic process	GO:0005488//binding;GO:0000166//nucleotide binding;GO:0036094//small molecule binding;GO:0003824//catalytic activity;GO:0097159//organic cyclic compound binding;GO:1901265//nucleoside phosphate binding;GO:1901363//heterocyclic compound binding	GO:0044444//cytoplasmic part;GO:0005623//cell;GO:0043229//intracellular organelle;GO:0005622//intracellular;GO:0044424//intracellular part;GO:0043227//membrane-bounded organelle;GO:0043226//organelle;GO:0005737//cytoplasm;GO:0043231//intracellular membrane-bounded organelle;GO:0044464//cell part
Pscit11980	4	1	1.152	1.042	0.829	0.715	0.827	1.06467	0.790333	-0.429869	0.00981199		330.418	333.698	281.235	363.356	307.298	eef1b	1412	KUI68477.1	Elongation factor 1-beta [Valsa mali]	sp|P30151|EF1B_XENLA	Elongation factor 1-beta OS=Xenopus laevis GN=eef1b PE=1 SV=3	SPCC1450.04	KOG1668	Elongation factor 1 beta/delta chain	K03232//elongation factor 1-beta	mbe:MBM_05904	--	GO:0010467//gene expression;GO:0009058//biosynthetic process;GO:0043170//macromolecule metabolic process;GO:0009987//cellular process;GO:0009059//macromolecule biosynthetic process;GO:0044237//cellular metabolic process;GO:0034645//cellular macromolecule biosynthetic process;GO:0071704//organic substance metabolic process;GO:0008152//metabolic process;GO:1901576//organic substance biosynthetic pr…	-	GO:0032991//macromolecular complex;GO:0043234//protein complex
Pscit16728	4	1	1.041	1.189	0.808	0.893	0.905	1.07667	0.868667	-0.309697	0.0282111		26.7602	23.1375	30.734	26.8685	60.5884	Os07g0437500	1869	XP_007294165.1	aromatic-L-amino-acid decarboxylase [Marssonina brunnea f. sp. 'multigermtubi' MB_m1]	sp|Q7XHL3|TYDC1_ORYSJ	Tyrosine decarboxylase 1 OS=Oryza sativa subsp. japonica GN=Os07g0437500 PE=2 SV=1	--	--	--	K01593//aromatic-L-amino-acid decarboxylase [EC:4.1.1.28]	ssl:SS1G_02607	ko00380//Tryptophan metabolism//Amino acid metabolism//Metabolism;ko00360//Phenylalanine metabolism//Amino acid metabolism//Metabolism;ko00350//Tyrosine metabolism//Amino acid metabolism//Metabolism;ko00340//Histidine metabolism//Amino acid metabolism//Metabolism	GO:0071704//organic substance metabolic process;GO:0043436//oxoacid metabolic process;GO:0008152//metabolic process;GO:0044710//single-organism metabolic process;GO:0044763//single-organism cellular process;GO:0009987//cellular process;GO:0019752//carboxylic acid metabolic process;GO:0044281//small molecule metabolic process;GO:0044237//cellular metabolic process;GO:0006082//organic acid metaboli…	GO:0005488//binding;GO:0043168//anion binding;GO:0043167//ion binding;GO:0016829//lyase activity;GO:0016830//carbon-carbon lyase activity;GO:0003824//catalytic activity	-
Pscit02313	4	1	0.98	0.875	0.771	0.644	0.768	0.951667	0.727667	-0.387179	0.0203331		50.9828	60.5253	63.2556	43.0669	45.0619	--	990	XP_018071817.1	uracil-DNA glycosylase-like protein [Phialocephala scopiformis]	--	--	--	--	--	--	--	--	-	-	-
Pscit16463	4	1	1.195	1.347	0.995	0.962	0.937	1.18067	0.964667	-0.291499	0.0917673		27.4064	21.4455	16.9287	18.8428	25.2536	APE2	3140	XP_007288017.1	aminopeptidase [Marssonina brunnea f. sp. 'multigermtubi' MB_m1]	sp|P32454|APE2_YEAST	Aminopeptidase 2, mitochondrial OS=Saccharomyces cerevisiae (strain ATCC 204508 / S288c) GN=APE2 PE=1 SV=4	--	--	--	--	--	--	GO:0043170//macromolecule metabolic process;GO:0071704//organic substance metabolic process;GO:0019538//protein metabolic process;GO:0008152//metabolic process;GO:0044238//primary metabolic process	GO:0005488//binding;GO:0003824//catalytic activity;GO:0008233//peptidase activity;GO:0046914//transition metal ion binding;GO:0043167//ion binding;GO:0046872//metal ion binding;GO:0043169//cation binding;GO:0070011//peptidase activity, acting on L-amino acid peptides;GO:0016787//hydrolase activity	-
Pscit12535	4	1	1.603	1.045	0.971	0.916	0.957	1.216	0.948	-0.359184	0.210603		181.446	178.451	150.416	312.232	255.303	--	404	CZT42068.1	related to proteinase inhibitor PBI2 [Rhynchosporium secalis]	--	--	--	--	--	--	--	--	-	-	-
Pscit14938	4	1	1.177	1.163	0.819	0.869	0.816	1.11333	0.834667	-0.415614	0.00708437		120.09	113.031	60.6098	62.1277	71.0744	--	667	KDR84296.1	hypothetical protein GALMADRAFT_706883 [Galerina marginata CBS 339.88]	--	--	--	--	--	--	--	--	-	-	-
Pscit05315	4	1	1.011	1.019	0.755	0.71	0.706	1.01	0.723667	-0.480958	0.000113385		40.7815	38.9927	47.1126	38.5027	56.8736	aif1	1966	XP_007296987.1	apoptosis-inducing factor [Marssonina brunnea f. sp. 'multigermtubi' MB_m1]	sp|Q10499|AIF1_SCHPO	Apoptosis-inducing factor 1 OS=Schizosaccharomyces pombe (strain 972 / ATCC 24843) GN=aif1 PE=3 SV=3	Hs21389617	KOG1336	Monodehydroascorbate/ferredoxin reductase	--	--	--	GO:0044763//single-organism cellular process;GO:0008152//metabolic process;GO:0065007//biological regulation;GO:0044699//single-organism process;GO:0065008//regulation of biological quality;GO:0019725//cellular homeostasis;GO:0044710//single-organism metabolic process;GO:0042592//homeostatic process;GO:0009987//cellular process	GO:0005488//binding;GO:1901265//nucleoside phosphate binding;GO:0000166//nucleotide binding;GO:0043167//ion binding;GO:0051540//metal cluster binding;GO:0097159//organic cyclic compound binding;GO:0043169//cation binding;GO:1901363//heterocyclic compound binding;GO:0051536//iron-sulfur cluster binding;GO:0003824//catalytic activity;GO:0036094//small molecule binding	-
Pscit15582	4	1	0.985	1.204	0.705	0.737	0.632	1.063	0.691333	-0.620688	0.0056419		14.2449	13.7913	11.4416	12.9695	11.9575	pgdA	4685	CCD34699.1	carbohydrate esterase family 4 protein [Botrytis cinerea T4]	sp|Q8DP63|PGDA_STRR6	Peptidoglycan-N-acetylglucosamine deacetylase OS=Streptococcus pneumoniae (strain ATCC BAA-255 / R6) GN=pgdA PE=1 SV=1	--	--	--	--	--	--	-	GO:0016787//hydrolase activity;GO:0003824//catalytic activity	-
Pscit05312	4	1	0.913	0.825	0.726	0.73	0.782	0.912667	0.746	-0.290912	0.0301458		357.404	325.951	264.117	583.289	519.824	MDH1	1124	XP_008084136.1	LDH C-terminal [Glarea lozoyensis ATCC 20868]	sp|P17505|MDHM_YEAST	Malate dehydrogenase, mitochondrial OS=Saccharomyces cerevisiae (strain ATCC 204508 / S288c) GN=MDH1 PE=1 SV=2	YKL085w	KOG1494	NAD-dependent malate dehydrogenase	K00026//malate dehydrogenase [EC:1.1.1.37]	ssl:SS1G_13825	ko01200//Carbon metabolism//Global and Overview//Metabolism;ko00270//Cysteine and methionine metabolism//Amino acid metabolism//Metabolism;ko00620//Pyruvate metabolism//Carbohydrate metabolism//Metabolism;ko00630//Glyoxylate and dicarboxylate metabolism//Carbohydrate metabolism//Metabolism;ko00020//Citrate cycle (TCA cycle)//Carbohydrate metabolism//Metabolism	GO:0008152//metabolic process;GO:0007569//cell aging;GO:0019752//carboxylic acid metabolic process;GO:0009987//cellular process;GO:0007568//aging;GO:0045333//cellular respiration;GO:0015980//energy derivation by oxidation of organic compounds;GO:0044237//cellular metabolic process;GO:0032502//developmental process;GO:0044767//single-organism developmental process;GO:0044699//single-organism proce…	GO:0003676//nucleic acid binding;GO:0016491//oxidoreductase activity;GO:0044822//poly(A) RNA binding;GO:0003824//catalytic activity;GO:1901363//heterocyclic compound binding;GO:0005488//binding;GO:0003723//RNA binding;GO:0016614//oxidoreductase activity, acting on CH-OH group of donors;GO:0097159//organic cyclic compound binding;GO:0016615//malate dehydrogenase activity	GO:0044424//intracellular part;GO:0044429//mitochondrial part;GO:0005737//cytoplasm;GO:0044444//cytoplasmic part;GO:0044464//cell part;GO:0043231//intracellular membrane-bounded organelle;GO:0005623//cell;GO:0044446//intracellular organelle part;GO:0044422//organelle part;GO:0005622//intracellular;GO:0043229//intracellular organelle;GO:0043226//organelle;GO:0043227//membrane-bounded organelle;GO:…
Pscit15283	4	1	1.091	1.195	0.846	0.945	0.861	1.09533	0.884	-0.309252	0.0262254		15.2459	14.3743	10.1957	23.6605	20.7081	lys2	3551	KKZ59187.1	L-aminoadipate-semialdehyde dehydrogenase [Emmonsia crescens UAMH 3008]	sp|O74298|LYS2_PENCH	L-aminoadipate-semialdehyde dehydrogenase large subunit OS=Penicillium chrysogenum GN=lys2 PE=3 SV=1	--	--	--	K00143//L-aminoadipate-semialdehyde dehydrogenase [EC:1.2.1.31]	pbn:PADG_08092	ko01230//Biosynthesis of amino acids//Global and Overview//Metabolism;ko00310//Lysine degradation//Amino acid metabolism//Metabolism;ko00300//Lysine biosynthesis//Amino acid metabolism//Metabolism	GO:0071704//organic substance metabolic process;GO:1901564//organonitrogen compound metabolic process;GO:0009066//aspartate family amino acid metabolic process;GO:0044699//single-organism process;GO:0019752//carboxylic acid metabolic process;GO:0043436//oxoacid metabolic process;GO:0044763//single-organism cellular process;GO:0006807//nitrogen compound metabolic process;GO:0044237//cellular metab…	GO:0003824//catalytic activity;GO:0016903//oxidoreductase activity, acting on the aldehyde or oxo group of donors;GO:0005488//binding;GO:0036094//small molecule binding;GO:0016620//oxidoreductase activity, acting on the aldehyde or oxo group of donors, NAD or NADP as acceptor;GO:0019842//vitamin binding;GO:0016491//oxidoreductase activity	-
Pscit12580	4	1	1.153	1.249	0.691	0.675	0.708	1.134	0.691333	-0.713967	0.00179185		3.1204	2.5302	3.5366	1.8635	3.2912	pgiA	2080	ESZ91815.1	glucose-6-phosphate isomerase [Sclerotinia borealis F-4128]	sp|Q9HGZ2|G6PI_ASPOR	Glucose-6-phosphate isomerase OS=Aspergillus oryzae (strain ATCC 42149 / RIB 40) GN=pgiA PE=2 SV=1	SPBC1604.05	KOG2446	Glucose-6-phosphate isomerase	K01810//glucose-6-phosphate isomerase [EC:5.3.1.9]	mbe:MBM_06637	ko01200//Carbon metabolism//Global and Overview//Metabolism;ko00500//Starch and sucrose metabolism//Carbohydrate metabolism//Metabolism;ko00520//Amino sugar and nucleotide sugar metabolism//Carbohydrate metabolism//Metabolism;ko00010//Glycolysis / Gluconeogenesis//Carbohydrate metabolism//Metabolism;ko00030//Pentose phosphate pathway//Carbohydrate metabolism//Metabolism	GO:0019318//hexose metabolic process;GO:0006725//cellular aromatic compound metabolic process;GO:0006139//nucleobase-containing compound metabolic process;GO:0044281//small molecule metabolic process;GO:0019752//carboxylic acid metabolic process;GO:0006006//glucose metabolic process;GO:0005975//carbohydrate metabolic process;GO:0032787//monocarboxylic acid metabolic process;GO:1901360//organic cy…	GO:0003824//catalytic activity	GO:0043229//intracellular organelle;GO:0005623//cell;GO:0043227//membrane-bounded organelle;GO:0043231//intracellular membrane-bounded organelle;GO:0044464//cell part;GO:0005622//intracellular;GO:0043226//organelle;GO:0044424//intracellular part
Pscit12794	4	1	0.923	0.913	0.732	0.666	0.735	0.945333	0.711	-0.410974	0.00271687		1108.03	958.57	585.869	364.646	1172.37	SS1G_09727	1981	XP_007289177.1	thiazole biosynthetic enzyme [Marssonina brunnea f. sp. 'multigermtubi' MB_m1]	sp|A7EWL8|THI4_SCLS1	Thiamine thiazole synthase OS=Sclerotinia sclerotiorum (strain ATCC 18683 / 1980 / Ss-1) GN=SS1G_09727 PE=3 SV=1	SPBC26H8.01	KOG2960	Protein involved in thiamine biosynthesis and DNA damage tolerance	K03146//thiamine thiazole synthase	mbe:MBM_01288	ko00730//Thiamine metabolism//Metabolism of cofactors and vitamins//Metabolism	GO:0006790//sulfur compound metabolic process;GO:0050896//response to stimulus;GO:0006725//cellular aromatic compound metabolic process;GO:0044249//cellular biosynthetic process;GO:0046484//oxazole or thiazole metabolic process;GO:0071704//organic substance metabolic process;GO:0006767//water-soluble vitamin metabolic process;GO:0009058//biosynthetic process;GO:0044710//single-organism metabolic …	GO:0043167//ion binding;GO:0005488//binding;GO:0043169//cation binding	GO:0044464//cell part;GO:0005622//intracellular;GO:0005737//cytoplasm;GO:0044444//cytoplasmic part;GO:0044424//intracellular part;GO:0005623//cell
Pscit10569	4	1	1.029	0.961	0.682	0.667	0.739	0.996667	0.696	-0.518024	0.000621166		230.291	400.908	333.717	248.129	301.915	cmd-1	691	XP_008081431.1	EF-hand [Glarea lozoyensis ATCC 20868]	sp|P61859|CALM_NEUCR	Calmodulin OS=Neurospora crassa (strain ATCC 24698 / 74-OR23-1A / CBS 708.71 / DSM 1257 / FGSC 987) GN=cmd-1 PE=1 SV=2	Hs4502549	KOG0027	Calmodulin and related proteins (EF-Hand superfamily)	K02183//calmodulin	vda:VDAG_04591	ko04070//Phosphatidylinositol signaling system//Signal transduction//Environmental Information Processing	-	-	-
Pscit06194	4	1	1.09	1.149	0.802	0.751	0.8	1.07967	0.784333	-0.461047	0.00225568		49.8123	49.9566	53.4564	26.5816	33.8294	cloQ	2258	KUI68523.1	4-hydroxyphenylpyruvate 3-dimethylallyltransferase [Valsa mali]	sp|Q8GHB2|CLOQ_STRRC	4-hydroxyphenylpyruvate 3-dimethylallyltransferase OS=Streptomyces roseochromogenes subsp. oscitans GN=cloQ PE=1 SV=1	--	--	--	--	--	--	-	-	-
Pscit17259	4	1	0.973	1.011	0.647	0.645	0.555	0.994667	0.615667	-0.692064	0.000746401		357.161	395.03	349.796	338.884	278.518	ubl1	713	KFX47441.1	Ubiquitin-like protein 1, partial [Talaromyces marneffei PM1]	sp|O14399|UBL1_SCHPO	Ubiquitin-like protein 1 OS=Schizosaccharomyces pombe (strain 972 / ATCC 24843) GN=ubl1 PE=3 SV=1	--	--	--	K12158//ubiquitin-like protein Nedd8	pcs:Pc13g04610	--	-	-	-
Pscit14835	4	1	1.171	0.823	0.455	0.458	0.469	0.998	0.460667	-1.11532	0.00173462		417.863	385.88	380.996	283.156	468.443	--	525	CZT10241.1	uncharacterized protein RAG0_14776 [Rhynchosporium agropyri]	--	--	--	--	--	--	--	--	-	-	-
Pscit13511	4	1	1.062	1.225	0.465	0.4	0.485	1.09567	0.45	-1.28381	0.000448274		1079.66	996.572	1008.29	699.925	941.411	SPBC2G5.05	3222	CZT44270.1	probable TRANSKETOLASE [Rhynchosporium secalis]	sp|Q9URM2|TKT_SCHPO	Probable transketolase OS=Schizosaccharomyces pombe (strain 972 / ATCC 24843) GN=SPBC2G5.05 PE=2 SV=1	SPBC2G5.05	KOG0523	Transketolase	K00615//transketolase [EC:2.2.1.1]	mbe:MBM_04702	ko01200//Carbon metabolism//Global and Overview//Metabolism;ko01230//Biosynthesis of amino acids//Global and Overview//Metabolism;ko00030//Pentose phosphate pathway//Carbohydrate metabolism//Metabolism	-	GO:0005488//binding;GO:0016744//transferase activity, transferring aldehyde or ketonic groups;GO:0016740//transferase activity;GO:0043169//cation binding;GO:0043167//ion binding;GO:0003824//catalytic activity	GO:0043226//organelle;GO:0043231//intracellular membrane-bounded organelle;GO:0044444//cytoplasmic part;GO:0005622//intracellular;GO:0005737//cytoplasm;GO:0044464//cell part;GO:0044424//intracellular part;GO:0043227//membrane-bounded organelle;GO:0043229//intracellular organelle;GO:0005623//cell
Pscit05998	4	1	0.977	0.962	0.835	0.781	0.794	0.979667	0.803333	-0.286292	0.000994207		4.5312	9.6713	5.9904	2.3519	4.1258	phoA	2157	XP_008076507.1	Alkaline phosphatase-like protein [Glarea lozoyensis ATCC 20868]	sp|Q02QC9|PPBH_PSEAB	Alkaline phosphatase H OS=Pseudomonas aeruginosa (strain UCBPP-PA14) GN=phoA PE=1 SV=1	7298577	KOG4126	Alkaline phosphatase	--	--	--	GO:0009987//cellular process;GO:0044237//cellular metabolic process;GO:0006796//phosphate-containing compound metabolic process;GO:0006793//phosphorus metabolic process;GO:0008152//metabolic process	GO:0003824//catalytic activity;GO:0042578//phosphoric ester hydrolase activity;GO:0016787//hydrolase activity;GO:0016788//hydrolase activity, acting on ester bonds	-
Pscit03348	4	1	1.013	0.971	0.594	0.695	0.644	0.994667	0.644333	-0.626406	0.000752793		1.6352	1.476	3.4544	0.1061	1.1686	PLA2G7	1074	CCD47074.1	similar to Platelet-activating factor acetylhydrolase plasma/intracellular isoform II [Botrytis cinerea T4]	sp|Q28262|PAFA_CANFA	Platelet-activating factor acetylhydrolase OS=Canis familiaris GN=PLA2G7 PE=2 SV=1	Hs4826884	KOG3847	Phospholipase A2 (platelet-activating factor acetylhydrolase in humans)	--	--	--	-	-	-
Pscit04958	4	1	0.934	0.881	0.481	0.427	0.412	0.938333	0.44	-1.0926	0.000217417		824.503	972.809	1226.21	519.222	641.488	HEM13	1622	CZT42252.1	probable coproporphyrinogen III oxidase [Rhynchosporium secalis]	sp|P11353|HEM6_YEAST	Oxygen-dependent coproporphyrinogen-III oxidase OS=Saccharomyces cerevisiae (strain ATCC 204508 / S288c) GN=HEM13 PE=1 SV=2	YDR044w	KOG1518	Coproporphyrinogen III oxidase CPO/HEM13	K00228//coproporphyrinogen III oxidase [EC:1.3.3.3]	mbe:MBM_02288	ko00860//Porphyrin and chlorophyll metabolism//Metabolism of cofactors and vitamins//Metabolism	GO:0006950//response to stress;GO:1901362//organic cyclic compound biosynthetic process;GO:0006779//porphyrin-containing compound biosynthetic process;GO:0001666//response to hypoxia;GO:0033014//tetrapyrrole biosynthetic process;GO:0019438//aromatic compound biosynthetic process;GO:0006807//nitrogen compound metabolic process;GO:1901566//organonitrogen compound biosynthetic process;GO:0008152//me…	-	GO:0044424//intracellular part;GO:0005622//intracellular;GO:0005623//cell;GO:0043226//organelle;GO:0044444//cytoplasmic part;GO:0043227//membrane-bounded organelle;GO:0043229//intracellular organelle;GO:0043231//intracellular membrane-bounded organelle;GO:0044464//cell part;GO:0005737//cytoplasm
Pscit00796	4	1	0.997	1.027	0.796	0.863	0.828	1.008	0.829	-0.282052	0.0014662		17.8971	13.1114	16.4795	24.2079	27.9851	MP65	2065	XP_007295308.1	cell wall glucanase [Marssonina brunnea f. sp. 'multigermtubi' MB_m1]	sp|Q59XX2|MP65_CANAL	Cell surface mannoprotein MP65 OS=Candida albicans (strain SC5314 / ATCC MYA-2876) GN=MP65 PE=1 SV=2	--	--	--	--	--	--	-	-	-
Pscit00605	4	1	0.972	0.942	0.829	0.774	0.816	0.971333	0.806333	-0.26859	0.00231074		7.0378	7.6179	11.7912	8.644	3.7629	CBDAS2	3396	OCK96418.1	FAD-binding domain-containing protein [Cenococcum geophilum 1.58]	sp|P08159|HDNO_ARTOX	6-hydroxy-D-nicotine oxidase OS=Arthrobacter oxydans PE=1 SV=2	--	--	--	K01501//nitrilase [EC:3.5.5.1]	ssl:SS1G_10951	ko00380//Tryptophan metabolism//Amino acid metabolism//Metabolism;ko00460//Cyanoamino acid metabolism//Metabolism of other amino acids//Metabolism;ko00910//Nitrogen metabolism//Energy metabolism//Metabolism	GO:0008152//metabolic process	GO:0016614//oxidoreductase activity, acting on CH-OH group of donors;GO:0016491//oxidoreductase activity;GO:0003824//catalytic activity	-
Pscit00716	4	1	1.106	1.153	0.703	0.79	0.85	1.08633	0.781	-0.476072	0.00890616		71.3268	72.1673	79.6437	72.7824	69.6114	SER1	1730	XP_018074448.1	phosphoserine aminotransferase [Phialocephala scopiformis]	sp|P33330|SERC_YEAST	Phosphoserine aminotransferase OS=Saccharomyces cerevisiae (strain ATCC 204508 / S288c) GN=SER1 PE=1 SV=1	YOR184w	KOG2790	Phosphoserine aminotransferase	K00831//phosphoserine aminotransferase [EC:2.6.1.52]	ssl:SS1G_09049	ko01200//Carbon metabolism//Global and Overview//Metabolism;ko01230//Biosynthesis of amino acids//Global and Overview//Metabolism;ko00260//Glycine, serine and threonine metabolism//Amino acid metabolism//Metabolism;ko00680//Methane metabolism//Energy metabolism//Metabolism;ko00750//Vitamin B6 metabolism//Metabolism of cofactors and vitamins//Metabolism	GO:0019752//carboxylic acid metabolic process;GO:0072521//purine-containing compound metabolic process;GO:0055086//nucleobase-containing small molecule metabolic process;GO:0006082//organic acid metabolic process;GO:1901360//organic cyclic compound metabolic process;GO:0006139//nucleobase-containing compound metabolic process;GO:0006144//purine nucleobase metabolic process;GO:0044710//single-orga…	GO:0016769//transferase activity, transferring nitrogenous groups;GO:0043167//ion binding;GO:0043168//anion binding;GO:0016740//transferase activity;GO:0005488//binding;GO:0008483//transaminase activity;GO:0003824//catalytic activity	GO:0005737//cytoplasm;GO:0044424//intracellular part;GO:0044444//cytoplasmic part;GO:0005623//cell;GO:0044464//cell part;GO:0005622//intracellular
Pscit14055	4	1	0.959	1.023	0.656	0.646	0.63	0.994	0.644	-0.626185	4.10962e-05		6.9851	9.7169	5.8015	8.8687	9.8127	mvd1	1279	CZR59609.1	probable MVD1-mevalonate pyrophosphate decarboxylase [Phialocephala subalpina]	sp|O13963|MVD1_SCHPO	Diphosphomevalonate decarboxylase OS=Schizosaccharomyces pombe (strain 972 / ATCC 24843) GN=mvd1 PE=3 SV=1	SPAC24C9.03	KOG2833	Mevalonate pyrophosphate decarboxylase	K01597//diphosphomevalonate decarboxylase [EC:4.1.1.33]	ssl:SS1G_03958	ko00900//Terpenoid backbone biosynthesis//Metabolism of terpenoids and polyketides//Metabolism	GO:0071704//organic substance metabolic process;GO:0009987//cellular process;GO:1901360//organic cyclic compound metabolic process;GO:0044238//primary metabolic process;GO:0006793//phosphorus metabolic process;GO:1901362//organic cyclic compound biosynthetic process;GO:0008610//lipid biosynthetic process;GO:0035383//thioester metabolic process;GO:0006720//isoprenoid metabolic process;GO:0006790//…	GO:0097367//carbohydrate derivative binding;GO:1901363//heterocyclic compound binding;GO:0001883//purine nucleoside binding;GO:0001882//nucleoside binding;GO:0016829//lyase activity;GO:0016772//transferase activity, transferring phosphorus-containing groups;GO:0016740//transferase activity;GO:0097159//organic cyclic compound binding;GO:0005488//binding;GO:0032550//purine ribonucleoside binding;GO…	GO:0043226//organelle;GO:0043227//membrane-bounded organelle;GO:0044464//cell part;GO:0005623//cell;GO:0043231//intracellular membrane-bounded organelle;GO:0044424//intracellular part;GO:0005737//cytoplasm;GO:0043229//intracellular organelle;GO:0044444//cytoplasmic part;GO:0005622//intracellular
Pscit03189	4	1	0.953	0.966	0.694	0.672	0.696	0.973	0.687333	-0.50143	4.45273e-05		149.686	142.287	101.009	114.267	182.766	--	1713	KEQ58327.1	3-phytase [Aureobasidium melanogenum CBS 110374]	--	--	--	--	--	--	--	--	-	-	-
Pscit16499	4	1	1.054	0.953	0.788	0.776	0.883	1.00233	0.815667	-0.297311	0.0144549		660.896	675.817	380.289	773.971	641.742	rpp-2	638	CCU81296.1	60S acidic ribosomal protein P2 [Blumeria graminis f. sp. hordei DH14]	sp|Q96UQ7|RLA2_RHOGU	60S acidic ribosomal protein P2 OS=Rhodotorula glutinis PE=1 SV=1	--	--	--	K02943//large subunit ribosomal protein LP2	cpw:CPC735_038900	ko03010//Ribosome//Translation//Genetic Information Processing	GO:0008152//metabolic process;GO:0043170//macromolecule metabolic process;GO:0010467//gene expression;GO:0044237//cellular metabolic process;GO:0034645//cellular macromolecule biosynthetic process;GO:0009987//cellular process;GO:0009058//biosynthetic process;GO:0044249//cellular biosynthetic process;GO:0009059//macromolecule biosynthetic process;GO:1901576//organic substance biosynthetic process;…	-	GO:0044424//intracellular part;GO:0005623//cell;GO:1990904//ribonucleoprotein complex;GO:0032991//macromolecular complex;GO:0044464//cell part;GO:0005622//intracellular;GO:0030529//intracellular ribonucleoprotein complex
Pscit06255	4	1	0.876	1.136	0.602	0.552	0.604	1.004	0.586	-0.776787	0.00269979		13.9017	10.6739	6.9198	13.9718	23.5115	CTS2	3790	ESZ97225.1	glycoside hydrolase family 18 protein [Sclerotinia borealis F-4128]	sp|P54197|CHI2_COCP7	Endochitinase 2 OS=Coccidioides posadasii (strain C735) GN=CTS2 PE=3 SV=2	YLR286c	KOG4701	Chitinase	K01183//chitinase [EC:3.2.1.14]	mbe:MBM_07851	ko00520//Amino sugar and nucleotide sugar metabolism//Carbohydrate metabolism//Metabolism	-	-	-
Pscit17093	4	1	1.114	1.256	0.542	0.503	0.54	1.12333	0.528333	-1.08827	0.000432809		345.93	346.728	334.536	251.659	260.671	met26	2819	XP_008076107.1	UROD/MetE-like protein [Glarea lozoyensis ATCC 20868]	sp|Q9UT19|METE_SCHPO	Probable 5-methyltetrahydropteroyltriglutamate--homocysteine methyltransferase OS=Schizosaccharomyces pombe (strain 972 / ATCC 24843) GN=met26 PE=1 SV=1	--	--	--	K00549//5-methyltetrahydropteroyltriglutamate--homocysteine methyltransferase [EC:2.1.1.14]	bfu:BC1G_12307	ko01230//Biosynthesis of amino acids//Global and Overview//Metabolism;ko00270//Cysteine and methionine metabolism//Amino acid metabolism//Metabolism;ko00450//Selenocompound metabolism//Metabolism of other amino acids//Metabolism	GO:0009058//biosynthetic process;GO:0044281//small molecule metabolic process;GO:0009987//cellular process;GO:0044710//single-organism metabolic process;GO:0046394//carboxylic acid biosynthetic process;GO:0006520//cellular amino acid metabolic process;GO:1901576//organic substance biosynthetic process;GO:0006790//sulfur compound metabolic process;GO:0019752//carboxylic acid metabolic process;GO:0…	GO:0043169//cation binding;GO:0016740//transferase activity;GO:0003824//catalytic activity;GO:0016741//transferase activity, transferring one-carbon groups;GO:0046872//metal ion binding;GO:0043167//ion binding;GO:0046914//transition metal ion binding;GO:0005488//binding	-
Pscit08708	4	1	1.05	1.147	0.564	0.614	0.63	1.06567	0.602667	-0.822324	0.000402032		20.586	25.5953	29.7104	27.5606	41.4797	gsdA	2730	CZR50821.1	probable glucose-6-phosphate 1-dehydrogenase [Phialocephala subalpina]	sp|P48826|G6PD_ASPNG	Glucose-6-phosphate 1-dehydrogenase OS=Aspergillus niger GN=gsdA PE=2 SV=1	YNL241c	KOG0563	Glucose-6-phosphate 1-dehydrogenase	K00036//glucose-6-phosphate 1-dehydrogenase [EC:1.1.1.49]	mbe:MBM_02563	ko01200//Carbon metabolism//Global and Overview//Metabolism;ko00480//Glutathione metabolism//Metabolism of other amino acids//Metabolism;ko00030//Pentose phosphate pathway//Carbohydrate metabolism//Metabolism	GO:0005975//carbohydrate metabolic process;GO:0044723//single-organism carbohydrate metabolic process;GO:0019318//hexose metabolic process;GO:0044238//primary metabolic process;GO:0071704//organic substance metabolic process;GO:0044281//small molecule metabolic process;GO:0044699//single-organism process;GO:0005996//monosaccharide metabolic process;GO:0044710//single-organism metabolic process;GO…	GO:0097159//organic cyclic compound binding;GO:1901363//heterocyclic compound binding;GO:1901265//nucleoside phosphate binding;GO:0036094//small molecule binding;GO:0005488//binding;GO:0000166//nucleotide binding;GO:0003824//catalytic activity	-
Pscit08993	4	1	1.03	0.958	0.806	0.82	0.84	0.996	0.822	-0.277007	0.00137647		16.3922	22.2615	10.916	13.2588	30.012	RNY1-A	1840	CZR65379.1	related to ribonucleases [Phialocephala subalpina]	sp|Q5AK94|RNY1A_CANAL	Ribonuclease T2-like 1-A OS=Candida albicans (strain SC5314 / ATCC MYA-2876) GN=RNY1-A PE=3 SV=1	YPL123c	KOG1642	Ribonuclease, T2 family	K01166//ribonuclease T2 [EC:3.1.27.1]	mbe:MBM_02108	--	-	-	-
Pscit10850	4	1	0.908	0.908	0.769	0.733	0.796	0.938667	0.766	-0.293269	0.00718147		264.114	277.652	185.778	346.627	283.898	RPS12	1787	XP_001549894.1	40S ribosomal protein S12 [Botrytis cinerea B05.10]	sp|O59936|RS12_BLUGH	40S ribosomal protein S12 OS=Blumeria graminis f. sp. hordei GN=RPS12 PE=3 SV=1	YJL190c	KOG1754	40S ribosomal protein S15/S22	K02951//small subunit ribosomal protein S12e	ssl:SS1G_00066	ko03010//Ribosome//Translation//Genetic Information Processing	GO:0043170//macromolecule metabolic process;GO:0071704//organic substance metabolic process;GO:0010467//gene expression;GO:0008152//metabolic process	-	GO:0044424//intracellular part;GO:0005622//intracellular;GO:1990904//ribonucleoprotein complex;GO:0032991//macromolecular complex;GO:0030529//intracellular ribonucleoprotein complex;GO:0044464//cell part;GO:0005737//cytoplasm;GO:0043229//intracellular organelle;GO:0043232//intracellular non-membrane-bounded organelle;GO:0015935//small ribosomal subunit;GO:0044422//organelle part;GO:0044446//intra…
Pscit03220	4	1	1.114	1.193	0.858	0.758	0.744	1.10233	0.786667	-0.486736	0.00779309		41.9041	36.4207	27.9658	50.5008	48.9775	AGX1	1640	XP_007288355.1	purine catabolism protein pucG [Marssonina brunnea f. sp. 'multigermtubi' MB_m1]	sp|P43567|AGX1_YEAST	Alanine--glyoxylate aminotransferase 1 OS=Saccharomyces cerevisiae (strain ATCC 204508 / S288c) GN=AGX1 PE=1 SV=1	YFL030w	KOG2862	Alanine-glyoxylate aminotransferase AGT1	K00830//alanine-glyoxylate transaminase / serine-glyoxylate transaminase / serine-pyruvate transaminase [EC:2.6.1.44 2.6.1.45 2.6.1.51]	mbe:MBM_00466	ko01200//Carbon metabolism//Global and Overview//Metabolism;ko00260//Glycine, serine and threonine metabolism//Amino acid metabolism//Metabolism;ko04146//Peroxisome//Transport and catabolism//Cellular Processes;ko00680//Methane metabolism//Energy metabolism//Metabolism;ko00630//Glyoxylate and dicarboxylate metabolism//Carbohydrate metabolism//Metabolism;ko00250//Alanine, aspartate and glutamate m…	GO:0006545//glycine biosynthetic process;GO:0009987//cellular process;GO:0009058//biosynthetic process;GO:0008152//metabolic process;GO:1901576//organic substance biosynthetic process;GO:0044699//single-organism process;GO:0044710//single-organism metabolic process;GO:0006807//nitrogen compound metabolic process;GO:0006082//organic acid metabolic process;GO:0043436//oxoacid metabolic process;GO:0…	GO:0005488//binding;GO:0016769//transferase activity, transferring nitrogenous groups;GO:0003824//catalytic activity;GO:0043168//anion binding;GO:0016740//transferase activity;GO:0008483//transaminase activity;GO:0043167//ion binding	GO:0043226//organelle;GO:0044424//intracellular part;GO:0043231//intracellular membrane-bounded organelle;GO:0043227//membrane-bounded organelle;GO:0005623//cell;GO:0005622//intracellular;GO:0043229//intracellular organelle;GO:0044464//cell part
Pscit00499	4	1	0.967	0.994	0.688	0.674	0.625	0.987	0.662333	-0.575493	0.000207968		118.326	95.7941	93.883	97.0101	106.921	amy1	2600	GAO87226.1	alpha-amylase A type-3 [Aspergillus udagawae]	sp|P0C1B3|AMYA1_ASPOR	Alpha-amylase A type-1/2 OS=Aspergillus oryzae (strain ATCC 42149 / RIB 40) GN=amy1 PE=1 SV=1	SPCC757.12	KOG0471	Alpha-amylase	K01176//alpha-amylase [EC:3.2.1.1]	act:ACLA_072270	ko00500//Starch and sucrose metabolism//Carbohydrate metabolism//Metabolism	GO:0071704//organic substance metabolic process;GO:0008152//metabolic process;GO:0005975//carbohydrate metabolic process;GO:0044238//primary metabolic process	GO:0005488//binding;GO:0016798//hydrolase activity, acting on glycosyl bonds;GO:0003824//catalytic activity;GO:0043169//cation binding;GO:0016787//hydrolase activity;GO:0043167//ion binding	GO:0044464//cell part;GO:0005623//cell
Pscit03077	4	1	1.075	1.095	0.764	0.739	0.746	1.05667	0.749667	-0.495199	0.000310536		94.3574	75.07	47.8606	191.12	97.796	cpaO	1680	OOQ82640.1	putrescine oxidase [Penicillium brasilianum]	sp|F5HN72|CPAO_ASPOZ	Beta-cyclopiazonate dehydrogenase OS=Aspergillus oryzae GN=cpaO PE=1 SV=1	--	--	--	--	--	--	-	-	-
Pscit06603	4	1	1.019	1.029	0.845	0.825	0.869	1.016	0.846333	-0.263603	0.000443048		17.9833	43.9396	36.2029	56.3677	35.0305	mxr1	811	CZT06668.1	probable peptide methionine sulphoxide reductase [Rhynchosporium agropyri]	sp|Q09859|MSRA_SCHPO	Probable peptide methionine sulfoxide reductase OS=Schizosaccharomyces pombe (strain 972 / ATCC 24843) GN=mxr1 PE=3 SV=2	SPAC29E6.05c	KOG1635	Peptide methionine sulfoxide reductase	K07304//peptide-methionine (S)-S-oxide reductase [EC:1.8.4.11]	mbe:MBM_03912	--	GO:0043094//cellular metabolic compound salvage;GO:0046394//carboxylic acid biosynthetic process;GO:0044699//single-organism process;GO:0044281//small molecule metabolic process;GO:0050896//response to stimulus;GO:1901607//alpha-amino acid biosynthetic process;GO:0009067//aspartate family amino acid biosynthetic process;GO:0071704//organic substance metabolic process;GO:0044238//primary metabolic…	GO:0016671//oxidoreductase activity, acting on a sulfur group of donors, disulfide as acceptor;GO:0016667//oxidoreductase activity, acting on a sulfur group of donors;GO:0003824//catalytic activity;GO:0033744//L-methionine:thioredoxin-disulfide S-oxidoreductase activity;GO:0016491//oxidoreductase activity	GO:0005622//intracellular;GO:0005623//cell;GO:0044464//cell part;GO:0044444//cytoplasmic part;GO:0044424//intracellular part;GO:0005737//cytoplasm
Pscit09889	4	1	0.949	0.97	0.749	0.732	0.801	0.973	0.760667	-0.355175	0.00135015		0.3977	0.6605	0.4442	0.5938	1.0895	GCY1	1152	CZT41846.1	aldehyde reductase 1 [Rhynchosporium secalis]	sp|P14065|GCY1_YEAST	Glycerol 2-dehydrogenase (NADP(+)) OS=Saccharomyces cerevisiae (strain ATCC 204508 / S288c) GN=GCY1 PE=1 SV=1	YOR120w	KOG1577	Aldo/keto reductase family proteins	K18097//glycerol 2-dehydrogenase (NADP+) [EC:1.1.1.156]	ssl:SS1G_06740	ko00561//Glycerolipid metabolism//Lipid metabolism//Metabolism	GO:0008152//metabolic process;GO:0044699//single-organism process;GO:0044710//single-organism metabolic process	GO:0003824//catalytic activity	-
Pscit01538	4	1	1.009	1.033	0.552	0.581	0.663	1.014	0.598667	-0.760233	0.00066912		33.9054	35.8137	33.6264	31.5354	30.9405	alkJ	2939	OCL08807.1	GMC oxidoreductase [Glonium stellatum]	sp|Q9WWW2|ALKJ_PSEPU	Alcohol dehydrogenase [acceptor] OS=Pseudomonas putida GN=alkJ PE=3 SV=1	7293017	KOG1238	Glucose dehydrogenase/choline dehydrogenase/mandelonitrile lyase (GMC oxidoreductase family)	K00108//choline dehydrogenase [EC:1.1.99.1]	pbn:PADG_02504	ko00260//Glycine, serine and threonine metabolism//Amino acid metabolism//Metabolism	-	GO:0016614//oxidoreductase activity, acting on CH-OH group of donors;GO:0003824//catalytic activity;GO:0016491//oxidoreductase activity	-
Pscit08994	4	1	1.03	0.958	0.806	0.82	0.84	0.996	0.822	-0.277007	0.00137647		0.0456	0.265	0.0764	0.1702	0.2043	RNY1-A	1675	CZR65379.1	related to ribonucleases [Phialocephala subalpina]	sp|Q5AK94|RNY1A_CANAL	Ribonuclease T2-like 1-A OS=Candida albicans (strain SC5314 / ATCC MYA-2876) GN=RNY1-A PE=3 SV=1	YPL123c	KOG1642	Ribonuclease, T2 family	K01166//ribonuclease T2 [EC:3.1.27.1]	mbe:MBM_02108	--	GO:0006807//nitrogen compound metabolic process;GO:0043170//macromolecule metabolic process;GO:1901360//organic cyclic compound metabolic process;GO:0008152//metabolic process;GO:0044237//cellular metabolic process;GO:0090501//RNA phosphodiester bond hydrolysis;GO:0006139//nucleobase-containing compound metabolic process;GO:0090305//nucleic acid phosphodiester bond hydrolysis;GO:0034641//cellular…	GO:0004521//endoribonuclease activity;GO:0004519//endonuclease activity;GO:0016892//endoribonuclease activity, producing 3'-phosphomonoesters;GO:0016787//hydrolase activity;GO:0016894//endonuclease activity, active with either ribo- or deoxyribonucleic acids and producing 3'-phosphomonoesters;GO:0016788//hydrolase activity, acting on ester bonds;GO:0004518//nuclease activity;GO:0004540//ribonucle…	-
Pscit15569	4	1	0.831	0.919	0.713	0.74	0.752	0.916667	0.735	-0.318653	0.0173544		34.7421	32.0627	25.759	17.054	25.8329	GBU1	1855	XP_008084714.1	Arginase/deacetylase [Glarea lozoyensis ATCC 20868]	sp|Q6CIB4|GBU1_KLULA	Guanidinobutyrase OS=Kluyveromyces lactis (strain ATCC 8585 / CBS 2359 / DSM 70799 / NBRC 1267 / NRRL Y-1140 / WM37) GN=GBU1 PE=1 SV=1	--	--	--	K01480//agmatinase [EC:3.5.3.11]	mbe:MBM_04473	ko00330//Arginine and proline metabolism//Amino acid metabolism//Metabolism	-	GO:0003824//catalytic activity;GO:0016810//hydrolase activity, acting on carbon-nitrogen (but not peptide) bonds;GO:0043169//cation binding;GO:0016787//hydrolase activity;GO:0043167//ion binding;GO:0005488//binding	GO:0044424//intracellular part;GO:0005622//intracellular;GO:0043227//membrane-bounded organelle;GO:0043231//intracellular membrane-bounded organelle;GO:0043229//intracellular organelle;GO:0005623//cell;GO:0043226//organelle;GO:0044464//cell part
Pscit11885	4	1	0.979	1.063	0.622	0.697	0.728	1.014	0.682333	-0.571509	0.0016885		162.018	206.975	192.898	99.9018	180.657	Cenpv	1601	XP_008079685.1	alpha/beta-Hydrolase [Glarea lozoyensis ATCC 20868]	sp|Q9CXS4|CENPV_MOUSE	Centromere protein V OS=Mus musculus GN=Cenpv PE=2 SV=2	Hs22063320	KOG4192	Uncharacterized conserved protein	K01061//carboxymethylenebutenolidase [EC:3.1.1.45]	nfi:NFIA_017590	--	-	GO:0003824//catalytic activity	GO:0043227//membrane-bounded organelle;GO:0005622//intracellular;GO:0044464//cell part;GO:0005623//cell;GO:0043231//intracellular membrane-bounded organelle;GO:0044424//intracellular part;GO:0043229//intracellular organelle;GO:0043226//organelle
Pscit00872	4	1	0.901	0.918	0.629	0.834	0.759	0.939667	0.740667	-0.343325	0.0518575		167.825	163.354	130.886	103.193	162.301	NCU03118	1213	ESZ98087.1	saccharopine dehydrogenase [Sclerotinia borealis F-4128]	sp|Q7SFX6|LYS1_NEUCR	Saccharopine dehydrogenase [NAD(+), L-lysine-forming] OS=Neurospora crassa (strain ATCC 24698 / 74-OR23-1A / CBS 708.71 / DSM 1257 / FGSC 987) GN=NCU03118 PE=3 SV=1	YIR034c	KOG0172	Lysine-ketoglutarate reductase/saccharopine dehydrogenase	K00290//saccharopine dehydrogenase (NAD+, L-lysine forming) [EC:1.5.1.7]	bfu:BC1G_01354	ko01230//Biosynthesis of amino acids//Global and Overview//Metabolism;ko00310//Lysine degradation//Amino acid metabolism//Metabolism;ko00300//Lysine biosynthesis//Amino acid metabolism//Metabolism	GO:0071704//organic substance metabolic process;GO:1901566//organonitrogen compound biosynthetic process;GO:0044238//primary metabolic process;GO:0044283//small molecule biosynthetic process;GO:1901607//alpha-amino acid biosynthetic process;GO:0009067//aspartate family amino acid biosynthetic process;GO:0044763//single-organism cellular process;GO:1901576//organic substance biosynthetic process;G…	GO:0016645//oxidoreductase activity, acting on the CH-NH group of donors;GO:0004753//saccharopine dehydrogenase activity;GO:0003824//catalytic activity;GO:0016491//oxidoreductase activity;GO:0016646//oxidoreductase activity, acting on the CH-NH group of donors, NAD or NADP as acceptor	GO:0044464//cell part;GO:0005623//cell;GO:0005622//intracellular;GO:0044424//intracellular part
Pscit00239	4	1	1.026	1.073	0.637	0.66	0.681	1.033	0.659333	-0.64776	9.1199e-05		2.6516	2.6491	1.8048	3.9279	4.2407	EDA2	1843	CZR57333.1	related to serine protease [Phialocephala subalpina]	sp|Q1PF50|EDA2_ARATH	Probable serine protease EDA2 OS=Arabidopsis thaliana GN=EDA2 PE=2 SV=2	CE00272	KOG2182	Hydrolytic enzymes of the alpha/beta hydrolase fold	--	--	--	-	GO:0008233//peptidase activity;GO:0016787//hydrolase activity;GO:0070011//peptidase activity, acting on L-amino acid peptides;GO:0003824//catalytic activity	-
Pscit12360	4	1	0.862	0.951	0.804	0.742	0.797	0.937667	0.781	-0.263753	0.0228143		1.966	0.8489	1.1199	1.0566	1.1163	--	971	KIP03253.1	glycoside hydrolase family 71 protein [Phlebiopsis gigantea 11061_1 CR5-6]	--	--	--	--	--	--	--	--	-	-	-
Pscit04824	4	1	0.895	0.997	0.755	0.757	0.865	0.964	0.792333	-0.282926	0.0272241		0.043	0.2498	0.072	0.3849	0.0963	DCW1	1777	XP_018070451.1	mannan endo-1,6-alpha-mannosidase [Phialocephala scopiformis]	sp|P36091|DCW1_YEAST	Mannan endo-1,6-alpha-mannosidase DCW1 OS=Saccharomyces cerevisiae (strain ATCC 204508 / S288c) GN=DCW1 PE=1 SV=1	--	--	--	K08257//mannan endo-1,6-alpha-mannosidase [EC:3.2.1.101]	ssl:SS1G_04850	--	GO:0071704//organic substance metabolic process;GO:0008152//metabolic process;GO:0044238//primary metabolic process;GO:0005975//carbohydrate metabolic process	GO:0004553//hydrolase activity, hydrolyzing O-glycosyl compounds;GO:0015923//mannosidase activity;GO:0004559//alpha-mannosidase activity;GO:0003824//catalytic activity;GO:0016798//hydrolase activity, acting on glycosyl bonds;GO:0016787//hydrolase activity	-
Pscit12653	4	1	0.861	1.012	0.721	0.659	0.804	0.957667	0.728	-0.395585	0.0238894		1.2091	1.7763	1.0129	0.8331	0.5559	OPSB	1642	XP_013328793.1	Aspartic-type endopeptidase (OpsB) [Rasamsonia emersonii CBS 393.64]	sp|D4AIS3|OPSB_ARTBC	Probable aspartic-type endopeptidase OPSB OS=Arthroderma benhamiae (strain ATCC MYA-4681 / CBS 112371) GN=OPSB PE=3 SV=1	YLR121c	KOG1339	Aspartyl protease	--	--	--	-	-	-
Pscit06156	4	1	1.008	0.974	0.477	0.408	0.559	0.994	0.481333	-1.04621	0.00131426		397.31	350.326	327.917	246.695	313.68	BMH1	2421	CZT42799.1	14-3-3 protein epsilon [Rhynchosporium secalis]	sp|Q99002|1433_TRIHA	14-3-3 protein homolog OS=Trichoderma harzianum PE=2 SV=1	Hs5803225	KOG0841	Multifunctional chaperone (14-3-3 family)	K06630//14-3-3 protein epsilon	bfu:BC1G_08294	--	-	-	-
Pscit12243	4	1	0.923	1.092	0.78	0.565	0.604	1.005	0.649667	-0.629424	0.0154889		17.6714	16.8093	12.4787	15.8419	15.1843	SHB17	1871	CCD45079.1	similar to phosphoglycerate mutase family protein [Botrytis cinerea T4]	sp|P36136|SHB17_YEAST	Sedoheptulose 1,7-bisphosphatase OS=Saccharomyces cerevisiae (strain ATCC 204508 / S288c) GN=SHB17 PE=1 SV=1	YKR043c	KOG0235	Phosphoglycerate mutase	K15634//probable phosphoglycerate mutase [EC:5.4.2.12]	ssl:SS1G_10821	ko01200//Carbon metabolism//Global and Overview//Metabolism;ko01230//Biosynthesis of amino acids//Global and Overview//Metabolism;ko00260//Glycine, serine and threonine metabolism//Amino acid metabolism//Metabolism;ko00010//Glycolysis / Gluconeogenesis//Carbohydrate metabolism//Metabolism;ko00680//Methane metabolism//Energy metabolism//Metabolism	-	-	-
Pscit07720	4	1	0.941	1.027	0.765	0.702	0.754	0.989333	0.740333	-0.418282	0.00144454		12.9767	15.6203	12.8292	15.8832	17.1624	icdA	3560	CZT41353.1	probable isocitrate dehydrogenase [NADP] precursor [Rhynchosporium secalis]	sp|P79089|IDHP_ASPNG	Isocitrate dehydrogenase [NADP], mitochondrial OS=Aspergillus niger GN=icdA PE=2 SV=1	YDL066w	KOG1526	NADP-dependent isocitrate dehydrogenase	K00031//isocitrate dehydrogenase [EC:1.1.1.42]	mbe:MBM_07906	ko01200//Carbon metabolism//Global and Overview//Metabolism;ko01230//Biosynthesis of amino acids//Global and Overview//Metabolism;ko04146//Peroxisome//Transport and catabolism//Cellular Processes;ko01210//2-Oxocarboxylic acid metabolism//Global and Overview//Metabolism;ko00480//Glutathione metabolism//Metabolism of other amino acids//Metabolism;ko00020//Citrate cycle (TCA cycle)//Carbohydrate met…	GO:0043436//oxoacid metabolic process;GO:0044710//single-organism metabolic process;GO:0006082//organic acid metabolic process;GO:0009987//cellular process;GO:0044699//single-organism process;GO:0071704//organic substance metabolic process;GO:0044763//single-organism cellular process;GO:0072350//tricarboxylic acid metabolic process;GO:0006101//citrate metabolic process;GO:0044281//small molecule …	GO:1901363//heterocyclic compound binding;GO:0016491//oxidoreductase activity;GO:0043167//ion binding;GO:0004448//isocitrate dehydrogenase activity;GO:0000166//nucleotide binding;GO:0003824//catalytic activity;GO:0005488//binding;GO:0016614//oxidoreductase activity, acting on CH-OH group of donors;GO:0043169//cation binding;GO:1901265//nucleoside phosphate binding;GO:0016616//oxidoreductase activ…	-
Pscit07403	4	1	1.065	0.852	0.826	0.752	0.768	0.972333	0.782	-0.314282	0.0412977		83.093	91.6767	81.1573	128.765	79.3914	cyp41	1440	CZR60516.1	probable peptidyl-prolyl cis-trans isomerase (cyclophilin41) [Phialocephala subalpina]	sp|Q9P3X9|PPID_NEUCR	41 kDa peptidyl-prolyl cis-trans isomerase OS=Neurospora crassa (strain ATCC 24698 / 74-OR23-1A / CBS 708.71 / DSM 1257 / FGSC 987) GN=cyp41 PE=1 SV=1	SPAC1B3.03c	KOG0546	HSP90 co-chaperone CPR7/Cyclophilin	K05864//peptidyl-prolyl isomerase D [EC:5.2.1.8]	mbe:MBM_07902	--	GO:0006457//protein folding;GO:0065007//biological regulation;GO:0050794//regulation of cellular process;GO:0009987//cellular process;GO:0051726//regulation of cell cycle;GO:0007346//regulation of mitotic cell cycle;GO:0050789//regulation of biological process	GO:0005488//binding;GO:0016859//cis-trans isomerase activity;GO:0016853//isomerase activity;GO:0003824//catalytic activity;GO:0005515//protein binding	GO:0044464//cell part;GO:0043229//intracellular organelle;GO:0044444//cytoplasmic part;GO:0043227//membrane-bounded organelle;GO:0043226//organelle;GO:0043231//intracellular membrane-bounded organelle;GO:0005737//cytoplasm;GO:0005623//cell;GO:0005622//intracellular;GO:0044424//intracellular part
Pscit05027	4	1	0.963	1.053	0.616	0.636	0.645	1.00533	0.632333	-0.668917	9.30123e-05		15.972	23.2103	23.3634	29.8071	24.6916	LEU1	1243	XP_008078103.1	Isocitrate/Isopropylmalate dehydrogenase-like protein [Glarea lozoyensis ATCC 20868]	sp|Q6TWC4|LEU3_SORMA	3-isopropylmalate dehydrogenase OS=Sordaria macrospora GN=LEU1 PE=3 SV=1	YCL018w	KOG0786	3-isopropylmalate dehydrogenase	K00052//3-isopropylmalate dehydrogenase [EC:1.1.1.85]	bfu:BC1G_14880	ko01230//Biosynthesis of amino acids//Global and Overview//Metabolism;ko01210//2-Oxocarboxylic acid metabolism//Global and Overview//Metabolism;ko00290//Valine, leucine and isoleucine biosynthesis//Amino acid metabolism//Metabolism;ko00660//C5-Branched dibasic acid metabolism//Carbohydrate metabolism//Metabolism	GO:0016053//organic acid biosynthetic process;GO:1901564//organonitrogen compound metabolic process;GO:0046394//carboxylic acid biosynthetic process;GO:0008152//metabolic process;GO:0044238//primary metabolic process;GO:0044710//single-organism metabolic process;GO:0044283//small molecule biosynthetic process;GO:0043436//oxoacid metabolic process;GO:0008652//cellular amino acid biosynthetic proce…	GO:0043167//ion binding;GO:0016614//oxidoreductase activity, acting on CH-OH group of donors;GO:0043169//cation binding;GO:0036094//small molecule binding;GO:0000166//nucleotide binding;GO:0016616//oxidoreductase activity, acting on the CH-OH group of donors, NAD or NADP as acceptor;GO:0097159//organic cyclic compound binding;GO:0005488//binding;GO:1901265//nucleoside phosphate binding;GO:0016491…	GO:0044444//cytoplasmic part;GO:0005737//cytoplasm;GO:0005623//cell;GO:0044424//intracellular part;GO:0005622//intracellular;GO:0044464//cell part
Pscit11773	4	1	1.072	1.126	0.596	0.594	0.614	1.066	0.601333	-0.825971	9.20339e-05		640.592	641.958	560.294	483.797	582.768	rad24	1657	CCD54804.1	similar to 14-3-3 protein [Botrytis cinerea T4]	sp|Q99002|1433_TRIHA	14-3-3 protein homolog OS=Trichoderma harzianum PE=2 SV=1	SPAC8E11.02c	KOG0841	Multifunctional chaperone (14-3-3 family)	K06630//14-3-3 protein epsilon	bfu:BC1G_12947	--	-	-	-
Pscit12359	4	1	1.002	1.098	0.588	0.537	0.495	1.03333	0.54	-0.936274	0.000372428		0.5677	1.8857	0.9512	0.8476	1.4845	--	269	ENH75409.1	Glucan endo-1,3-alpha-glucosidase agn1 [Fusarium oxysporum f. sp. cubense race 1]	--	--	--	--	--	--	--	--	-	-	-
Pscit16075	4	1	0.993	0.997	0.649	0.65	0.635	0.996667	0.644667	-0.628558	6.17529e-07		246.775	222.879	96.5691	56.0864	299.453	NPC6	1497	XP_018063842.1	phosphoesterase [Phialocephala scopiformis]	sp|Q8H965|NPC6_ARATH	Non-specific phospholipase C6 OS=Arabidopsis thaliana GN=NPC6 PE=2 SV=1	--	--	--	K01114//phospholipase C [EC:3.1.4.3]	bfu:BC1G_00879	ko00564//Glycerophospholipid metabolism//Lipid metabolism//Metabolism;ko00562//Inositol phosphate metabolism//Carbohydrate metabolism//Metabolism;ko00565//Ether lipid metabolism//Lipid metabolism//Metabolism	-	GO:0016787//hydrolase activity;GO:0003824//catalytic activity	-
Pscit05717	4	1	0.954	0.982	0.529	0.436	0.389	0.978667	0.451333	-1.11662	0.000997802		1.6019	3.5473	3.6779	2.9231	2.9255	alc-1	1287	XP_001592778.1	allantoicase [Sclerotinia sclerotiorum 1980]	sp|P18407|ALLC_NEUCR	Allantoicase OS=Neurospora crassa (strain ATCC 24698 / 74-OR23-1A / CBS 708.71 / DSM 1257 / FGSC 987) GN=alc-1 PE=2 SV=2	SPAC1F7.09c	KOG4145	Allantoicase	K01477//allantoicase [EC:3.5.3.4]	ssl:SS1G_05699	ko00230//Purine metabolism//Nucleotide metabolism//Metabolism	-	GO:0003824//catalytic activity;GO:0016810//hydrolase activity, acting on carbon-nitrogen (but not peptide) bonds;GO:0016813//hydrolase activity, acting on carbon-nitrogen (but not peptide) bonds, in linear amidines;GO:0016787//hydrolase activity	GO:0044464//cell part;GO:0005622//intracellular;GO:0044444//cytoplasmic part;GO:0005623//cell;GO:0043227//membrane-bounded organelle;GO:0044424//intracellular part;GO:0005737//cytoplasm;GO:0043229//intracellular organelle;GO:0043226//organelle;GO:0043231//intracellular membrane-bounded organelle
Pscit07781	4	1	1.424	0.848	0.598	0.657	0.677	1.09067	0.644	-0.760078	0.0327775		1.4165	2.9127	3.447	0.9567	1.3103	--	1132	XP_007292943.1	stf2-like protein [Marssonina brunnea f. sp. 'multigermtubi' MB_m1]	--	--	--	--	--	--	--	--	-	-	-
Pscit10518	4	1	1.072	1.085	0.479	0.572	0.538	1.05233	0.529667	-0.990435	0.000286572		522.072	597.083	569.887	597.141	479.388	NCU06464	1277	XP_008084984.1	Mss4-like protein [Glarea lozoyensis ATCC 20868]	sp|Q7RYV5|TCTP_NEUCR	Translationally-controlled tumor protein homolog OS=Neurospora crassa (strain ATCC 24698 / 74-OR23-1A / CBS 708.71 / DSM 1257 / FGSC 987) GN=NCU06464 PE=3 SV=1	YKL056c	KOG1727	Microtubule-binding protein (translationally controlled tumor protein)	--	--	--	GO:0006979//response to oxidative stress;GO:0006950//response to stress;GO:0050896//response to stimulus	-	GO:0043231//intracellular membrane-bounded organelle;GO:0044444//cytoplasmic part;GO:0005623//cell;GO:0044424//intracellular part;GO:0043227//membrane-bounded organelle;GO:0043226//organelle;GO:0005622//intracellular;GO:0005737//cytoplasm;GO:0043229//intracellular organelle;GO:0044464//cell part
Pscit08597	4	1	0.905	0.976	0.519	0.513	0.614	0.960333	0.548667	-0.807605	0.00100434		185.077	226.546	319.618	229.529	172.768	--	597	EUC66668.1	VPS10 domain receptor SorCS1, related protein [Rhizoctonia solani AG-3 Rhs1AP]	--	--	--	--	--	--	--	--	-	-	-
Pscit01790	4	1	0.774	0.868	0.615	0.671	0.48	0.880667	0.588667	-0.581145	0.0309654		465.981	504.106	479.001	470.99	332.672	--	985	XP_008086847.1	FMN-binding split barrel [Glarea lozoyensis ATCC 20868]	--	--	--	--	--	--	--	--	GO:0044699//single-organism process;GO:0044710//single-organism metabolic process;GO:0008152//metabolic process	GO:0003824//catalytic activity	-
Pscit06674	4	1	1.073	1.176	0.739	0.681	0.645	1.083	0.688333	-0.653854	0.00180176		2.3524	5.0007	2.6012	5.4788	4.7452	SPAC6B12.04c	1623	CZR53187.1	probable BNA3-Arylformamidase [Phialocephala subalpina]	sp|O14209|YDT4_SCHPO	Uncharacterized aminotransferase C6B12.04c OS=Schizosaccharomyces pombe (strain 972 / ATCC 24843) GN=SPAC6B12.04c PE=3 SV=1	SPAC6B12.04c	KOG0256	1-aminocyclopropane-1-carboxylate synthase, and related proteins	K14264//kynurenine aminotransferase [EC:2.6.1.7]	mbe:MBM_06522	ko00380//Tryptophan metabolism//Amino acid metabolism//Metabolism	GO:0008152//metabolic process	GO:0043168//anion binding;GO:0005488//binding;GO:0043167//ion binding;GO:0016740//transferase activity;GO:0003824//catalytic activity;GO:0016769//transferase activity, transferring nitrogenous groups	-
Pscit13339	4	1	0.952	1.116	0.542	0.519	0.588	1.02267	0.549667	-0.895707	0.000480649		2326	2417.07	3070.66	1393.63	1672.27	pdcA	2825	XP_018064986.1	pyruvate decarboxylase-like protein [Phialocephala scopiformis]	sp|Q0CNV1|PDC_ASPTN	Pyruvate decarboxylase OS=Aspergillus terreus (strain NIH 2624 / FGSC A1156) GN=pdcA PE=3 SV=1	SPAC3G9.11c	KOG1184	Thiamine pyrophosphate-requiring enzyme	K01568//pyruvate decarboxylase [EC:4.1.1.1]	mbe:MBM_06853	ko00010//Glycolysis / Gluconeogenesis//Carbohydrate metabolism//Metabolism	-	GO:0005488//binding;GO:0036094//small molecule binding;GO:0019842//vitamin binding;GO:0016829//lyase activity;GO:0016830//carbon-carbon lyase activity;GO:0003824//catalytic activity	-
Pscit03196	4	1	1.036	1.158	0.686	0.676	0.618	1.06467	0.66	-0.689864	0.000966396		180.226	206.587	253.127	164.923	216.095	--	2476	CZS90241.1	related to extracellular serine-rich protein [Rhynchosporium commune]	--	--	--	--	--	--	--	--	-	-	-
Pscit13857	4	1	0.904	0.91	0.645	0.619	0.686	0.938	0.65	-0.529148	0.00115451		599.72	557.692	427.133	357.113	616.094	MDH1	1637	ESZ94542.1	malate dehydrogenase [Sclerotinia borealis F-4128]	sp|P83778|MDHC_CANAL	Malate dehydrogenase, cytoplasmic OS=Candida albicans (strain SC5314 / ATCC MYA-2876) GN=MDH1 PE=1 SV=2	7300357	KOG1494	NAD-dependent malate dehydrogenase	K00026//malate dehydrogenase [EC:1.1.1.37]	bfu:BC1G_10724	ko01200//Carbon metabolism//Global and Overview//Metabolism;ko00270//Cysteine and methionine metabolism//Amino acid metabolism//Metabolism;ko00620//Pyruvate metabolism//Carbohydrate metabolism//Metabolism;ko00630//Glyoxylate and dicarboxylate metabolism//Carbohydrate metabolism//Metabolism;ko00020//Citrate cycle (TCA cycle)//Carbohydrate metabolism//Metabolism	GO:0044699//single-organism process;GO:0044238//primary metabolic process;GO:0005975//carbohydrate metabolic process;GO:0006101//citrate metabolic process;GO:0009987//cellular process;GO:0043436//oxoacid metabolic process;GO:0008152//metabolic process;GO:0044281//small molecule metabolic process;GO:0044763//single-organism cellular process;GO:0072350//tricarboxylic acid metabolic process;GO:00447…	GO:0016615//malate dehydrogenase activity;GO:0016491//oxidoreductase activity;GO:0016614//oxidoreductase activity, acting on CH-OH group of donors;GO:0003824//catalytic activity	GO:0043231//intracellular membrane-bounded organelle;GO:0044422//organelle part;GO:0005623//cell;GO:0044438//microbody part;GO:0044446//intracellular organelle part;GO:0044444//cytoplasmic part;GO:0043229//intracellular organelle;GO:0005622//intracellular;GO:0005737//cytoplasm;GO:0044464//cell part;GO:0043226//organelle;GO:0043227//membrane-bounded organelle;GO:0042579//microbody;GO:0044439//pero…
Pscit14335	4	1	1.073	1.128	0.631	0.515	0.625	1.067	0.590333	-0.853958	0.00135539		1459.1	1574.54	1425.03	808.181	968.671	pgkA	1501	XP_001548321.1	phosphoglycerate kinase [Botrytis cinerea B05.10]	sp|P41756|PGK_ASPOR	Phosphoglycerate kinase OS=Aspergillus oryzae (strain ATCC 42149 / RIB 40) GN=pgkA PE=3 SV=1	SPBC14F5.04c	KOG1367	3-phosphoglycerate kinase	K00927//phosphoglycerate kinase [EC:2.7.2.3]	bfu:BC1G_12890	ko01200//Carbon metabolism//Global and Overview//Metabolism;ko01230//Biosynthesis of amino acids//Global and Overview//Metabolism;ko00010//Glycolysis / Gluconeogenesis//Carbohydrate metabolism//Metabolism	GO:0044238//primary metabolic process;GO:0043436//oxoacid metabolic process;GO:0005975//carbohydrate metabolic process;GO:0071704//organic substance metabolic process;GO:0044723//single-organism carbohydrate metabolic process;GO:0006793//phosphorus metabolic process;GO:0006006//glucose metabolic process;GO:0032787//monocarboxylic acid metabolic process;GO:0008152//metabolic process;GO:0044281//sm…	GO:0016740//transferase activity;GO:0097367//carbohydrate derivative binding;GO:0016772//transferase activity, transferring phosphorus-containing groups;GO:1901363//heterocyclic compound binding;GO:0097159//organic cyclic compound binding;GO:0001882//nucleoside binding;GO:0036094//small molecule binding;GO:0005488//binding;GO:0001883//purine nucleoside binding;GO:0032550//purine ribonucleoside bi…	GO:0043231//intracellular membrane-bounded organelle;GO:0043226//organelle;GO:0005622//intracellular;GO:0044464//cell part;GO:0044424//intracellular part;GO:0005623//cell;GO:0043229//intracellular organelle;GO:0043227//membrane-bounded organelle
Pscit16598	4	1	1.038	0.742	0.645	0.622	0.659	0.926667	0.642	-0.529477	0.0295554		40.0814	52.6892	46.0968	72.3153	74.2026	--	562	GAQ45513.1	U4/U6 small nuclear ribonucleoprotein PRP4 [Aspergillus niger]	--	--	--	--	--	--	--	--	-	-	-
Pscit06343	4	1	1.11	1.306	0.736	0.676	0.815	1.13867	0.742333	-0.617206	0.0109273		3.4674	3.3855	3.7665	3.6976	2.4197	cbg-1	2004	XP_018388920.1	glycoside hydrolase family 3 domain-containing protein [Alternaria alternata]	sp|P27034|BGLS_RHIRD	Beta-glucosidase OS=Rhizobium radiobacter GN=cbg-1 PE=3 SV=1	--	--	--	K05349//beta-glucosidase [EC:3.2.1.21]	abv:AGABI2DRAFT199975	ko00500//Starch and sucrose metabolism//Carbohydrate metabolism//Metabolism;ko00460//Cyanoamino acid metabolism//Metabolism of other amino acids//Metabolism	GO:0008152//metabolic process;GO:0044238//primary metabolic process	GO:0003824//catalytic activity	-
Pscit03884	4	1	0.38	0.392	0.436	0.315	0.335	0.590667	0.362	-0.706355	0.304496		49.6331	40.4067	35.4637	55.6591	68.4852	--	2040	--	--	--	--	--	--	--	--	--	--	-	-	-
Pscit06422	4	1	1.121	1.146	0.791	0.704	0.811	1.089	0.768667	-0.502574	0.00456201		2.4765	1.371	0.9385	2.3768	1.4097	--	1295	XP_018066270.1	PLC-like phosphodiesterase [Phialocephala scopiformis]	--	--	--	--	--	--	--	--	-	-	-
Pscit05765	4	1	1.201	1.318	0.616	0.597	0.561	1.173	0.591333	-0.98816	0.00136834		486.562	517.278	466.841	473.001	383.627	SAH1	1747	XP_001596998.1	adenosylhomocysteinase [Sclerotinia sclerotiorum 1980]	sp|P83783|SAHH_CANAL	Adenosylhomocysteinase OS=Candida albicans (strain SC5314 / ATCC MYA-2876) GN=SAH1 PE=1 SV=2	YER043c	KOG1370	S-adenosylhomocysteine hydrolase	K01251//adenosylhomocysteinase [EC:3.3.1.1]	ssl:SS1G_01191	ko00270//Cysteine and methionine metabolism//Amino acid metabolism//Metabolism	GO:0009056//catabolic process;GO:1901615//organic hydroxy compound metabolic process;GO:1901565//organonitrogen compound catabolic process;GO:1901575//organic substance catabolic process;GO:0046165//alcohol biosynthetic process;GO:1901564//organonitrogen compound metabolic process;GO:0006638//neutral lipid metabolic process;GO:0009987//cellular process;GO:0046486//glycerolipid metabolic process;G…	GO:0003824//catalytic activity	GO:0005737//cytoplasm;GO:0044464//cell part;GO:0044424//intracellular part;GO:0005623//cell;GO:0044444//cytoplasmic part;GO:0005622//intracellular
Pscit04825	4	1	0.895	0.997	0.755	0.757	0.865	0.964	0.792333	-0.282926	0.0272241		30.9918	31.4378	28.5852	32.3249	36.2862	DCW1	2146	XP_018070451.1	mannan endo-1,6-alpha-mannosidase [Phialocephala scopiformis]	sp|P36091|DCW1_YEAST	Mannan endo-1,6-alpha-mannosidase DCW1 OS=Saccharomyces cerevisiae (strain ATCC 204508 / S288c) GN=DCW1 PE=1 SV=1	--	--	--	K08257//mannan endo-1,6-alpha-mannosidase [EC:3.2.1.101]	ssl:SS1G_04850	--	GO:0005975//carbohydrate metabolic process;GO:0008152//metabolic process;GO:0071704//organic substance metabolic process;GO:0044238//primary metabolic process	GO:0016787//hydrolase activity;GO:0015923//mannosidase activity;GO:0004559//alpha-mannosidase activity;GO:0003824//catalytic activity;GO:0004553//hydrolase activity, hydrolyzing O-glycosyl compounds;GO:0016798//hydrolase activity, acting on glycosyl bonds	-
Pscit12475	4	1	0.951	1.044	0.74	0.701	0.761	0.998333	0.734	-0.443742	0.00105021		103.309	97.9981	80.744	150.171	176.154	PGA12	2482	XP_018061178.1	phosphoglycerate mutase-like protein [Phialocephala scopiformis]	sp|Q5ACP5|PGA12_CANAL	Phosphomutase-like protein 3 OS=Candida albicans (strain SC5314 / ATCC MYA-2876) GN=PGA12 PE=1 SV=1	YKL128c	KOG4754	Predicted phosphoglycerate mutase	--	--	--	-	-	-
Pscit13370	4	1	0.871	0.971	0.544	0.548	0.531	0.947333	0.541	-0.808244	0.000203875		3.029	3.538	2.0355	2.1369	1.7408	lcc2	2294	CZR52416.1	probable laccase precursor [Phialocephala subalpina]	sp|Q96WM9|LAC2_BOTFU	Laccase-2 OS=Botryotinia fuckeliana GN=lcc2 PE=2 SV=1	At4g39830	KOG1263	Multicopper oxidases	--	--	--	-	-	-
Pscit05354	4	1	1.062	1.076	0.841	0.84	0.808	1.046	0.829667	-0.334279	0.000895201		0.7284	0.9745	1.1525	1.027	0.8767	QPCT	1887	CZT49645.1	related to glutaminyl-peptide cyclotransferase [Rhynchosporium secalis]	sp|A7ISW2|QPCT_BOIDE	Glutaminyl-peptide cyclotransferase OS=Boiga dendrophila GN=QPCT PE=2 SV=1	Hs6912618	KOG3946	Glutaminyl cyclase	--	--	--	-	GO:0016787//hydrolase activity;GO:0043167//ion binding;GO:0003824//catalytic activity;GO:0043169//cation binding;GO:0005488//binding	-
Pscit09891	4	1	0.949	0.97	0.749	0.732	0.801	0.973	0.760667	-0.355175	0.00135015		0.6363	1.5852	0.8292	2.9556	1.7959	GCY1	1080	CZT41846.1	aldehyde reductase 1 [Rhynchosporium secalis]	sp|P14065|GCY1_YEAST	Glycerol 2-dehydrogenase (NADP(+)) OS=Saccharomyces cerevisiae (strain ATCC 204508 / S288c) GN=GCY1 PE=1 SV=1	YOR120w	KOG1577	Aldo/keto reductase family proteins	K18097//glycerol 2-dehydrogenase (NADP+) [EC:1.1.1.156]	ssl:SS1G_06740	ko00561//Glycerolipid metabolism//Lipid metabolism//Metabolism	GO:0008152//metabolic process;GO:0044710//single-organism metabolic process;GO:0044699//single-organism process	-	-
Pscit02693	4	1	1.151	1.314	0.903	0.891	0.893	1.155	0.895667	-0.366859	0.034762		72.3166	66.5415	68.3722	65.4703	72.0009	APE2	3136	XP_012740479.1	aminopeptidase 2 [Pseudogymnoascus destructans 20631-21]	sp|Q59KZ1|APE2_CANAL	Aminopeptidase 2 OS=Candida albicans (strain SC5314 / ATCC MYA-2876) GN=APE2 PE=1 SV=2	YKL157w	KOG1046	Puromycin-sensitive aminopeptidase and related aminopeptidases	K13721//aminopeptidase 2 [EC:3.4.11.-]	ssl:SS1G_04388	--	GO:0008152//metabolic process;GO:0043170//macromolecule metabolic process;GO:0071704//organic substance metabolic process;GO:0019538//protein metabolic process;GO:0044238//primary metabolic process	GO:0043169//cation binding;GO:0070011//peptidase activity, acting on L-amino acid peptides;GO:0016787//hydrolase activity;GO:0005488//binding;GO:0008233//peptidase activity;GO:0043167//ion binding;GO:0003824//catalytic activity;GO:0046872//metal ion binding;GO:0046914//transition metal ion binding	-
Pscit11252	4	1	0.916	0.945	0.816	0.728	0.735	0.953667	0.759667	-0.328119	0.00694769		130.513	207.91	167.743	150.751	153.053	cdc3	760	XP_007294137.1	profilin [Marssonina brunnea f. sp. 'multigermtubi' MB_m1]	sp|P39825|PROF_SCHPO	Profilin OS=Schizosaccharomyces pombe (strain 972 / ATCC 24843) GN=cdc3 PE=1 SV=1	SPAC4A8.15c	KOG1755	Profilin	K05759//profilin	mbe:MBM_06248	--	-	-	GO:0043226//organelle;GO:0043232//intracellular non-membrane-bounded organelle;GO:0044464//cell part;GO:0005623//cell;GO:0005622//intracellular;GO:0043229//intracellular organelle;GO:0044424//intracellular part;GO:0043228//non-membrane-bounded organelle
Pscit01462	4	1	0.956	1.1	0.693	0.732	0.687	1.01867	0.704	-0.533035	0.00130912		25.3642	31.0041	25.1854	33.5646	23.1239	YBR137W	861	XP_009652312.1	DUF967 domain-containing protein [Verticillium dahliae VdLs.17]	sp|P38276|YBY7_YEAST	UPF0303 protein YBR137W OS=Saccharomyces cerevisiae (strain ATCC 204508 / S288c) GN=YBR137W PE=1 SV=4	--	--	--	--	--	--	-	-	-
Pscit09658	4	1	0.728	0.593	0.495	0.315	0.407	0.773667	0.405667	-0.931417	0.0333347		1.7719	1.3312	3.0393	4.6608	1.1347	SS1G_02233	905	OCW36114.1	phosphorylase family protein [Diaporthe helianthi]	sp|A7EAA1|MTAP_SCLS1	S-methyl-5'-thioadenosine phosphorylase OS=Sclerotinia sclerotiorum (strain ATCC 18683 / 1980 / Ss-1) GN=SS1G_02233 PE=3 SV=1	SPAC16C9.02c	KOG3985	Methylthioadenosine phosphorylase MTAP	K00772//5'-methylthioadenosine phosphorylase [EC:2.4.2.28]	ssl:SS1G_02233	ko00270//Cysteine and methionine metabolism//Amino acid metabolism//Metabolism	GO:1901605//alpha-amino acid metabolic process;GO:1901566//organonitrogen compound biosynthetic process;GO:0006807//nitrogen compound metabolic process;GO:0044271//cellular nitrogen compound biosynthetic process;GO:0018130//heterocycle biosynthetic process;GO:0000097//sulfur amino acid biosynthetic process;GO:0006082//organic acid metabolic process;GO:0071265//L-methionine biosynthetic process;GO…	GO:0004731//purine-nucleoside phosphorylase activity;GO:0016763//transferase activity, transferring pentosyl groups;GO:0003824//catalytic activity;GO:0016757//transferase activity, transferring glycosyl groups;GO:0016740//transferase activity;GO:0016758//transferase activity, transferring hexosyl groups	GO:0005623//cell;GO:0044424//intracellular part;GO:0043229//intracellular organelle;GO:0043226//organelle;GO:0005737//cytoplasm;GO:0044464//cell part;GO:0005622//intracellular;GO:0043231//intracellular membrane-bounded organelle;GO:0043227//membrane-bounded organelle
Pscit00878	4	1	1.041	1.05	0.763	0.73	0.763	1.03033	0.752	-0.454307	0.000116413		24.9988	20.1473	20.8184	16.5174	13.9731	sol5	2074	XP_018063016.1	FAD-binding domain-containing protein [Phialocephala scopiformis]	sp|D7UQ40|SOL5_ALTSO	Bifunctional solanapyrone synthase OS=Alternaria solani GN=sol5 PE=1 SV=1	At2g41510	KOG1231	Proteins containing the FAD binding domain	--	--	--	-	-	-
Pscit01551	4	1	1.001	1.097	0.462	0.465	0.464	1.03267	0.463667	-1.15521	1.29886e-05		6.2037	5.2692	12.6507	12.9137	17.4003	betA	2154	CZR68782.1	related to glucose dehydrogenase [Phialocephala subalpina]	sp|Q6LGH5|BETA_PHOPR	Oxygen-dependent choline dehydrogenase OS=Photobacterium profundum GN=betA PE=3 SV=1	7301449	KOG1238	Glucose dehydrogenase/choline dehydrogenase/mandelonitrile lyase (GMC oxidoreductase family)	K00108//choline dehydrogenase [EC:1.1.99.1]	afv:AFLA_037690	ko00260//Glycine, serine and threonine metabolism//Amino acid metabolism//Metabolism	-	-	-
Pscit04636	4	1	0.925	1.063	0.834	0.779	0.841	0.996	0.818	-0.284045	0.0140485		2.0007	0.1846	1.1173	1.2445	2.076	cel3B	687	CZR62599.1	probable beta-glucosidase precursor [Phialocephala subalpina]	sp|G4N7Z0|CEL3B_MAGO7	Beta-glucosidase cel3A OS=Magnaporthe oryzae (strain 70-15 / ATCC MYA-4617 / FGSC 8958) GN=cel3B PE=1 SV=1	--	--	--	K05349//beta-glucosidase [EC:3.2.1.21]	ela:UCREL1_6818	ko00500//Starch and sucrose metabolism//Carbohydrate metabolism//Metabolism;ko00460//Cyanoamino acid metabolism//Metabolism of other amino acids//Metabolism	-	-	-
Pscit12309	4	1	0.965	0.941	0.793	0.73	0.787	0.968667	0.77	-0.331142	0.00193403		1.1038	1.8698	1.2575	1.4337	2.4409	SPAC26H5.09c	3459	XP_018065732.1	NAD(P)-binding protein [Phialocephala scopiformis]	sp|O13991|YEG9_SCHPO	Uncharacterized oxidoreductase C26H5.09c OS=Schizosaccharomyces pombe (strain 972 / ATCC 24843) GN=SPAC26H5.09c PE=2 SV=3	SPAC26H5.09c	KOG2742	Predicted oxidoreductase	--	--	--	-	-	-
Pscit16154	4	1	1.043	1.073	0.435	0.458	0.444	1.03867	0.445667	-1.2207	4.81949e-06		157.177	150.85	111.078	154.606	167.086	GOT1	1575	CZT45490.1	probable aspartate aminotransferase, cytoplasmic [Rhynchosporium secalis]	sp|P00504|AATC_CHICK	Aspartate aminotransferase, cytoplasmic OS=Gallus gallus GN=GOT1 PE=1 SV=3	--	--	--	K14454//aspartate aminotransferase, cytoplasmic [EC:2.6.1.1]	mbe:MBM_00726	ko01200//Carbon metabolism//Global and Overview//Metabolism;ko01230//Biosynthesis of amino acids//Global and Overview//Metabolism;ko00330//Arginine and proline metabolism//Amino acid metabolism//Metabolism;ko00270//Cysteine and methionine metabolism//Amino acid metabolism//Metabolism;ko00360//Phenylalanine metabolism//Amino acid metabolism//Metabolism;ko00350//Tyrosine metabolism//Amino acid meta…	GO:0071704//organic substance metabolic process;GO:0006520//cellular amino acid metabolic process;GO:0043436//oxoacid metabolic process;GO:0043648//dicarboxylic acid metabolic process;GO:0009987//cellular process;GO:0008152//metabolic process;GO:0009066//aspartate family amino acid metabolic process;GO:0044237//cellular metabolic process;GO:0044763//single-organism cellular process;GO:1901564//or…	GO:0043167//ion binding;GO:0043168//anion binding;GO:0005488//binding;GO:0008483//transaminase activity;GO:0016769//transferase activity, transferring nitrogenous groups;GO:0003824//catalytic activity;GO:0016740//transferase activity;GO:0070546//L-phenylalanine aminotransferase activity	GO:0044444//cytoplasmic part;GO:0044464//cell part;GO:0042579//microbody;GO:0043227//membrane-bounded organelle;GO:0043229//intracellular organelle;GO:0044424//intracellular part;GO:0043226//organelle;GO:0043231//intracellular membrane-bounded organelle;GO:0005623//cell;GO:0005737//cytoplasm;GO:0005622//intracellular
Pscit11048	4	1	0.88	1.046	0.641	0.62	0.6	0.975333	0.620333	-0.652852	0.00122688		0.1215	0.4037	0.3055	0.3629	0.2724	SPBC1773.06c	2513	CZT45447.1	probable alcohol dehydrogenase [Rhynchosporium secalis]	sp|O94564|YGD6_SCHPO	Zinc-type alcohol dehydrogenase-like protein C1773.06c OS=Schizosaccharomyces pombe (strain 972 / ATCC 24843) GN=SPBC1773.06c PE=3 SV=1	SPBC1773.06c	KOG1198	Zinc-binding oxidoreductase	--	--	--	GO:0008152//metabolic process;GO:0044699//single-organism process;GO:0044710//single-organism metabolic process	GO:0046914//transition metal ion binding;GO:0046872//metal ion binding;GO:0043169//cation binding;GO:0005488//binding;GO:0043167//ion binding;GO:0003824//catalytic activity	-
Pscit07830	4	1	1.031	0.906	0.816	0.779	0.852	0.979	0.815667	-0.263329	0.0178056		16.8248	14.6876	11.2032	17.6046	21.1109	--	1062	ENH82162.1	malate dehydrogenase [Colletotrichum orbiculare MAFF 240422]	--	--	--	--	--	--	--	--	-	-	-
Pscit00922	4	1	1.03	1.092	0.865	0.852	0.884	1.04067	0.867	-0.263404	0.00288313		238.564	198.511	158.803	213.496	465.88	phoD	2012	XP_008081798.1	Metallo-dependent phosphatase [Glarea lozoyensis ATCC 20868]	sp|P42251|PPBD_BACSU	Alkaline phosphatase D OS=Bacillus subtilis (strain 168) GN=phoD PE=1 SV=3	--	--	--	K01113//alkaline phosphatase D [EC:3.1.3.1]	bze:COCCADRAFT_205	ko00790//Folate biosynthesis//Metabolism of cofactors and vitamins//Metabolism	-	-	-
Pscit07780	4	1	1.424	0.848	0.598	0.657	0.677	1.09067	0.644	-0.760078	0.0327775		210.816	403.944	551.859	176.016	248.27	--	966	XP_007292943.1	stf2-like protein [Marssonina brunnea f. sp. 'multigermtubi' MB_m1]	--	--	--	--	--	--	--	--	-	-	-
Pscit10376	4	1	0.998	0.911	0.771	0.735	0.701	0.969667	0.735667	-0.398437	0.002591		21.3622	20.7584	14.5447	11.1965	12.4962	axe-2	840	CVL12337.1	related to acetylxylan esterase precursor [Fusarium proliferatum]	sp|O59893|AXE2_PENPU	Acetylxylan esterase 2 OS=Penicillium purpurogenum GN=axe-2 PE=1 SV=1	--	--	--	--	--	--	-	-	-
Pscit07807	4	1	0.999	0.986	0.738	0.727	0.695	0.995	0.72	-0.4667	6.39138e-05		492.269	570.614	348.522	657.71	970.927	AIM6	1175	XP_008083724.1	PLC-like phosphodiesterase [Glarea lozoyensis ATCC 20868]	sp|Q75E59|AIM6_ASHGO	Altered inheritance of mitochondria protein 6 OS=Ashbya gossypii (strain ATCC 10895 / CBS 109.51 / FGSC 9923 / NRRL Y-1056) GN=AIM6 PE=3 SV=1	--	--	--	--	--	--	-	GO:0016788//hydrolase activity, acting on ester bonds;GO:0042578//phosphoric ester hydrolase activity;GO:0003824//catalytic activity;GO:0016787//hydrolase activity	-
Pscit13872	4	1	0.953	1.037	0.805	0.749	0.731	0.996667	0.761667	-0.387951	0.00207771		411.091	326.649	282.985	285.795	557.066	pki1	2012	ESZ99209.1	pyruvate kinase [Sclerotinia borealis F-4128]	sp|P31865|KPYK_HYPJE	Pyruvate kinase OS=Hypocrea jecorina GN=pki1 PE=3 SV=1	SPAC4H3.10c	KOG2323	Pyruvate kinase	K00873//pyruvate kinase [EC:2.7.1.40]	mbe:MBM_08731	ko01200//Carbon metabolism//Global and Overview//Metabolism;ko01230//Biosynthesis of amino acids//Global and Overview//Metabolism;ko00230//Purine metabolism//Nucleotide metabolism//Metabolism;ko00010//Glycolysis / Gluconeogenesis//Carbohydrate metabolism//Metabolism;ko00620//Pyruvate metabolism//Carbohydrate metabolism//Metabolism	GO:0045786//negative regulation of cell cycle;GO:0006082//organic acid metabolic process;GO:0043436//oxoacid metabolic process;GO:0009987//cellular process;GO:0042594//response to starvation;GO:0019752//carboxylic acid metabolic process;GO:0031668//cellular response to extracellular stimulus;GO:0006796//phosphate-containing compound metabolic process;GO:0044237//cellular metabolic process;GO:0009…	GO:0016772//transferase activity, transferring phosphorus-containing groups;GO:0046872//metal ion binding;GO:0005488//binding;GO:0043167//ion binding;GO:0043169//cation binding;GO:0031420//alkali metal ion binding;GO:0003824//catalytic activity;GO:0016301//kinase activity;GO:0016740//transferase activity	GO:0005623//cell;GO:0044444//cytoplasmic part;GO:0044464//cell part;GO:0044424//intracellular part;GO:0005622//intracellular;GO:0005737//cytoplasm
Pscit14049	4	1	0.997	1.024	0.805	0.615	0.689	1.007	0.703	-0.518467	0.00961961		61.3888	82.5372	73.9769	37.0019	61.4632	fap2	1770	XP_018077996.1	FAD dependent oxidoreductase [Phialocephala scopiformis]	sp|Q9UTM9|FAP2_SCHPO	L-saccharopine oxidase OS=Schizosaccharomyces pombe (strain 972 / ATCC 24843) GN=fap2 PE=1 SV=1	SPAC139.04c	KOG2820	FAD-dependent oxidoreductase	K00306//sarcosine oxidase / L-pipecolate oxidase [EC:1.5.3.1 1.5.3.7]	npa:UCRNP2_10083	ko00260//Glycine, serine and threonine metabolism//Amino acid metabolism//Metabolism;ko04146//Peroxisome//Transport and catabolism//Cellular Processes;ko00310//Lysine degradation//Amino acid metabolism//Metabolism	-	-	-
Pscit17247	4	1	0.968	1.102	0.642	0.607	0.609	1.02333	0.619333	-0.724488	0.000309464		6.2352	7.879	7.9106	7.6562	4.2195	LAP2	1690	XP_008085581.1	Zn-dependent exopeptidase [Glarea lozoyensis ATCC 20868]	sp|D4D3D1|LAP2_TRIVH	Probable leucine aminopeptidase 2 OS=Trichophyton verrucosum (strain HKI 0517) GN=LAP2 PE=3 SV=1	--	--	--	--	--	--	-	GO:0005488//binding;GO:0016787//hydrolase activity;GO:0043167//ion binding;GO:0003824//catalytic activity;GO:0043169//cation binding	-
Pscit08292	4	1	0.949	0.933	0.601	0.576	0.514	0.960667	0.563667	-0.769194	0.000472037		14.5666	22.1374	17.695	15.237	20.4715	C27H6.8	2469	CZT45050.1	related to MYG1 protein [Rhynchosporium secalis]	sp|O17606|YK4P_CAEEL	UPF0160 protein C27H6.8 OS=Caenorhabditis elegans GN=C27H6.8 PE=3 SV=2	CE18880	KOG2948	Predicted metal-binding protein	--	--	--	-	-	-
Pscit01807	4	1	1.027	1.041	0.676	0.694	0.752	1.02267	0.707333	-0.531874	0.000413655		26.6155	21.4751	16.9524	20.0556	37.4449	sed2	2430	OCK85204.1	tripeptidyl-peptidase 1 precursor [Lepidopterella palustris CBS 459.81]	sp|Q70J59|SED2_ASPFU	Tripeptidyl-peptidase sed2 OS=Neosartorya fumigata (strain ATCC MYA-4609 / Af293 / CBS 101355 / FGSC A1100) GN=sed2 PE=1 SV=1	--	--	--	K01279//tripeptidyl-peptidase I [EC:3.4.14.9]	ssl:SS1G_09268	--	-	GO:0003824//catalytic activity;GO:0016787//hydrolase activity;GO:0008233//peptidase activity	-
Pscit03303	4	1	1.059	0.993	0.84	0.754	0.753	1.01733	0.782333	-0.378937	0.00316761		365.947	446.475	476.189	296.358	278.847	iolW	1330	CZR54286.1	related to oxidoreductase [Phialocephala subalpina]	sp|O32223|IOLW_BACSU	scyllo-inositol 2-dehydrogenase (NADP(+)) OS=Bacillus subtilis (strain 168) GN=iolW PE=1 SV=1	SPAC26H5.09c	KOG2742	Predicted oxidoreductase	--	--	--	GO:0044699//single-organism process;GO:0008152//metabolic process;GO:0044710//single-organism metabolic process	GO:0003824//catalytic activity	-
Pscit07936	4	1	1.056	1.084	0.758	0.716	0.686	1.04667	0.72	-0.539733	0.000560792		16.45	16.932	10.864	17.3342	14.9193	tyr1	1996	CZS90551.1	related to monophenol monooxygenase precursor (tyrosinase precursor) [Rhynchosporium commune]	sp|A7BHQ9|TYRO_PHONA	Tyrosinase OS=Pholiota nameko GN=tyr1 PE=1 SV=1	--	--	--	K00505//tyrosinase [EC:1.14.18.1]	cpw:CPC735_043510	ko00350//Tyrosine metabolism//Amino acid metabolism//Metabolism;ko00740//Riboflavin metabolism//Metabolism of cofactors and vitamins//Metabolism	-	-	-
Pscit03708	4	1	1.045	1.034	0.753	0.692	0.652	1.02633	0.699	-0.554135	0.000920761		24.0295	27.6249	25.7409	33.8335	26.6264	BNA6	2736	XP_007293223.1	nicotinate-nucleotide diphosphorylase [Marssonina brunnea f. sp. 'multigermtubi' MB_m1]	sp|P43619|NADC_YEAST	Nicotinate-nucleotide pyrophosphorylase [carboxylating] OS=Saccharomyces cerevisiae (strain ATCC 204508 / S288c) GN=BNA6 PE=1 SV=1	YFR047c	KOG3008	Quinolinate phosphoribosyl transferase	K00767//nicotinate-nucleotide pyrophosphorylase (carboxylating) [EC:2.4.2.19]	ssl:SS1G_05542	ko00760//Nicotinate and nicotinamide metabolism//Metabolism of cofactors and vitamins//Metabolism	GO:0034654//nucleobase-containing compound biosynthetic process;GO:0006733//oxidoreduction coenzyme metabolic process;GO:1901576//organic substance biosynthetic process;GO:0019674//NAD metabolic process;GO:0018130//heterocycle biosynthetic process;GO:0006796//phosphate-containing compound metabolic process;GO:1901293//nucleoside phosphate biosynthetic process;GO:0034641//cellular nitrogen compoun…	GO:0005515//protein binding;GO:0016757//transferase activity, transferring glycosyl groups;GO:0016740//transferase activity;GO:0003824//catalytic activity;GO:0005488//binding;GO:0016763//transferase activity, transferring pentosyl groups	GO:0044464//cell part;GO:0043227//membrane-bounded organelle;GO:0043231//intracellular membrane-bounded organelle;GO:0005622//intracellular;GO:0005623//cell;GO:0043226//organelle;GO:0044424//intracellular part;GO:0043229//intracellular organelle
Pscit05510	4	1	1.077	1.083	0.741	0.755	0.852	1.05333	0.782667	-0.428492	0.00418232		77.2847	85.4021	85.8833	78.2587	72.4772	SPCC1827.06c	1649	CZS97516.1	probable aspartate-semialdehyde dehydrogenase [Rhynchosporium commune]	sp|P78780|DHAS_SCHPO	Probable aspartate-semialdehyde dehydrogenase OS=Schizosaccharomyces pombe (strain 972 / ATCC 24843) GN=SPCC1827.06c PE=1 SV=2	SPCC1827.06c	KOG4777	Aspartate-semialdehyde dehydrogenase	K00133//aspartate-semialdehyde dehydrogenase [EC:1.2.1.11]	mbe:MBM_04253	ko01230//Biosynthesis of amino acids//Global and Overview//Metabolism;ko00260//Glycine, serine and threonine metabolism//Amino acid metabolism//Metabolism;ko00270//Cysteine and methionine metabolism//Amino acid metabolism//Metabolism;ko01210//2-Oxocarboxylic acid metabolism//Global and Overview//Metabolism;ko00300//Lysine biosynthesis//Amino acid metabolism//Metabolism;ko00261//Monobactam biosynt…	GO:0009067//aspartate family amino acid biosynthetic process;GO:0006082//organic acid metabolic process;GO:0044238//primary metabolic process;GO:0006790//sulfur compound metabolic process;GO:0006520//cellular amino acid metabolic process;GO:0000096//sulfur amino acid metabolic process;GO:1901607//alpha-amino acid biosynthetic process;GO:0044249//cellular biosynthetic process;GO:0044237//cellular …	GO:0003824//catalytic activity;GO:0005515//protein binding;GO:0097159//organic cyclic compound binding;GO:1901265//nucleoside phosphate binding;GO:0005488//binding;GO:0016903//oxidoreductase activity, acting on the aldehyde or oxo group of donors;GO:0036094//small molecule binding;GO:0000166//nucleotide binding;GO:0016491//oxidoreductase activity;GO:0016620//oxidoreductase activity, acting on the…	GO:0043229//intracellular organelle;GO:0044444//cytoplasmic part;GO:0005623//cell;GO:0043231//intracellular membrane-bounded organelle;GO:0044424//intracellular part;GO:0005737//cytoplasm;GO:0044464//cell part;GO:0043226//organelle;GO:0005622//intracellular;GO:0043227//membrane-bounded organelle
Pscit17040	4	1	0.999	0.913	0.69	0.615	0.79	0.970667	0.698333	-0.47506	0.0131032		52.4566	63.6348	69.8128	115.805	99.6119	BC1G_06543	1674	ESZ94990.1	ArgJ family protein [Sclerotinia borealis F-4128]	sp|A6S146|ARGJ1_BOTFB	Arginine biosynthesis bifunctional protein ArgJ 1, mitochondrial OS=Botryotinia fuckeliana (strain B05.10) GN=BC1G_06543 PE=3 SV=1	--	--	--	K00620//glutamate N-acetyltransferase / amino-acid N-acetyltransferase [EC:2.3.1.35 2.3.1.1]	bfu:BC1G_06543	ko01230//Biosynthesis of amino acids//Global and Overview//Metabolism;ko01210//2-Oxocarboxylic acid metabolism//Global and Overview//Metabolism;ko00220//Arginine biosynthesis//Amino acid metabolism//Metabolism	GO:0009064//glutamine family amino acid metabolic process;GO:0006807//nitrogen compound metabolic process;GO:0044699//single-organism process;GO:0044238//primary metabolic process;GO:1901564//organonitrogen compound metabolic process;GO:0019752//carboxylic acid metabolic process;GO:0044710//single-organism metabolic process;GO:0008152//metabolic process;GO:0006525//arginine metabolic process;GO:0…	GO:0016410//N-acyltransferase activity;GO:0016407//acetyltransferase activity;GO:0008080//N-acetyltransferase activity;GO:0003824//catalytic activity;GO:0016740//transferase activity;GO:0016746//transferase activity, transferring acyl groups;GO:0016747//transferase activity, transferring acyl groups other than amino-acyl groups	GO:0044429//mitochondrial part;GO:0043226//organelle;GO:0005737//cytoplasm;GO:0005623//cell;GO:0044422//organelle part;GO:0043231//intracellular membrane-bounded organelle;GO:0044444//cytoplasmic part;GO:0005622//intracellular;GO:0044464//cell part;GO:0044424//intracellular part;GO:0043227//membrane-bounded organelle;GO:0043229//intracellular organelle;GO:0005739//mitochondrion;GO:0044446//intrac…
Pscit07814	4	1	0.926	0.871	0.78	0.582	0.878	0.932333	0.746667	-0.320382	0.141653		5.2945	3.0584	5.3168	3.4613	7.0265	oxdC	2322	XP_018073793.1	Bicupin, oxalate decarboxylase/oxidase [Phialocephala scopiformis]	sp|O34714|OXDC_BACSU	Oxalate decarboxylase OxdC OS=Bacillus subtilis (strain 168) GN=oxdC PE=1 SV=1	--	--	--	--	--	--	-	-	-
Pscit02442	4	1	1.046	1.09	0.467	0.489	0.608	1.04533	0.521333	-1.00369	0.00117834		22.9569	20.7015	19.1937	14.1246	19.2281	sol5	1703	XP_018062537.1	FAD binding domain-containing protein [Phialocephala scopiformis]	sp|D7UQ40|SOL5_ALTSO	Bifunctional solanapyrone synthase OS=Alternaria solani GN=sol5 PE=1 SV=1	At2g19500	KOG1231	Proteins containing the FAD binding domain	--	--	--	-	-	-
Pscit08153	4	1	1.034	1.06	0.938	0.584	0.778	1.03133	0.766667	-0.427839	0.0859132		7.346	8.4372	7.8278	6.1139	8.3059	dapA	2713	CZR54506.1	probable aspartyl aminopeptidase [Phialocephala subalpina]	sp|Q2UPZ7|DNPEP_ASPOR	Aspartyl aminopeptidase OS=Aspergillus oryzae (strain ATCC 42149 / RIB 40) GN=dapA PE=1 SV=1	YHR113w	KOG2596	Aminopeptidase I zinc metalloprotease (M18)	K01267//aspartyl aminopeptidase [EC:3.4.11.21]	mbe:MBM_02349	--	GO:0009987//cellular process;GO:0006457//protein folding	GO:0008233//peptidase activity;GO:0043167//ion binding;GO:0046872//metal ion binding;GO:0016787//hydrolase activity;GO:0008238//exopeptidase activity;GO:0043169//cation binding;GO:0003824//catalytic activity;GO:0005488//binding;GO:0046914//transition metal ion binding;GO:0070011//peptidase activity, acting on L-amino acid peptides	GO:0044464//cell part;GO:0030529//intracellular ribonucleoprotein complex;GO:0005622//intracellular;GO:1990904//ribonucleoprotein complex;GO:0044444//cytoplasmic part;GO:0044424//intracellular part;GO:0005623//cell;GO:0032991//macromolecular complex;GO:0005737//cytoplasm
Pscit15535	4	1	1.121	1.123	0.397	0.38	0.427	1.08133	0.401333	-1.42994	4.22721e-05		602.184	607.224	741.745	457.062	532.037	Got2	1398	XP_018067554.1	glutamate oxaloacetate transaminase 2 [Phialocephala scopiformis]	sp|P05202|AATM_MOUSE	Aspartate aminotransferase, mitochondrial OS=Mus musculus GN=Got2 PE=1 SV=1	--	--	--	K14455//aspartate aminotransferase, mitochondrial [EC:2.6.1.1]	bfu:BC1G_15301	ko01200//Carbon metabolism//Global and Overview//Metabolism;ko01230//Biosynthesis of amino acids//Global and Overview//Metabolism;ko00330//Arginine and proline metabolism//Amino acid metabolism//Metabolism;ko00270//Cysteine and methionine metabolism//Amino acid metabolism//Metabolism;ko00360//Phenylalanine metabolism//Amino acid metabolism//Metabolism;ko00350//Tyrosine metabolism//Amino acid meta…	GO:0044699//single-organism process;GO:0006082//organic acid metabolic process;GO:0071704//organic substance metabolic process;GO:0019752//carboxylic acid metabolic process;GO:0043436//oxoacid metabolic process;GO:0008152//metabolic process;GO:0044710//single-organism metabolic process;GO:0044763//single-organism cellular process;GO:0009987//cellular process;GO:0044237//cellular metabolic process…	GO:0016769//transferase activity, transferring nitrogenous groups;GO:0005488//binding;GO:0003824//catalytic activity;GO:0016740//transferase activity;GO:0070546//L-phenylalanine aminotransferase activity;GO:0008483//transaminase activity;GO:0043168//anion binding;GO:0043167//ion binding	-
Pscit15066	4	1	0.917	0.879	0.766	0.718	0.656	0.932	0.713333	-0.385754	0.0103844		44.1698	44.5046	46.9711	38.8747	37.2958	SPAC26A3.11	956	CZT40631.1	probable nitrilase (NIT3) [Rhynchosporium secalis]	sp|Q10166|YAUB_SCHPO	Hydrolase C26A3.11 OS=Schizosaccharomyces pombe (strain 972 / ATCC 24843) GN=SPAC26A3.11 PE=3 SV=1	--	--	--	--	--	--	GO:0008152//metabolic process	GO:0003824//catalytic activity;GO:0016787//hydrolase activity	GO:0044464//cell part;GO:0005623//cell;GO:0043227//membrane-bounded organelle;GO:0043226//organelle;GO:0043229//intracellular organelle;GO:0005622//intracellular;GO:0043231//intracellular membrane-bounded organelle;GO:0044424//intracellular part
Pscit15780	4	1	0.923	0.875	0.73	0.702	0.795	0.932667	0.742333	-0.329294	0.0129598		127.169	138.68	159.677	122.15	129.937	ATG27	1336	XP_007290658.1	autophagy protein Atg27 [Marssonina brunnea f. sp. 'multigermtubi' MB_m1]	sp|Q6CBS9|ATG27_YARLI	Autophagy-related protein 27 OS=Yarrowia lipolytica (strain CLIB 122 / E 150) GN=ATG27 PE=3 SV=1	--	--	--	--	--	--	-	-	-
Pscit00463	4	1	0.926	0.97	0.817	0.871	0.705	0.965333	0.797667	-0.275241	0.0432136		280.636	262.344	217.479	155.701	171.228	crf1	2023	CZR70217.1	related to cell wall protein YGR189c [Phialocephala subalpina]	sp|Q8J0P4|CRF1_ASPFU	Probable glycosidase crf1 OS=Neosartorya fumigata (strain ATCC MYA-4609 / Af293 / CBS 101355 / FGSC A1100) GN=crf1 PE=1 SV=2	--	--	--	--	--	--	-	-	-
Pscit14083	4	1	1.171	1.281	0.711	0.616	0.568	1.15067	0.631667	-0.865235	0.00359108		3284.99	2919.83	2941.5	2722.31	2413.47	all1483	3161	CZR55461.1	phosphoketolase [Phialocephala subalpina]	sp|Q8YWW1|PHK1_NOSS1	Probable phosphoketolase 1 OS=Nostoc sp. (strain PCC 7120 / UTEX 2576) GN=all1483 PE=3 SV=1	--	--	--	K01621//xylulose-5-phosphate/fructose-6-phosphate phosphoketolase [EC:4.1.2.9 4.1.2.22]	mbe:MBM_03959	ko00030//Pentose phosphate pathway//Carbohydrate metabolism//Metabolism	GO:0008152//metabolic process;GO:0044238//primary metabolic process	GO:0003824//catalytic activity;GO:0016829//lyase activity;GO:0016830//carbon-carbon lyase activity	GO:0005623//cell;GO:0005737//cytoplasm;GO:0044424//intracellular part;GO:0044464//cell part;GO:0005622//intracellular;GO:0044444//cytoplasmic part
Pscit00049	4	1	1.038	1.145	0.815	0.824	0.918	1.061	0.852333	-0.315935	0.0168548		20.8127	21.3342	23.4372	13.6515	16.6963	CHI1	2238	XP_013329552.1	Chitinase [Rasamsonia emersonii CBS 393.64]	sp|P32470|CHI1_APHAL	Chitinase 1 OS=Aphanocladium album GN=CHI1 PE=1 SV=2	7291233	KOG2806	Chitinase	K01183//chitinase [EC:3.2.1.14]	afm:AFUA_3G07160	ko00520//Amino sugar and nucleotide sugar metabolism//Carbohydrate metabolism//Metabolism	GO:0008152//metabolic process	GO:0003824//catalytic activity;GO:0016798//hydrolase activity, acting on glycosyl bonds;GO:0016787//hydrolase activity	-
Pscit02509	4	1	0.995	0.916	0.712	0.719	0.78	0.970333	0.737	-0.396816	0.0024673		118.396	121.198	115.334	120.857	96.8621	erpA2	3691	CZR59115.1	related to spherulin 1A precursor [Phialocephala subalpina]	sp|P09350|SR1A_PHYPO	Spherulin-1A OS=Physarum polycephalum PE=1 SV=1	YPR067w	KOG1119	Mitochondrial Fe-S cluster biosynthesis protein ISA2 (contains a HesB-like domain)	--	--	--	-	-	-
Pscit13482	4	1	0.895	1.113	0.641	0.726	0.698	1.00267	0.688333	-0.542663	0.00685959		25.8335	25.341	20.9201	31.7492	27.2256	ampp	4614	CZR59295.1	probable aminopeptidase P, cytoplasmic [Phialocephala subalpina]	sp|A7E4T8|AMPP1_SCLS1	Probable Xaa-Pro aminopeptidase P OS=Sclerotinia sclerotiorum (strain ATCC 18683 / 1980 / Ss-1) GN=ampp PE=3 SV=1	Hs5730118	KOG2413	Xaa-Pro aminopeptidase	K01262//Xaa-Pro aminopeptidase [EC:3.4.11.9]	mbe:MBM_03784	--	GO:0044238//primary metabolic process;GO:0043170//macromolecule metabolic process;GO:0019538//protein metabolic process;GO:0071704//organic substance metabolic process;GO:0008152//metabolic process	GO:0005488//binding;GO:0003824//catalytic activity;GO:0043169//cation binding;GO:0043167//ion binding	-
Pscit01688	4	1	0.955	0.965	0.78	0.739	0.73	0.973333	0.749667	-0.376685	0.000449347		1.151	1.2544	1.1449	2.3896	2.1766	amy1	2123	CZR53768.1	related to alpha-amylase A precursor [Phialocephala subalpina]	sp|P0C1B3|AMYA1_ASPOR	Alpha-amylase A type-1/2 OS=Aspergillus oryzae (strain ATCC 42149 / RIB 40) GN=amy1 PE=1 SV=1	SPAC23D3.14c	KOG0471	Alpha-amylase	K01176//alpha-amylase [EC:3.2.1.1]	ztr:MYCGRDRAFT_86748	ko00500//Starch and sucrose metabolism//Carbohydrate metabolism//Metabolism	-	-	-
Pscit09422	4	1	0.976	1.065	0.645	0.634	0.675	1.01367	0.651333	-0.638115	0.000159758		204.508	369.693	395.28	210.37	325.065	enoA	1610	ESZ98856.1	enolase [Sclerotinia borealis F-4128]	sp|Q76KF9|ENO_PENCH	Enolase OS=Penicillium chrysogenum GN=enoA PE=2 SV=1	YGR254w	KOG2670	Enolase	K01689//enolase [EC:4.2.1.11]	bfu:BC1G_00350	ko01200//Carbon metabolism//Global and Overview//Metabolism;ko01230//Biosynthesis of amino acids//Global and Overview//Metabolism;ko00010//Glycolysis / Gluconeogenesis//Carbohydrate metabolism//Metabolism;ko03018//RNA degradation//Folding, sorting and degradation//Genetic Information Processing;ko00680//Methane metabolism//Energy metabolism//Metabolism	GO:0044699//single-organism process;GO:0044237//cellular metabolic process;GO:0044710//single-organism metabolic process;GO:0019752//carboxylic acid metabolic process;GO:0009987//cellular process;GO:0006082//organic acid metabolic process;GO:0032787//monocarboxylic acid metabolic process;GO:0044281//small molecule metabolic process;GO:0006090//pyruvate metabolic process;GO:0008152//metabolic proc…	GO:0016836//hydro-lyase activity;GO:0043169//cation binding;GO:0043167//ion binding;GO:0003824//catalytic activity;GO:0016835//carbon-oxygen lyase activity;GO:0046872//metal ion binding;GO:0016829//lyase activity;GO:0005488//binding	GO:0005623//cell;GO:0044424//intracellular part;GO:0005737//cytoplasm;GO:0043227//membrane-bounded organelle;GO:0005622//intracellular;GO:0044464//cell part;GO:0043229//intracellular organelle;GO:0043231//intracellular membrane-bounded organelle;GO:0043226//organelle;GO:0044444//cytoplasmic part
Pscit17167	4	1	1.035	0.991	0.667	0.568	0.668	1.00867	0.634333	-0.669136	0.00109002		262.222	244.149	195.67	258.029	297.957	dld1	1866	XP_001550603.1	dihydrolipoyl dehydrogenase, mitochondrial precursor [Botrytis cinerea B05.10]	sp|O00087|DLDH_SCHPO	Dihydrolipoyl dehydrogenase, mitochondrial OS=Schizosaccharomyces pombe (strain 972 / ATCC 24843) GN=dld1 PE=2 SV=2	--	--	--	K00382//dihydrolipoamide dehydrogenase [EC:1.8.1.4]	mbe:MBM_06865	ko01200//Carbon metabolism//Global and Overview//Metabolism;ko00260//Glycine, serine and threonine metabolism//Amino acid metabolism//Metabolism;ko00010//Glycolysis / Gluconeogenesis//Carbohydrate metabolism//Metabolism;ko00280//Valine, leucine and isoleucine degradation//Amino acid metabolism//Metabolism;ko00620//Pyruvate metabolism//Carbohydrate metabolism//Metabolism;ko00630//Glyoxylate and di…	GO:0042592//homeostatic process;GO:0009987//cellular process;GO:0044699//single-organism process;GO:0098754//detoxification;GO:0050896//response to stimulus;GO:0044763//single-organism cellular process;GO:0065008//regulation of biological quality;GO:0065007//biological regulation;GO:0061687//detoxification of inorganic compound;GO:0019725//cellular homeostasis;GO:0009636//response to toxic substa…	GO:0003824//catalytic activity;GO:0046872//metal ion binding;GO:0016723//oxidoreductase activity, oxidizing metal ions, NAD or NADP as acceptor;GO:0097159//organic cyclic compound binding;GO:1901363//heterocyclic compound binding;GO:0000166//nucleotide binding;GO:0016722//oxidoreductase activity, oxidizing metal ions;GO:0043169//cation binding;GO:0046914//transition metal ion binding;GO:0043167//…	GO:0005622//intracellular;GO:0043229//intracellular organelle;GO:0044464//cell part;GO:0044424//intracellular part;GO:0043226//organelle;GO:0005623//cell;GO:0043227//membrane-bounded organelle;GO:0043231//intracellular membrane-bounded organelle
Pscit08612	4	1	1.071	1.011	0.592	0.54	0.562	1.02733	0.564667	-0.863433	6.1607e-05		0.8656	0.5	0.662	0.7023	0.5061	Sod2	2029	ESZ98105.1	superoxide dismutase, mitochondrial precursor [Sclerotinia borealis F-4128]	sp|P07895|SODM_RAT	Superoxide dismutase [Mn], mitochondrial OS=Rattus norvegicus GN=Sod2 PE=1 SV=2	Hs10835187	KOG0876	Manganese superoxide dismutase	K04564//superoxide dismutase, Fe-Mn family [EC:1.15.1.1]	ssl:SS1G_06246	ko04146//Peroxisome//Transport and catabolism//Cellular Processes	GO:0033554//cellular response to stress;GO:0007569//cell aging;GO:0044710//single-organism metabolic process;GO:0008152//metabolic process;GO:0044763//single-organism cellular process;GO:0007571//age-dependent general metabolic decline;GO:0006979//response to oxidative stress;GO:0050896//response to stimulus;GO:0044699//single-organism process;GO:0006801//superoxide metabolic process;GO:0006950//…	GO:0016209//antioxidant activity;GO:0043167//ion binding;GO:0043169//cation binding;GO:0005488//binding;GO:0003824//catalytic activity	GO:0044444//cytoplasmic part;GO:0005623//cell;GO:0005622//intracellular;GO:0005737//cytoplasm;GO:0044424//intracellular part;GO:0044446//intracellular organelle part;GO:0044464//cell part;GO:0043231//intracellular membrane-bounded organelle;GO:0044422//organelle part;GO:0043226//organelle;GO:0043227//membrane-bounded organelle;GO:0005739//mitochondrion;GO:0044429//mitochondrial part;GO:0043229//i…
Pscit15950	4	1	1.114	1.171	0.779	0.728	0.828	1.095	0.778333	-0.492471	0.00463838		334.874	319.065	233.003	316.381	356.256	CAM1	1564	CZT13697.1	probable translation elongation factor eEF-1, gamma chain [Rhynchosporium agropyri]	sp|P29547|EF1G1_YEAST	Elongation factor 1-gamma 1 OS=Saccharomyces cerevisiae (strain ATCC 204508 / S288c) GN=CAM1 PE=1 SV=2	--	--	--	K03233//elongation factor 1-gamma	mbe:MBM_08249	--	GO:0034645//cellular macromolecule biosynthetic process;GO:0009987//cellular process;GO:0009058//biosynthetic process;GO:0008152//metabolic process;GO:1901576//organic substance biosynthetic process;GO:0044249//cellular biosynthetic process;GO:0009059//macromolecule biosynthetic process;GO:0044237//cellular metabolic process;GO:0071704//organic substance metabolic process;GO:0010467//gene express…	-	GO:0030529//intracellular ribonucleoprotein complex;GO:0005622//intracellular;GO:0005623//cell;GO:1990904//ribonucleoprotein complex;GO:0044464//cell part;GO:0044424//intracellular part;GO:0032991//macromolecular complex
Pscit15719	4	1	1.092	1.215	0.539	0.55	0.553	1.10233	0.547333	-1.01007	0.000254017		22.9278	17.6971	13.8763	24.9565	59.89	GAMP	2268	CZR64521.1	probable Glucoamylase P [Phialocephala subalpina]	sp|Q03045|AMYG_AMORE	Glucoamylase P OS=Amorphotheca resinae GN=GAMP PE=1 SV=1	--	--	--	K01178//glucoamylase [EC:3.2.1.3]	mbe:MBM_04310	ko00500//Starch and sucrose metabolism//Carbohydrate metabolism//Metabolism	GO:0008152//metabolic process;GO:0044238//primary metabolic process;GO:0071704//organic substance metabolic process;GO:0005975//carbohydrate metabolic process	GO:0016787//hydrolase activity;GO:0015926//glucosidase activity;GO:0005488//binding;GO:0001871//pattern binding;GO:0030246//carbohydrate binding;GO:0030247//polysaccharide binding;GO:0004553//hydrolase activity, hydrolyzing O-glycosyl compounds;GO:0016798//hydrolase activity, acting on glycosyl bonds;GO:0003824//catalytic activity	-
Pscit06556	4	1	1.039	1.082	0.701	0.772	0.8	1.04033	0.757667	-0.457411	0.00221232		268.915	282.224	402.878	621.182	465.38	PRXIIE-2	989	CZS96577.1	probable peroxisomal membrane protein [Rhynchosporium agropyri]	sp|Q7F8S5|PR2E2_ORYSJ	Peroxiredoxin-2E-2, chloroplastic OS=Oryza sativa subsp. japonica GN=PRXIIE-2 PE=1 SV=1	At3g52960	KOG0541	Alkyl hydroperoxide reductase/peroxiredoxin	K14171//alkyl hydroperoxide reductase 1 [EC:1.11.1.15]	mbe:MBM_07253	ko04122//Sulfur relay system//Folding, sorting and degradation//Genetic Information Processing	GO:0008152//metabolic process;GO:0006950//response to stress;GO:0044699//single-organism process;GO:0019725//cellular homeostasis;GO:0044710//single-organism metabolic process;GO:0009987//cellular process;GO:0065008//regulation of biological quality;GO:0044763//single-organism cellular process;GO:0050896//response to stimulus;GO:0042221//response to chemical;GO:0006979//response to oxidative stre…	GO:0004601//peroxidase activity;GO:0016684//oxidoreductase activity, acting on peroxide as acceptor;GO:0003824//catalytic activity;GO:0016491//oxidoreductase activity;GO:0016209//antioxidant activity	-
Pscit08242	4	1	0.975	1.073	0.631	0.581	0.568	1.016	0.593333	-0.775986	0.000233081		60.5272	48.6697	43.4149	64.669	91.0128	--	1992	XP_018069871.1	FAD/NAD(P)-binding domain-containing protein [Phialocephala scopiformis]	--	--	--	--	--	--	--	--	-	-	-
Pscit15825	4	1	1.002	1.008	0.407	0.328	0.472	1.00333	0.402333	-1.31834	0.00094038		202.814	202.998	167.075	161.835	170.095	APE1	2015	XP_007290626.1	vacuolar aspartyl aminopeptidase Lap4 [Marssonina brunnea f. sp. 'multigermtubi' MB_m1]	sp|P14904|AMPL_YEAST	Vacuolar aminopeptidase 1 OS=Saccharomyces cerevisiae (strain ATCC 204508 / S288c) GN=APE1 PE=1 SV=2	--	--	--	K01268//aminopeptidase I [EC:3.4.11.22]	mbe:MBM_02737	--	GO:0019538//protein metabolic process;GO:0044238//primary metabolic process;GO:0008152//metabolic process;GO:0071704//organic substance metabolic process;GO:0043170//macromolecule metabolic process	GO:0005488//binding;GO:0046872//metal ion binding;GO:0043169//cation binding;GO:0046914//transition metal ion binding;GO:0003824//catalytic activity;GO:0016787//hydrolase activity;GO:0008233//peptidase activity;GO:0043167//ion binding	-
Pscit16237	4	1	1.094	1.166	0.63	0.651	0.63	1.08667	0.637	-0.770544	0.000315185		130.506	118.678	81.6605	61.7683	87.5237	pcn1	1052	CCD45625.1	similar to proliferating cell nuclear antigen [Botrytis cinerea T4]	sp|Q03392|PCNA_SCHPO	Proliferating cell nuclear antigen OS=Schizosaccharomyces pombe (strain 972 / ATCC 24843) GN=pcn1 PE=1 SV=1	--	--	--	K04802//proliferating cell nuclear antigen	mbe:MBM_02591	ko03420//Nucleotide excision repair//Replication and repair//Genetic Information Processing;ko03030//DNA replication//Replication and repair//Genetic Information Processing;ko03430//Mismatch repair//Replication and repair//Genetic Information Processing;ko03410//Base excision repair//Replication and repair//Genetic Information Processing	GO:0043085//positive regulation of catalytic activity;GO:0009890//negative regulation of biosynthetic process;GO:0051172//negative regulation of nitrogen compound metabolic process;GO:0006139//nucleobase-containing compound metabolic process;GO:0006996//organelle organization;GO:0048518//positive regulation of biological process;GO:0032069//regulation of nuclease activity;GO:0009892//negative reg…	GO:0022857//transmembrane transporter activity;GO:0005488//binding;GO:0030234//enzyme regulator activity;GO:0003676//nucleic acid binding;GO:0005215//transporter activity;GO:0098772//molecular function regulator;GO:0097159//organic cyclic compound binding;GO:1901363//heterocyclic compound binding;GO:0005515//protein binding	GO:0044464//cell part;GO:0044425//membrane part;GO:0016020//membrane;GO:0043227//membrane-bounded organelle;GO:0031224//intrinsic component of membrane;GO:0044444//cytoplasmic part;GO:0005737//cytoplasm;GO:0043226//organelle;GO:0043229//intracellular organelle;GO:0032991//macromolecular complex;GO:0044422//organelle part;GO:0044446//intracellular organelle part;GO:0005623//cell;GO:0044427//chromo…
Pscit14480	4	1	0.862	1.019	0.661	0.626	0.736	0.960333	0.674333	-0.510073	0.0076918		42.7263	41.5339	39.6342	41.4042	45.07	DLD2	1948	CZR56330.1	probable D-lactate dehydrogenase AIP2 (actin interacting protein 2) [Phialocephala subalpina]	sp|P46681|DLD2_YEAST	D-lactate dehydrogenase [cytochrome] 2, mitochondrial OS=Saccharomyces cerevisiae (strain ATCC 204508 / S288c) GN=DLD2 PE=1 SV=1	SPBC713.03	KOG1232	Proteins containing the FAD binding domain	--	--	--	GO:0008152//metabolic process;GO:0044699//single-organism process;GO:0044710//single-organism metabolic process	GO:0016614//oxidoreductase activity, acting on CH-OH group of donors;GO:0003824//catalytic activity;GO:0000166//nucleotide binding;GO:1901265//nucleoside phosphate binding;GO:0036094//small molecule binding;GO:0097159//organic cyclic compound binding;GO:0016616//oxidoreductase activity, acting on the CH-OH group of donors, NAD or NADP as acceptor;GO:0016491//oxidoreductase activity;GO:0005488//bi…	-
Pscit08142	4	1	1.001	0.905	0.72	0.669	0.707	0.968667	0.698667	-0.471396	0.00124077		335.079	287.576	222.471	297.392	614.664	cf60	2107	XP_018067828.1	phosphoglycerate mutase-like protein [Phialocephala scopiformis]	sp|Q54PR9|CF60_DICDI	Counting factor 60 OS=Dictyostelium discoideum GN=cf60 PE=1 SV=1	--	--	--	K01078//acid phosphatase [EC:3.1.3.2]	maw:MAC_08755	--	-	-	-
Pscit17090	4	1	1.068	0.942	0.668	0.666	0.708	1.00333	0.680667	-0.559781	0.000725734		8.4431	8.1796	5.708	5.4734	4.7033	--	1031	GAA91570.1	similar to An09g03650 [Aspergillus kawachii IFO 4308]	--	--	--	--	--	--	--	--	-	-	-
Pscit12149	4	1	0.968	0.978	0.736	0.643	0.642	0.982	0.673667	-0.543688	0.0012146		68.0542	66.5106	52.1053	68.0656	65.1752	bna1	1839	CZT42809.1	probable fumarylacetoacetate hydrolase domain-containing protein 1 [Rhynchosporium secalis]	sp|Q7SDX3|3HAO_NEUCR	3-hydroxyanthranilate 3,4-dioxygenase OS=Neurospora crassa (strain ATCC 24698 / 74-OR23-1A / CBS 708.71 / DSM 1257 / FGSC 987) GN=bna1 PE=3 SV=1	SPBC21C3.09c	KOG1535	Predicted fumarylacetoacetate hydralase	--	--	--	-	-	-
Pscit02686	4	1	1.037	1.152	0.751	0.813	0.781	1.063	0.781667	-0.443516	0.0031521		38.7496	32.0659	22.0622	29.2264	18.3726	--	2276	XP_008077204.1	DNase I-like protein [Glarea lozoyensis ATCC 20868]	--	--	--	--	--	--	--	--	-	GO:0016787//hydrolase activity;GO:0003824//catalytic activity;GO:0016788//hydrolase activity, acting on ester bonds;GO:0004518//nuclease activity	-
Pscit13330	4	1	0.95	1.153	0.617	0.599	0.673	1.03433	0.629667	-0.716041	0.00186877		12.7264	12.4961	8.1548	25.0001	19.116	bapA	1710	CZS97225.1	related to aminopeptidase [Rhynchosporium agropyri]	sp|A0MTQ2|BAPA_SPHMI	Beta-peptidyl aminopeptidase BapA OS=Sphingosinicella microcystinivorans PE=1 SV=1	--	--	--	K01266//D-aminopeptidase [EC:3.4.11.19]	bfu:BC1G_14678	--	-	-	-
Pscit06344	4	1	1.11	1.169	0.524	0.599	0.655	1.093	0.592667	-0.883001	0.00150865		1.8201	0.7917	1.7426	2.9762	2.7196	BACOVA_02644	881	XP_007280862.1	glycoside hydrolase family 3 domain protein [Colletotrichum gloeosporioides Nara gc5]	sp|A7LXS8|BGH3A_BACO1	Beta-glucosidase BoGH3A OS=Bacteroides ovatus (strain ATCC 8483 / DSM 1896 / JCM 5824 / NCTC 11153) GN=BACOVA_02644 PE=1 SV=1	--	--	--	K05349//beta-glucosidase [EC:3.2.1.21]	lbc:LACBIDRAFT_189477	ko00500//Starch and sucrose metabolism//Carbohydrate metabolism//Metabolism;ko00460//Cyanoamino acid metabolism//Metabolism of other amino acids//Metabolism	GO:0044238//primary metabolic process;GO:0008152//metabolic process	GO:0003824//catalytic activity	-
Pscit03349	4	1	0.865	0.852	0.474	0.529	0.625	0.905667	0.542667	-0.738914	0.00562219		48.7103	54.7481	43.1615	25.8114	65.1974	glo1	1113	ESZ92517.1	lactoylglutathione lyase [Sclerotinia borealis F-4128]	sp|Q09751|LGUL_SCHPO	Lactoylglutathione lyase OS=Schizosaccharomyces pombe (strain 972 / ATCC 24843) GN=glo1 PE=1 SV=1	SPBC12C2.12c	KOG2944	Glyoxalase	K01759//lactoylglutathione lyase [EC:4.4.1.5]	mgr:MGG_11543	ko00620//Pyruvate metabolism//Carbohydrate metabolism//Metabolism;ko04011//MAPK signaling pathway - yeast//Signal transduction//Environmental Information Processing	GO:0008152//metabolic process;GO:0044699//single-organism process;GO:0044710//single-organism metabolic process	GO:0005488//binding;GO:0003824//catalytic activity;GO:0043169//cation binding;GO:0043167//ion binding;GO:0016491//oxidoreductase activity	-
Pscit03841	4	1	1.056	1.123	0.67	0.635	0.614	1.05967	0.639667	-0.728218	0.000277274		100.892	108.152	91.2427	121.087	113.652	spe-3	2188	XP_008083469.1	S-adenosyl-L-methionine-dependent methyltransferase [Glarea lozoyensis ATCC 20868]	sp|Q9Y8H7|SPEE_NEUCR	Spermidine synthase OS=Neurospora crassa (strain ATCC 24698 / 74-OR23-1A / CBS 708.71 / DSM 1257 / FGSC 987) GN=spe-3 PE=3 SV=1	SPBC12C2.07c	KOG1562	Spermidine synthase	K00797//spermidine synthase [EC:2.5.1.16]	mbe:MBM_05335	ko00330//Arginine and proline metabolism//Amino acid metabolism//Metabolism;ko00270//Cysteine and methionine metabolism//Amino acid metabolism//Metabolism;ko00480//Glutathione metabolism//Metabolism of other amino acids//Metabolism;ko00410//beta-Alanine metabolism//Metabolism of other amino acids//Metabolism	GO:0008152//metabolic process	GO:0016740//transferase activity;GO:0016741//transferase activity, transferring one-carbon groups;GO:0003824//catalytic activity	GO:0044464//cell part;GO:0044424//intracellular part;GO:0044444//cytoplasmic part;GO:0005623//cell;GO:0005622//intracellular;GO:0005737//cytoplasm
Pscit00259	4	1	0.648	0.614	0.449	0.383	0.424	0.754	0.418667	-0.848762	0.0247172		106.317	118.346	116.073	155.751	106.748	aga-1	2508	CZR68389.1	arginase [Phialocephala subalpina]	sp|P33280|ARGI_NEUCR	Arginase OS=Neurospora crassa (strain ATCC 24698 / 74-OR23-1A / CBS 708.71 / DSM 1257 / FGSC 987) GN=aga-1 PE=1 SV=3	SPAC3H1.07	KOG2965	Arginase	K01476//arginase [EC:3.5.3.1]	ssl:SS1G_11277	ko01230//Biosynthesis of amino acids//Global and Overview//Metabolism;ko00330//Arginine and proline metabolism//Amino acid metabolism//Metabolism;ko00220//Arginine biosynthesis//Amino acid metabolism//Metabolism	GO:1901564//organonitrogen compound metabolic process;GO:0044282//small molecule catabolic process;GO:1901606//alpha-amino acid catabolic process;GO:0043436//oxoacid metabolic process;GO:0006527//arginine catabolic process;GO:0006082//organic acid metabolic process;GO:0009065//glutamine family amino acid catabolic process;GO:0010565//regulation of cellular ketone metabolic process;GO:0033238//reg…	GO:0016787//hydrolase activity;GO:0046872//metal ion binding;GO:0016813//hydrolase activity, acting on carbon-nitrogen (but not peptide) bonds, in linear amidines;GO:0005488//binding;GO:0016810//hydrolase activity, acting on carbon-nitrogen (but not peptide) bonds;GO:0046914//transition metal ion binding;GO:0098772//molecular function regulator;GO:0004857//enzyme inhibitor activity;GO:0030234//en…	GO:0043227//membrane-bounded organelle;GO:0044424//intracellular part;GO:0005623//cell;GO:0044464//cell part;GO:0005737//cytoplasm;GO:0043229//intracellular organelle;GO:0005622//intracellular;GO:0043226//organelle;GO:0043231//intracellular membrane-bounded organelle;GO:0030427//site of polarized growth;GO:0044444//cytoplasmic part
Pscit15760	4	1	1.074	1.038	0.655	0.657	0.681	1.03733	0.664333	-0.6429	5.053e-05		33.1174	32.0271	20.9444	39.4994	28.3248	gtr-1	1863	CZR59681.1	glutathione reductase [Phialocephala subalpina]	sp|Q873E8|GSHR_NEUCR	Glutathione reductase OS=Neurospora crassa (strain ATCC 24698 / 74-OR23-1A / CBS 708.71 / DSM 1257 / FGSC 987) GN=gtr-1 PE=3 SV=1	--	--	--	K00383//glutathione reductase (NADPH) [EC:1.8.1.7]	mbe:MBM_04960	ko00480//Glutathione metabolism//Metabolism of other amino acids//Metabolism	GO:0042221//response to chemical;GO:0098754//detoxification;GO:0009987//cellular process;GO:0050896//response to stimulus;GO:0042592//homeostatic process;GO:0044710//single-organism metabolic process;GO:0019725//cellular homeostasis;GO:0006790//sulfur compound metabolic process;GO:0008152//metabolic process;GO:0061687//detoxification of inorganic compound;GO:0044699//single-organism process;GO:00…	GO:0003824//catalytic activity;GO:0005488//binding;GO:0043169//cation binding;GO:1901265//nucleoside phosphate binding;GO:1901363//heterocyclic compound binding;GO:0046914//transition metal ion binding;GO:0036094//small molecule binding;GO:0043167//ion binding;GO:0016723//oxidoreductase activity, oxidizing metal ions, NAD or NADP as acceptor;GO:0097159//organic cyclic compound binding;GO:0000166/…	-
Pscit13139	4	1	1.029	1.019	0.744	0.723	0.785	1.016	0.750667	-0.436656	0.000287993		1403.26	1220.31	1062.45	1009.21	1525.53	Rbm3	1283	XP_008086394.1	RNA-binding, RBD [Glarea lozoyensis ATCC 20868]	sp|Q925G0|RBM3_RAT	RNA-binding protein 3 OS=Rattus norvegicus GN=Rbm3 PE=1 SV=2	Hs5803137	KOG0118	FOG: RRM domain	--	--	--	-	GO:0097159//organic cyclic compound binding;GO:0005488//binding	-
Pscit11962	4	1	0.998	1.059	0.421	0.535	0.382	1.019	0.446	-1.19204	0.00120529		1.6095	2.5945	2.538	1.4842	2.3343	fbaA	1613	OBT41111.1	fructose-bisphosphate aldolase 1 [Pseudogymnoascus sp. WSF 3629]	sp|Q9HGY9|ALF_ASPOR	Fructose-bisphosphate aldolase OS=Aspergillus oryzae (strain ATCC 42149 / RIB 40) GN=fbaA PE=2 SV=2	YKL060c	KOG4153	Fructose 1,6-bisphosphate aldolase	K01624//fructose-bisphosphate aldolase, class II [EC:4.1.2.13]	ssl:SS1G_06561	ko01200//Carbon metabolism//Global and Overview//Metabolism;ko01230//Biosynthesis of amino acids//Global and Overview//Metabolism;ko00010//Glycolysis / Gluconeogenesis//Carbohydrate metabolism//Metabolism;ko00051//Fructose and mannose metabolism//Carbohydrate metabolism//Metabolism;ko00680//Methane metabolism//Energy metabolism//Metabolism;ko00030//Pentose phosphate pathway//Carbohydrate metaboli…	GO:0071704//organic substance metabolic process;GO:0043436//oxoacid metabolic process;GO:0044237//cellular metabolic process;GO:0044699//single-organism process;GO:0006090//pyruvate metabolic process;GO:0044238//primary metabolic process;GO:0019752//carboxylic acid metabolic process;GO:0006082//organic acid metabolic process;GO:0008152//metabolic process;GO:0032787//monocarboxylic acid metabolic …	GO:0016830//carbon-carbon lyase activity;GO:0043169//cation binding;GO:0046914//transition metal ion binding;GO:0005488//binding;GO:0003824//catalytic activity;GO:0016832//aldehyde-lyase activity;GO:0016829//lyase activity;GO:0046872//metal ion binding;GO:0043167//ion binding	-
Pscit02507	4	1	1.072	1.147	0.51	0.544	0.512	1.073	0.522	-1.03953	8.76819e-05		3595.44	3170.99	2850.56	2324.47	2396.05	FOXG_03074	1136	XP_008083548.1	Aldolase [Glarea lozoyensis ATCC 20868]	sp|J9MJK9|TAL1_FUSO4	Transaldolase OS=Fusarium oxysporum f. sp. lycopersici (strain 4287 / CBS 123668 / FGSC 9935 / NRRL 34936) GN=FOXG_03074 PE=1 SV=1	SPCC1020.06c	KOG2772	Transaldolase	K00616//transaldolase [EC:2.2.1.2]	mbe:MBM_09374	ko01200//Carbon metabolism//Global and Overview//Metabolism;ko01230//Biosynthesis of amino acids//Global and Overview//Metabolism;ko00030//Pentose phosphate pathway//Carbohydrate metabolism//Metabolism	GO:0019362//pyridine nucleotide metabolic process;GO:0006807//nitrogen compound metabolic process;GO:0009117//nucleotide metabolic process;GO:0006732//coenzyme metabolic process;GO:0046496//nicotinamide nucleotide metabolic process;GO:0006739//NADP metabolic process;GO:0006753//nucleoside phosphate metabolic process;GO:0055086//nucleobase-containing small molecule metabolic process;GO:0006725//ce…	GO:0016744//transferase activity, transferring aldehyde or ketonic groups;GO:0003824//catalytic activity;GO:0016740//transferase activity	GO:0005622//intracellular;GO:0044464//cell part;GO:0005623//cell;GO:0044424//intracellular part
Pscit03856	4	1	1.012	1.215	0.461	0.413	0.471	1.07567	0.448333	-1.26259	0.000312063		57.156	47.8683	33.9388	32.154	56.9914	hxkA	2028	XP_001549109.1	hexokinase [Botrytis cinerea B05.10]	sp|P80581|HXK_EMENI	Hexokinase OS=Emericella nidulans (strain FGSC A4 / ATCC 38163 / CBS 112.46 / NRRL 194 / M139) GN=hxkA PE=1 SV=2	YGL253w	KOG1369	Hexokinase	K00844//hexokinase [EC:2.7.1.1]	ssl:SS1G_01273	ko01200//Carbon metabolism//Global and Overview//Metabolism;ko00500//Starch and sucrose metabolism//Carbohydrate metabolism//Metabolism;ko00520//Amino sugar and nucleotide sugar metabolism//Carbohydrate metabolism//Metabolism;ko00010//Glycolysis / Gluconeogenesis//Carbohydrate metabolism//Metabolism;ko00051//Fructose and mannose metabolism//Carbohydrate metabolism//Metabolism;ko00052//Galactose m…	GO:0005996//monosaccharide metabolic process;GO:0044723//single-organism carbohydrate metabolic process;GO:0006793//phosphorus metabolic process;GO:0006082//organic acid metabolic process;GO:0005975//carbohydrate metabolic process;GO:0008152//metabolic process;GO:0044281//small molecule metabolic process;GO:0006796//phosphate-containing compound metabolic process;GO:0019318//hexose metabolic proc…	GO:0016740//transferase activity;GO:0016772//transferase activity, transferring phosphorus-containing groups;GO:0097367//carbohydrate derivative binding;GO:0032550//purine ribonucleoside binding;GO:0016773//phosphotransferase activity, alcohol group as acceptor;GO:0097159//organic cyclic compound binding;GO:0032549//ribonucleoside binding;GO:0005488//binding;GO:1901363//heterocyclic compound bind…	GO:0005623//cell;GO:0043229//intracellular organelle;GO:0043231//intracellular membrane-bounded organelle;GO:0005737//cytoplasm;GO:0044464//cell part;GO:0043227//membrane-bounded organelle;GO:0044444//cytoplasmic part;GO:0005622//intracellular;GO:0044424//intracellular part;GO:0043226//organelle
Pscit13671	4	1	0.951	0.858	0.378	0.332	0.366	0.936333	0.358667	-1.38438	8.72648e-05		261.412	264.863	259.419	171.658	227.234	ndk1	954	XP_003711050.1	nucleoside diphosphate kinase [Magnaporthe oryzae 70-15]	sp|Q7Z8P9|NDK_ASPFU	Nucleoside diphosphate kinase OS=Neosartorya fumigata (strain ATCC MYA-4609 / Af293 / CBS 101355 / FGSC A1100) GN=ndk1 PE=3 SV=1	7302087	KOG0888	Nucleoside diphosphate kinase	K00940//nucleoside-diphosphate kinase [EC:2.7.4.6]	mgr:MGG_08622	ko00230//Purine metabolism//Nucleotide metabolism//Metabolism;ko00240//Pyrimidine metabolism//Nucleotide metabolism//Metabolism	GO:0009058//biosynthetic process;GO:0044711//single-organism biosynthetic process;GO:0044238//primary metabolic process;GO:0006796//phosphate-containing compound metabolic process;GO:0006793//phosphorus metabolic process;GO:1901360//organic cyclic compound metabolic process;GO:0019637//organophosphate metabolic process;GO:0044763//single-organism cellular process;GO:0009117//nucleotide metabolic …	-	GO:0044424//intracellular part;GO:0005623//cell;GO:0044464//cell part;GO:0005622//intracellular
Pscit08261	4	1	1.076	1.161	0.555	0.515	0.595	1.079	0.555	-0.959135	0.00037668		2.5839	5.4011	3.6574	4.8553	5.7247	SMAC_09309	1714	CZR60803.1	probable adenylosuccinate synthase [Phialocephala subalpina]	sp|D1ZRH0|PURA_SORMK	Adenylosuccinate synthetase OS=Sordaria macrospora (strain ATCC MYA-333 / DSM 997 / K(L3346) / K-hell) GN=SMAC_09309 PE=3 SV=1	SPAC144.03	KOG1355	Adenylosuccinate synthase	K01939//adenylosuccinate synthase [EC:6.3.4.4]	mbe:MBM_05290	ko00230//Purine metabolism//Nucleotide metabolism//Metabolism;ko00250//Alanine, aspartate and glutamate metabolism//Amino acid metabolism//Metabolism	GO:0006164//purine nucleotide biosynthetic process;GO:0044711//single-organism biosynthetic process;GO:0009260//ribonucleotide biosynthetic process;GO:0071704//organic substance metabolic process;GO:1901564//organonitrogen compound metabolic process;GO:0009165//nucleotide biosynthetic process;GO:0008152//metabolic process;GO:1901362//organic cyclic compound biosynthetic process;GO:0009259//ribonu…	GO:0003824//catalytic activity;GO:0097159//organic cyclic compound binding;GO:0032549//ribonucleoside binding;GO:0043167//ion binding;GO:1901363//heterocyclic compound binding;GO:0016874//ligase activity;GO:0097367//carbohydrate derivative binding;GO:0043169//cation binding;GO:0001882//nucleoside binding;GO:0036094//small molecule binding;GO:0046872//metal ion binding;GO:0016879//ligase activity,…	GO:0005737//cytoplasm;GO:0044424//intracellular part;GO:0044464//cell part;GO:0005623//cell;GO:0005622//intracellular
Pscit07974	4	1	0.99	0.93	0.684	0.661	0.841	0.973333	0.728667	-0.417675	0.0199238		331.68	347.754	394.119	431.824	385.931	grp78	2473	CZR52456.1	dnaK-type molecular chaperone BiP [Phialocephala subalpina]	sp|P78695|GRP78_NEUCR	78 kDa glucose-regulated protein homolog OS=Neurospora crassa (strain ATCC 24698 / 74-OR23-1A / CBS 708.71 / DSM 1257 / FGSC 987) GN=grp78 PE=3 SV=3	SPAC22A12.15c	KOG0100	Molecular chaperones GRP78/BiP/KAR2, HSP70 superfamily	K09490//heat shock 70kDa protein 5	bfu:BC1G_04390	ko04141//Protein processing in endoplasmic reticulum//Folding, sorting and degradation//Genetic Information Processing;ko03060//Protein export//Folding, sorting and degradation//Genetic Information Processing	GO:0070727//cellular macromolecule localization;GO:0006508//proteolysis;GO:0051603//proteolysis involved in cellular protein catabolic process;GO:0051649//establishment of localization in cell;GO:0035966//response to topologically incorrect protein;GO:0009057//macromolecule catabolic process;GO:1902578//single-organism localization;GO:0071704//organic substance metabolic process;GO:0006950//respo…	GO:0016787//hydrolase activity;GO:0005515//protein binding;GO:0032549//ribonucleoside binding;GO:0097159//organic cyclic compound binding;GO:0097367//carbohydrate derivative binding;GO:0001883//purine nucleoside binding;GO:0017111//nucleoside-triphosphatase activity;GO:0016462//pyrophosphatase activity;GO:0016818//hydrolase activity, acting on acid anhydrides, in phosphorus-containing anhydrides;…	GO:0012505//endomembrane system;GO:0005737//cytoplasm;GO:0044444//cytoplasmic part;GO:0031090//organelle membrane;GO:0005622//intracellular;GO:0005623//cell;GO:0044424//intracellular part;GO:0043229//intracellular organelle;GO:0005783//endoplasmic reticulum;GO:0043231//intracellular membrane-bounded organelle;GO:0016020//membrane;GO:0043233//organelle lumen;GO:0044464//cell part;GO:0070013//intra…
Pscit09410	4	1	0.763	0.771	0.739	0.613	0.747	0.844667	0.699667	-0.271714	0.167011		302.908	430.733	469.308	701.736	364.035	tif-6	2025	XP_008077528.1	Pentein [Glarea lozoyensis ATCC 20868]	sp|Q7S2W6|IF6_NEUCR	Eukaryotic translation initiation factor 6 OS=Neurospora crassa (strain ATCC 24698 / 74-OR23-1A / CBS 708.71 / DSM 1257 / FGSC 987) GN=tif-6 PE=3 SV=1	YPR016c	KOG3185	Translation initiation factor 6 (eIF-6)	K03264//translation initiation factor 6	mbe:MBM_01952	ko03008//Ribosome biogenesis in eukaryotes//Translation//Genetic Information Processing	-	-	-
Pscit07994	4	1	0.961	1.141	0.54	0.575	0.695	1.034	0.603333	-0.777209	0.00413818		85.7513	88.7144	78.2881	70.6198	86.8841	pip	1130	CZR54623.1	probable proline iminopeptidase [Phialocephala subalpina]	sp|O83041|PIP_LEPBY	Probable proline iminopeptidase OS=Leptolyngbya boryana GN=pip PE=3 SV=1	--	--	--	K01259//proline iminopeptidase [EC:3.4.11.5]	ela:UCREL1_10837	ko00330//Arginine and proline metabolism//Amino acid metabolism//Metabolism	GO:0044238//primary metabolic process;GO:0008152//metabolic process;GO:0019538//protein metabolic process;GO:0043170//macromolecule metabolic process;GO:0071704//organic substance metabolic process	GO:0003824//catalytic activity;GO:0016787//hydrolase activity	GO:0005622//intracellular;GO:0044424//intracellular part;GO:0005623//cell;GO:0044464//cell part
Pscit06585	5	1	1.103	1.061	1.043	1.054	1.108	1.05467	1.06833	0.0185748	0.715404		14.7069	12.4866	9.6165	12.6759	15.4264	--	2082	CCU79266.1	familial paroxysmal dyskinesia/FPD1 [Blumeria graminis f. sp. hordei DH14]	--	--	--	--	--	--	--	--	-	-	-
Pscit15472	5	1	0.986	0.955	0.845	0.956	0.824	0.980333	0.875	-0.163989	0.0732192		762.986	683.665	639.989	562.95	765.614	gel4	2166	CZT00849.1	probable GAS1 Glycophospholipid-anchored surface glycoprotein [Rhynchosporium agropyri]	sp|P0C956|GEL4_ASPFU	1,3-beta-glucanosyltransferase gel4 OS=Neosartorya fumigata (strain ATCC MYA-4609 / Af293 / CBS 101355 / FGSC A1100) GN=gel4 PE=3 SV=1	--	--	--	--	--	--	GO:0008152//metabolic process;GO:0044238//primary metabolic process	GO:0016787//hydrolase activity;GO:0003824//catalytic activity	GO:0031224//intrinsic component of membrane;GO:0044425//membrane part;GO:0016020//membrane
Pscit11328	5	1	0.967	1.005	0.869	0.89	0.931	0.990667	0.896667	-0.143828	0.0132201		48.1274	55.4816	52.9862	76.4687	66.79	Esd	1136	KIN05972.1	carbohydrate esterase family 1 protein [Oidiodendron maius Zn]	sp|B0BNE5|ESTD_RAT	S-formylglutathione hydrolase OS=Rattus norvegicus GN=Esd PE=2 SV=1	Hs20547663	KOG3101	Esterase D	K01070//S-formylglutathione hydrolase [EC:3.1.2.12]	ssl:SS1G_07306	ko01200//Carbon metabolism//Global and Overview//Metabolism;ko00680//Methane metabolism//Energy metabolism//Metabolism	GO:0044699//single-organism process;GO:0044282//small molecule catabolic process;GO:0044712//single-organism catabolic process;GO:0044710//single-organism metabolic process;GO:0008152//metabolic process;GO:0044281//small molecule metabolic process;GO:0009056//catabolic process	GO:0003824//catalytic activity;GO:0016787//hydrolase activity;GO:0016788//hydrolase activity, acting on ester bonds;GO:0016790//thiolester hydrolase activity	-
Pscit06593	5	1	0.978	1.135	1.128	1.297	1.184	1.03767	1.203	0.213294	0.0744695		0.0736	0.1223	0.3084	0.1099	0.22	csgA	1037	XP_018185729.1	short-chain dehydrogenase-like protein [Xylona heveae TC161]	sp|P21158|CSGA_MYXXA	C-factor OS=Myxococcus xanthus GN=csgA PE=1 SV=1	CE25799	KOG1611	Predicted short chain-type dehydrogenase	--	--	--	-	-	-
Pscit16725	5	1	0.95	0.972	1.092	1.005	0.998	0.974	1.03167	0.0829832	0.15484		138.185	157.605	128.818	103.547	122.057	rib5	867	XP_007296459.1	riboflavin synthase alpha chain [Marssonina brunnea f. sp. 'multigermtubi' MB_m1]	sp|Q9Y7P0|RISA_SCHPO	Riboflavin synthase OS=Schizosaccharomyces pombe (strain 972 / ATCC 24843) GN=rib5 PE=1 SV=1	--	--	--	K00793//riboflavin synthase [EC:2.5.1.9]	mbe:MBM_08570	ko00740//Riboflavin metabolism//Metabolism of cofactors and vitamins//Metabolism	GO:0008152//metabolic process;GO:0006807//nitrogen compound metabolic process;GO:0071704//organic substance metabolic process;GO:0034641//cellular nitrogen compound metabolic process;GO:0046483//heterocycle metabolic process;GO:0044710//single-organism metabolic process;GO:0006766//vitamin metabolic process;GO:1901564//organonitrogen compound metabolic process;GO:0042726//flavin-containing compou…	GO:0003824//catalytic activity	GO:0005622//intracellular;GO:0043226//organelle;GO:0044464//cell part;GO:0043229//intracellular organelle;GO:0005737//cytoplasm;GO:0044424//intracellular part;GO:0043231//intracellular membrane-bounded organelle;GO:0044444//cytoplasmic part;GO:0043227//membrane-bounded organelle;GO:0005623//cell
Pscit12234	5	1	1.103	1.109	0.982	0.996	1.142	1.07067	1.04	-0.0419259	0.633056		0.0863	0.172	0.0578	0.2706	0.1161	glkA	4423	XP_008085588.1	Actin-like ATPase [Glarea lozoyensis ATCC 20868]	sp|Q92407|HXKG_ASPNG	Glucokinase OS=Aspergillus niger GN=glkA PE=1 SV=1	YCL040w	KOG1369	Hexokinase	K00844//hexokinase [EC:2.7.1.1]	bfu:BC1G_12178	ko01200//Carbon metabolism//Global and Overview//Metabolism;ko00500//Starch and sucrose metabolism//Carbohydrate metabolism//Metabolism;ko00520//Amino sugar and nucleotide sugar metabolism//Carbohydrate metabolism//Metabolism;ko00010//Glycolysis / Gluconeogenesis//Carbohydrate metabolism//Metabolism;ko00051//Fructose and mannose metabolism//Carbohydrate metabolism//Metabolism;ko00052//Galactose m…	GO:0032787//monocarboxylic acid metabolic process;GO:0043436//oxoacid metabolic process;GO:0044238//primary metabolic process;GO:0006793//phosphorus metabolic process;GO:0005996//monosaccharide metabolic process;GO:0019752//carboxylic acid metabolic process;GO:0044281//small molecule metabolic process;GO:0044710//single-organism metabolic process;GO:0008152//metabolic process;GO:0016310//phosphor…	GO:0032549//ribonucleoside binding;GO:1901363//heterocyclic compound binding;GO:0003824//catalytic activity;GO:0004396//hexokinase activity;GO:0097159//organic cyclic compound binding;GO:0032550//purine ribonucleoside binding;GO:0036094//small molecule binding;GO:0019200//carbohydrate kinase activity;GO:0001882//nucleoside binding;GO:0016740//transferase activity;GO:0016772//transferase activity,…	GO:0043227//membrane-bounded organelle;GO:0005737//cytoplasm;GO:0043229//intracellular organelle;GO:0044444//cytoplasmic part;GO:0005623//cell;GO:0044464//cell part;GO:0043226//organelle;GO:0005622//intracellular;GO:0044424//intracellular part;GO:0043231//intracellular membrane-bounded organelle
Pscit02060	5	1	1.052	0.854	0.929	0.827	0.905	0.968667	0.887	-0.127066	0.301033		79.6879	77.0506	70.3933	47.3291	49.8018	rntB	1055	CZR61255.1	related to ribonucleases [Phialocephala subalpina]	sp|P10281|RNT2_ASPOR	Ribonuclease T2 OS=Aspergillus oryzae (strain ATCC 42149 / RIB 40) GN=rntB PE=1 SV=2	YPL123c	KOG1642	Ribonuclease, T2 family	K01166//ribonuclease T2 [EC:3.1.27.1]	mbe:MBM_04414	--	-	-	-
Pscit16838	5	1	0.826	0.879	0.94	0.898	1.089	0.901667	0.975667	0.113794	0.386343		20.2148	24.5994	17.6655	11.0061	13.3198	SED4	3936	XP_008084503.1	Subtilisin-like protein [Glarea lozoyensis ATCC 20868]	sp|D4D9U2|SED4_TRIVH	Probable tripeptidyl-peptidase SED4 OS=Trichophyton verrucosum (strain HKI 0517) GN=SED4 PE=3 SV=2	--	--	--	K01279//tripeptidyl-peptidase I [EC:3.4.14.9]	ssl:SS1G_04958	--	-	GO:0003824//catalytic activity;GO:0016787//hydrolase activity;GO:0008233//peptidase activity	-
Pscit15285	5	1	1.021	1.084	1.015	1.029	0.977	1.035	1.007	-0.0395671	0.399278		14.4453	11.5165	9.7398	18.1473	15.602	phy	2384	CZT09226.1	related to 3-phytase precursor [Rhynchosporium commune]	sp|O66037|PHYT_BACSD	3-phytase OS=Bacillus sp. (strain DS11) GN=phy PE=1 SV=1	--	--	--	K01083//3-phytase [EC:3.1.3.8]	fgr:FGSG_05062	ko00562//Inositol phosphate metabolism//Carbohydrate metabolism//Metabolism	-	-	-
Pscit06552	5	1	0.551	0.759	0.783	0.746	1.077	0.77	0.868667	0.173944	0.54712		29.7415	71.713	66.9562	52.9218	78.4118	atp-2	1733	CZR53648.1	related to branching enzyme (be1) [Phialocephala subalpina]	sp|P23704|ATPB_NEUCR	ATP synthase subunit beta, mitochondrial OS=Neurospora crassa (strain ATCC 24698 / 74-OR23-1A / CBS 708.71 / DSM 1257 / FGSC 987) GN=atp-2 PE=2 SV=1	SPAC222.12c	KOG1350	F0F1-type ATP synthase, beta subunit	K02133//F-type H+-transporting ATPase subunit beta [EC:3.6.3.14]	ssl:SS1G_07793	ko00190//Oxidative phosphorylation//Energy metabolism//Metabolism	GO:0009199//ribonucleoside triphosphate metabolic process;GO:0098662//inorganic cation transmembrane transport;GO:1901137//carbohydrate derivative biosynthetic process;GO:0044237//cellular metabolic process;GO:0006810//transport;GO:0044281//small molecule metabolic process;GO:0006812//cation transport;GO:0044710//single-organism metabolic process;GO:0006807//nitrogen compound metabolic process;GO…	GO:0016820//hydrolase activity, acting on acid anhydrides, catalyzing transmembrane movement of substances;GO:0042626//ATPase activity, coupled to transmembrane movement of substances;GO:0097367//carbohydrate derivative binding;GO:0015075//ion transmembrane transporter activity;GO:0022804//active transmembrane transporter activity;GO:0017111//nucleoside-triphosphatase activity;GO:0036094//small m…	GO:0043234//protein complex;GO:0016469//proton-transporting two-sector ATPase complex;GO:0044425//membrane part;GO:0098796//membrane protein complex;GO:0033178//proton-transporting two-sector ATPase complex, catalytic domain;GO:0016020//membrane;GO:0032991//macromolecular complex
Pscit12987	5	1	0.941	0.89	1.132	1.028	1.129	0.943667	1.09633	0.216337	0.0314631		1.5791	2.5756	2.1732	2.1049	2.1909	CYB2	1354	OAL52143.1	FMN-dependent alpha-hydroxy acid dehydrogenase [Pyrenochaeta sp. DS3sAY3a]	sp|P09437|CYB2_HANAN	Cytochrome b2, mitochondrial OS=Hansenula anomala GN=CYB2 PE=1 SV=2	YML054c_2	KOG0538	Glycolate oxidase	--	--	--	-	-	-
Pscit04634	5	1	1.056	0.958	1.288	1.212	1.113	1.00467	1.20433	0.261518	0.0239298		1.6341	2.4672	1.9912	1.9961	1.3319	--	514	CZR50598.1	uncharacterized protein PAC_00472 [Phialocephala subalpina]	--	--	--	--	--	--	--	--	GO:0052048//interaction with host via secreted substance involved in symbiotic interaction;GO:0044046//interaction with host via substance released outside of symbiont;GO:0044707//single-multicellular organism process;GO:0032501//multicellular organismal process;GO:0051701//interaction with host;GO:0044767//single-organism developmental process;GO:0032502//developmental process;GO:0007275//multic…	-	-
Pscit03029	5	1	1.043	1.043	0.974	1.022	0.987	1.02867	0.994333	-0.0489741	0.165892		15.9673	13.653	11.0253	9.7361	11.8111	caeA	1932	XP_018066546.1	alpha/beta-hydrolase [Phialocephala scopiformis]	sp|P9WHR3|CAEA_MYCTU	Carboxylesterase A OS=Mycobacterium tuberculosis (strain ATCC 25618 / H37Rv) GN=caeA PE=1 SV=1	--	--	--	--	--	--	-	-	-
Pscit10410	5	1	1.008	0.971	1.12	0.91	0.989	0.993	1.00633	0.0192426	0.880841		0	0	0	0	0	cdc73	1583	CCD47459.1	similar to pol II transcription elongation factor subunit Cdc73 [Botrytis cinerea T4]	sp|Q9UUE7|CDC73_SCHPO	Cell division control protein 73 OS=Schizosaccharomyces pombe (strain 972 / ATCC 24843) GN=cdc73 PE=3 SV=1	SPBC17G9.02c	KOG3786	RNA polymerase II assessory factor Cdc73p	K15175//parafibromin	ssl:SS1G_07727	--	GO:0009987//cellular process;GO:0080090//regulation of primary metabolic process;GO:0033044//regulation of chromosome organization;GO:0044271//cellular nitrogen compound biosynthetic process;GO:0006355//regulation of transcription, DNA-templated;GO:0097659//nucleic acid-templated transcription;GO:0009059//macromolecule biosynthetic process;GO:0044237//cellular metabolic process;GO:0060255//regula…	GO:0005488//binding;GO:0001076//transcription factor activity, RNA polymerase II transcription factor binding;GO:0000988//transcription factor activity, protein binding;GO:0000989//transcription factor activity, transcription factor binding	GO:0044464//cell part;GO:0043229//intracellular organelle;GO:0005623//cell;GO:0043226//organelle;GO:0043231//intracellular membrane-bounded organelle;GO:0032991//macromolecular complex;GO:0044446//intracellular organelle part;GO:0005622//intracellular;GO:0043227//membrane-bounded organelle;GO:0005634//nucleus;GO:0044422//organelle part;GO:0044424//intracellular part
Pscit03397	5	1	0.972	1.006	0.942	1.105	1.187	0.992667	1.078	0.118976	0.322489		6.8063	3.7385	3.1478	3.8635	4.5553	BCHE	2154	CZR62789.1	related to cholinesterase precursor [Phialocephala subalpina]	sp|P06276|CHLE_HUMAN	Cholinesterase OS=Homo sapiens GN=BCHE PE=1 SV=1	Hs4557351	KOG4389	Acetylcholinesterase/Butyrylcholinesterase	--	--	--	-	-	-
Pscit12386	5	1	0.975	0.959	1.108	1.101	1.036	0.978	1.08167	0.14535	0.0151357		28.5182	37.0521	31.1739	21.4486	23.1773	vma7	2134	XP_008087405.1	E set [Glarea lozoyensis ATCC 20868]	sp|A6RRW0|VATF_BOTFB	V-type proton ATPase subunit F OS=Botryotinia fuckeliana (strain B05.10) GN=vma7 PE=3 SV=1	YGR020c	KOG3432	Vacuolar H+-ATPase V1 sector, subunit F	K02151//V-type H+-transporting ATPase subunit F	bfu:BC1G_02987	ko00190//Oxidative phosphorylation//Energy metabolism//Metabolism;ko04145//Phagosome//Transport and catabolism//Cellular Processes	GO:1902600//hydrogen ion transmembrane transport;GO:0051234//establishment of localization;GO:0051179//localization;GO:0055085//transmembrane transport;GO:0015672//monovalent inorganic cation transport;GO:0044765//single-organism transport;GO:0044763//single-organism cellular process;GO:0098660//inorganic ion transmembrane transport;GO:0098662//inorganic cation transmembrane transport;GO:1902578/…	GO:0022890//inorganic cation transmembrane transporter activity;GO:0022857//transmembrane transporter activity;GO:0015077//monovalent inorganic cation transmembrane transporter activity;GO:0015078//hydrogen ion transmembrane transporter activity;GO:0005215//transporter activity;GO:0022891//substrate-specific transmembrane transporter activity;GO:0008324//cation transmembrane transporter activity;…	GO:0032991//macromolecular complex;GO:0016020//membrane;GO:0005622//intracellular;GO:0033176//proton-transporting V-type ATPase complex;GO:0098796//membrane protein complex;GO:0044425//membrane part;GO:0016469//proton-transporting two-sector ATPase complex;GO:0005623//cell;GO:0005737//cytoplasm;GO:0044444//cytoplasmic part;GO:0044464//cell part;GO:0044424//intracellular part;GO:0043234//protein c…
Pscit01214	5	1	0.86	0.773	1.024	0.909	0.715	0.877667	0.882667	0.0081956	0.997811		124.678	132.184	99.7123	143.821	113.079	txl1	1122	XP_007290439.1	thioredoxin [Marssonina brunnea f. sp. 'multigermtubi' MB_m1]	sp|Q9USR1|TXL1_SCHPO	Thioredoxin-like protein 1 OS=Schizosaccharomyces pombe (strain 972 / ATCC 24843) GN=txl1 PE=3 SV=1	SPBC577.08c	KOG0908	Thioredoxin-like protein	--	--	--	GO:0009987//cellular process;GO:0008152//metabolic process;GO:0044763//single-organism cellular process;GO:0019725//cellular homeostasis;GO:0044710//single-organism metabolic process;GO:0065008//regulation of biological quality;GO:0044699//single-organism process;GO:0065007//biological regulation;GO:0042592//homeostatic process	GO:0003824//catalytic activity;GO:0015036//disulfide oxidoreductase activity;GO:0016667//oxidoreductase activity, acting on a sulfur group of donors;GO:0016491//oxidoreductase activity	-
Pscit00253	5	1	1.003	1.056	0.855	0.856	0.91	1.01967	0.873667	-0.222943	0.00468849		1831.27	1797.64	2103.01	1759.02	1969.61	eglC	2233	XP_001816626.1	glucan endo-1,3-beta-glucosidase eglC [Aspergillus oryzae RIB40]	sp|Q2UUZ1|EGLC_ASPOR	Probable glucan endo-1,3-beta-glucosidase eglC OS=Aspergillus oryzae (strain ATCC 42149 / RIB 40) GN=eglC PE=3 SV=1	--	--	--	K01199//glucan endo-1,3-beta-D-glucosidase [EC:3.2.1.39]	aor:AOR_1_198184	ko00500//Starch and sucrose metabolism//Carbohydrate metabolism//Metabolism	GO:0044238//primary metabolic process;GO:0008152//metabolic process	GO:0003824//catalytic activity	GO:0016020//membrane
Pscit09013	5	1	0.982	0.99	1.049	1.162	1.149	0.990667	1.12	0.177027	0.0206768		0.3205	0.4657	0.7719	0.4187	0.4789	gatA	1906	CCD44619.1	similar to amidase [Botrytis cinerea T4]	sp|Q3ZYM5|GATA_DEHMC	Glutamyl-tRNA(Gln) amidotransferase subunit A OS=Dehalococcoides mccartyi (strain CBDB1) GN=gatA PE=3 SV=1	SPAC869.01	KOG1211	Amidases	K01426//amidase [EC:3.5.1.4]	bfu:BC1G_09997	ko00380//Tryptophan metabolism//Amino acid metabolism//Metabolism;ko00330//Arginine and proline metabolism//Amino acid metabolism//Metabolism;ko00360//Phenylalanine metabolism//Amino acid metabolism//Metabolism	-	GO:0003824//catalytic activity;GO:0016879//ligase activity, forming carbon-nitrogen bonds;GO:0016874//ligase activity	-
Pscit10031	5	1	1.009	0.734	1.121	0.993	1.054	0.914333	1.056	0.207818	0.236807		0.29	0.7386	0.7775	0.4619	0.3467	pyr4	3949	CZR65532.1	related to stress response protein rds1p [Phialocephala subalpina]	sp|Q4D3W2|PYRD_TRYCC	Dihydroorotate dehydrogenase (fumarate) OS=Trypanosoma cruzi (strain CL Brener) GN=pyr4 PE=1 SV=1	--	--	--	--	--	--	-	-	-
Pscit06075	5	1	0.761	0.898	1.065	0.992	1.117	0.886333	1.058	0.255418	0.103313		0.265	0	0.222	0.0659	0.132	SCPB	1729	XP_018075234.1	alpha/beta-hydrolase [Phialocephala scopiformis]	sp|Q5J6J2|SCPB_TRIRU	Carboxypeptidase S1 homolog B OS=Trichophyton rubrum GN=SCPB PE=1 SV=1	YBR139w	KOG1282	Serine carboxypeptidases (lysosomal cathepsin A)	K01288//carboxypeptidase D [EC:3.4.16.6]	ang:ANI_1_658034	--	GO:0071704//organic substance metabolic process;GO:0043170//macromolecule metabolic process;GO:0008152//metabolic process;GO:0044238//primary metabolic process;GO:0019538//protein metabolic process	GO:0003824//catalytic activity	-
Pscit15133	5	1	0.949	0.942	0.967	1.226	1.125	0.963667	1.106	0.198745	0.137106		9.5632	13.8055	20.8908	39.5927	14.5092	--	1038	AQA29233.1	putative effector 30 [Passalora fulva]	--	--	--	--	--	--	--	--	-	-	-
Pscit14618	5	1	1.114	1.018	1.031	1.011	1.115	1.044	1.05233	0.01147	0.86421		3.4287	5.1918	4.7983	5.1791	4.3697	APX5	1893	XP_014173690.1	L-ascorbate oxidase [Grosmannia clavigera kw1407]	sp|Q7XZP5|APX5_ARATH	L-ascorbate peroxidase 5, peroxisomal OS=Arabidopsis thaliana GN=APX5 PE=2 SV=2	--	--	--	--	--	--	-	-	-
Pscit05499	5	1	1.058	1.08	1.048	1.156	1.124	1.046	1.10933	0.0848101	0.190591		8.3845	10.1239	8.4213	7.3126	13.2312	sol5	1785	CZS88180.1	related to 6-hydroxy-d-nicotine oxidase [Rhynchosporium commune]	sp|D7UQ40|SOL5_ALTSO	Bifunctional solanapyrone synthase OS=Alternaria solani GN=sol5 PE=1 SV=1	At2g19500	KOG1231	Proteins containing the FAD binding domain	--	--	--	-	GO:0016614//oxidoreductase activity, acting on CH-OH group of donors;GO:0016491//oxidoreductase activity;GO:0003824//catalytic activity	-
Pscit15401	5	1	1.061	1.009	1.124	1.145	1.059	1.02333	1.10933	0.116417	0.0545905		2.7918	2.969	2.749	3.1078	2.6347	--	1559	XP_018067061.1	glycoside hydrolase [Phialocephala scopiformis]	--	--	--	--	--	--	--	--	GO:0008152//metabolic process;GO:0044238//primary metabolic process	GO:0016787//hydrolase activity;GO:0016798//hydrolase activity, acting on glycosyl bonds;GO:0003824//catalytic activity	-
Pscit13953	5	1	1.061	1.076	1.16	1.112	1.184	1.04567	1.152	0.139718	0.0289144		486.409	515.787	618.946	442.352	359.007	crf1	6172	XP_008078165.1	Concanavalin A-like lectins/glucanase [Glarea lozoyensis ATCC 20868]	sp|Q4WI46|CRF2_ASPFU	Probable glycosidase crf2 OS=Neosartorya fumigata (strain ATCC MYA-4609 / Af293 / CBS 101355 / FGSC A1100) GN=crf1 PE=1 SV=1	At3g09370	KOG0048	Transcription factor, Myb superfamily	--	--	--	GO:0071840//cellular component organization or biogenesis;GO:0006030//chitin metabolic process;GO:0016043//cellular component organization;GO:0009987//cellular process;GO:0071555//cell wall organization;GO:0006807//nitrogen compound metabolic process;GO:0071554//cell wall organization or biogenesis;GO:1901564//organonitrogen compound metabolic process;GO:0044238//primary metabolic process;GO:0071…	GO:0016798//hydrolase activity, acting on glycosyl bonds;GO:0003824//catalytic activity;GO:0016740//transferase activity;GO:0005488//binding;GO:0016787//hydrolase activity	GO:0030312//external encapsulating structure;GO:0071944//cell periphery;GO:0005618//cell wall;GO:0005623//cell;GO:0044464//cell part
Pscit10657	5	1	1.019	1.015	1.161	1.18	1.204	1.01133	1.18167	0.224565	0.000202796		620.191	646.245	721.069	644.047	628.705	pdiA	1933	XP_018076619.1	disulfide isomeras-like protein [Phialocephala scopiformis]	sp|P55059|PDI_HUMIN	Protein disulfide-isomerase OS=Humicola insolens PE=1 SV=1	SPAC1F5.02	KOG0190	Protein disulfide isomerase (prolyl 4-hydroxylase beta subunit)	K09580//protein disulfide-isomerase A1 [EC:5.3.4.1]	bfu:BC1G_02223	ko04141//Protein processing in endoplasmic reticulum//Folding, sorting and degradation//Genetic Information Processing	GO:0044699//single-organism process;GO:0044260//cellular macromolecule metabolic process;GO:0065008//regulation of biological quality;GO:0009987//cellular process;GO:0044237//cellular metabolic process;GO:0043170//macromolecule metabolic process;GO:0044238//primary metabolic process;GO:0019538//protein metabolic process;GO:0008152//metabolic process;GO:0019725//cellular homeostasis;GO:0044267//ce…	GO:0003824//catalytic activity	GO:0043227//membrane-bounded organelle;GO:0043229//intracellular organelle;GO:0044424//intracellular part;GO:0044464//cell part;GO:0005622//intracellular;GO:0043226//organelle;GO:0043231//intracellular membrane-bounded organelle;GO:0005623//cell
Pscit09438	5	1	1.098	0.798	1.11	1.132	1.147	0.965333	1.12967	0.226798	0.156388		71.205	61.7849	50.7989	103.533	108.144	smn1	3556	XP_007295893.1	serine-threonine rich protein [Marssonina brunnea f. sp. 'multigermtubi' MB_m1]	sp|Q09808|SMN1_SCHPO	Survival motor neuron-like protein 1 OS=Schizosaccharomyces pombe (strain 972 / ATCC 24843) GN=smn1 PE=1 SV=1	SPAC2G11.08c	KOG4327	mRNA splicing protein SMN (survival motor neuron)	--	--	--	-	-	-
Pscit05216	5	1	1.127	1.035	1.038	0.973	1.081	1.054	1.03067	-0.032297	0.662915		0.1172	0.0973	0.1472	0.0875	0.5252	lap2	2607	CZR67051.1	related to aminopeptidase Y precursor, vacuolar [Phialocephala subalpina]	sp|Q4WFX9|LAP2_ASPFU	Probable leucine aminopeptidase 2 OS=Neosartorya fumigata (strain ATCC MYA-4609 / Af293 / CBS 101355 / FGSC A1100) GN=lap2 PE=3 SV=2	YBR286w	KOG2195	Transferrin receptor and related proteins containing the protease-associated (PA) domain	--	--	--	-	GO:0016787//hydrolase activity;GO:0003824//catalytic activity	-
Pscit12569	5	1	0.908	0.749	0.981	1.038	1.168	0.885667	1.06233	0.262401	0.133836		937.294	1003.35	1019.86	1244.8	1170.69	htb1	1084	XP_018064946.1	histone-fold-containing protein [Phialocephala scopiformis]	sp|A1CJ09|H2B_ASPCL	Histone H2B OS=Aspergillus clavatus (strain ATCC 1007 / CBS 513.65 / DSM 816 / NCTC 3887 / NRRL 1) GN=htb1 PE=3 SV=1	YDR224c	KOG1744	Histone H2B	K11252//histone H2B	mbe:MBM_06883	--	GO:0071824//protein-DNA complex subunit organization;GO:0034728//nucleosome organization;GO:0071822//protein complex subunit organization;GO:0051276//chromosome organization;GO:0006325//chromatin organization;GO:0016043//cellular component organization;GO:0009987//cellular process;GO:0006996//organelle organization;GO:0043933//macromolecular complex subunit organization;GO:0071840//cellular compo…	GO:0005488//binding;GO:0046983//protein dimerization activity;GO:1901363//heterocyclic compound binding;GO:0003676//nucleic acid binding;GO:0005515//protein binding;GO:0097159//organic cyclic compound binding	GO:0044427//chromosomal part;GO:0044422//organelle part;GO:0044464//cell part;GO:0043232//intracellular non-membrane-bounded organelle;GO:0005694//chromosome;GO:0043228//non-membrane-bounded organelle;GO:0044424//intracellular part;GO:0044446//intracellular organelle part;GO:0043231//intracellular membrane-bounded organelle;GO:0005622//intracellular;GO:0043227//membrane-bounded organelle;GO:00007…
Pscit06592	5	1	0.978	1.135	1.128	1.297	1.184	1.03767	1.203	0.213294	0.0744695		0.1546	0	0.1295	0.1154	0	csgA	988	XP_018185729.1	short-chain dehydrogenase-like protein [Xylona heveae TC161]	sp|P21158|CSGA_MYXXA	C-factor OS=Myxococcus xanthus GN=csgA PE=1 SV=1	CE25799	KOG1611	Predicted short chain-type dehydrogenase	--	--	--	-	-	-
Pscit06058	5	1	1.057	1.138	0.873	0.939	0.89	1.065	0.900667	-0.241788	0.0183557		16.8385	13.7981	12.0085	6.8575	31.9328	agdA	3782	XP_008076017.1	(Trans)glycosidase [Glarea lozoyensis ATCC 20868]	sp|Q12558|AGLU_ASPOR	Alpha-glucosidase OS=Aspergillus oryzae (strain ATCC 42149 / RIB 40) GN=agdA PE=2 SV=1	SPAPB24D3.10c	KOG1065	Maltase glucoamylase and related hydrolases, glycosyl hydrolase family 31	K01187//alpha-glucosidase [EC:3.2.1.20]	bfu:BC1G_12859	ko00500//Starch and sucrose metabolism//Carbohydrate metabolism//Metabolism;ko00052//Galactose metabolism//Carbohydrate metabolism//Metabolism	GO:0044238//primary metabolic process;GO:0008152//metabolic process	GO:0003824//catalytic activity;GO:0016798//hydrolase activity, acting on glycosyl bonds;GO:0005488//binding;GO:0016787//hydrolase activity	-
Pscit06618	5	1	1.105	1.057	1.213	1.151	1.269	1.054	1.211	0.200324	0.0262738		0.1258	0.2926	0.1687	0.1503	0.1128	ache	3034	CZR56831.1	related to acetylcholinesterase precursor [Phialocephala subalpina]	sp|P04058|ACES_TORCA	Acetylcholinesterase OS=Torpedo californica GN=ache PE=1 SV=2	Hs4557351	KOG4389	Acetylcholinesterase/Butyrylcholinesterase	--	--	--	-	-	-
Pscit07718	5	1	0.886	0.899	0.918	0.913	0.97	0.928333	0.933667	0.00826466	0.880964		1.2621	4.3113	2.6673	4.8607	5.2076	ctsD	2662	CZT13057.1	related to aspartic proteinase, pepstatin-sensitive [Rhynchosporium commune]	sp|Q4WNV0|CTSD_ASPFU	Aspartic-type endopeptidase ctsD OS=Neosartorya fumigata (strain ATCC MYA-4609 / Af293 / CBS 101355 / FGSC A1100) GN=ctsD PE=1 SV=1	7300253	KOG1339	Aspartyl protease	--	--	--	-	-	-
Pscit00497	5	1	1.133	1.061	0.797	0.883	1.06	1.06467	0.913333	-0.221188	0.154942		77.0346	68.2727	58.7887	68.1264	70.5881	DCW1	2372	CZR66648.1	probable mannan endo-1,6-alpha-mannosidase DCW1 precursor [Phialocephala subalpina]	sp|P36091|DCW1_YEAST	Mannan endo-1,6-alpha-mannosidase DCW1 OS=Saccharomyces cerevisiae (strain ATCC 204508 / S288c) GN=DCW1 PE=1 SV=1	--	--	--	K08257//mannan endo-1,6-alpha-mannosidase [EC:3.2.1.101]	mbe:MBM_08387	--	GO:0008152//metabolic process	GO:0003824//catalytic activity;GO:0016798//hydrolase activity, acting on glycosyl bonds;GO:0016787//hydrolase activity	-
Pscit01496	5	1	0.98	0.923	0.838	0.905	1.004	0.967667	0.915667	-0.0796877	0.375503		3.3688	2.8347	4.4024	1.4082	3.9933	xynD	1700	XP_018074394.1	glycoside hydrolase/deacetylase [Phialocephala scopiformis]	sp|P54865|XYND_CELFI	Bifunctional xylanase/deacetylase OS=Cellulomonas fimi GN=xynD PE=1 SV=1	--	--	--	--	--	--	-	GO:0005488//binding	-
Pscit14154	5	1	1.058	1.094	1.207	1.179	1.104	1.05067	1.16333	0.14696	0.0528782		2.7508	2.4418	2.3838	1.5224	2.6929	gel3	1610	KIN01733.1	glycoside hydrolase family 72 protein [Oidiodendron maius Zn]	sp|P0C955|GEL3_ASPFU	1,3-beta-glucanosyltransferase gel3 OS=Neosartorya fumigata (strain ATCC MYA-4609 / Af293 / CBS 101355 / FGSC A1100) GN=gel3 PE=3 SV=1	--	--	--	--	--	--	GO:0044238//primary metabolic process;GO:0008152//metabolic process	GO:0016787//hydrolase activity;GO:0003824//catalytic activity	GO:0031224//intrinsic component of membrane;GO:0044425//membrane part;GO:0016020//membrane
Pscit01737	5	1	0.923	0.854	1.017	0.938	1.014	0.925667	0.989667	0.0964499	0.265044		171.452	164.09	134.369	138.278	148.104	asl1	1451	KFX47233.1	Alkali-sensitive linkage protein 1 [Talaromyces marneffei PM1]	sp|Q09788|ASL1_SCHPO	Alkali-sensitive linkage protein 1 OS=Schizosaccharomyces pombe (strain 972 / ATCC 24843) GN=asl1 PE=1 SV=1	--	--	--	--	--	--	-	-	-
Pscit14114	5	1	0.937	1	0.804	0.724	0.929	0.979	0.819	-0.257445	0.0721213		59.0931	60.1646	50.7943	29.4591	42.7666	PH0854	743	XP_001587206.1	Brt1 [Sclerotinia sclerotiorum 1980]	sp|O58584|Y854_PYRHO	RutC family protein PH0854 OS=Pyrococcus horikoshii (strain ATCC 700860 / DSM 12428 / JCM 9974 / NBRC 100139 / OT-3) GN=PH0854 PE=1 SV=2	SPBC2G2.04c	KOG2317	Putative translation initiation inhibitor UK114/IBM1	--	--	--	-	GO:0003824//catalytic activity	-
Pscit17022	5	1	0.963	0.808	1.033	0.899	1.045	0.923667	0.992333	0.103453	0.417696		338.752	249.922	182.09	258.149	421.068	FAS2	6071	CCD55622.1	similar to fatty acid synthase [Botrytis cinerea T4]	sp|P15368|FAS2_PENPA	Fatty acid synthase subunit alpha OS=Penicillium patulum GN=FAS2 PE=3 SV=1	--	--	--	K00667//fatty acid synthase subunit alpha, fungi type [EC:2.3.1.86]	bfu:BC1G_14055	ko01212//Fatty acid metabolism//Global and Overview//Metabolism;ko00061//Fatty acid biosynthesis//Lipid metabolism//Metabolism	GO:0046394//carboxylic acid biosynthetic process;GO:0044255//cellular lipid metabolic process;GO:1901576//organic substance biosynthetic process;GO:0006631//fatty acid metabolic process;GO:0044710//single-organism metabolic process;GO:0016053//organic acid biosynthetic process;GO:0006633//fatty acid biosynthetic process;GO:0071704//organic substance metabolic process;GO:0032787//monocarboxylic ac…	GO:0016746//transferase activity, transferring acyl groups;GO:0005488//binding;GO:0016772//transferase activity, transferring phosphorus-containing groups;GO:0043169//cation binding;GO:0016747//transferase activity, transferring acyl groups other than amino-acyl groups;GO:0016740//transferase activity;GO:0016780//phosphotransferase activity, for other substituted phosphate groups;GO:0003824//cata…	GO:0043234//protein complex;GO:0044424//intracellular part;GO:0005622//intracellular;GO:0005623//cell;GO:0043229//intracellular organelle;GO:0043226//organelle;GO:0043227//membrane-bounded organelle;GO:0044464//cell part;GO:0044444//cytoplasmic part;GO:0032991//macromolecular complex;GO:0043231//intracellular membrane-bounded organelle;GO:0005737//cytoplasm
Pscit07682	5	1	0.99	1.063	1.274	1.243	1.139	1.01767	1.21867	0.260038	0.0114873		0.7803	2.561	2.9882	1.3591	1.7767	PCH_Pc12g07500	2055	CZR50931.1	related to mutanase [Phialocephala subalpina]	sp|B6GX22|MU71A_PENCW	Mutanase Pc12g07500 OS=Penicillium chrysogenum (strain ATCC 28089 / DSM 1075 / Wisconsin 54-1255) GN=PCH_Pc12g07500 PE=1 SV=1	--	--	--	--	--	--	-	-	-
Pscit14794	5	1	1.033	1.127	1.106	1.137	1.015	1.05333	1.086	0.044062	0.568456		312.87	279.5	225.768	157.883	305.648	pgmA	1951	XP_018062360.1	phosphoglucomutase-like protein [Phialocephala scopiformis]	sp|Q4WY53|PGM_ASPFU	Phosphoglucomutase OS=Neosartorya fumigata (strain ATCC MYA-4609 / Af293 / CBS 101355 / FGSC A1100) GN=pgmA PE=3 SV=1	YMR105c	KOG0625	Phosphoglucomutase	K01835//phosphoglucomutase [EC:5.4.2.2]	mbe:MBM_08593	ko00500//Starch and sucrose metabolism//Carbohydrate metabolism//Metabolism;ko00230//Purine metabolism//Nucleotide metabolism//Metabolism;ko00520//Amino sugar and nucleotide sugar metabolism//Carbohydrate metabolism//Metabolism;ko00010//Glycolysis / Gluconeogenesis//Carbohydrate metabolism//Metabolism;ko00052//Galactose metabolism//Carbohydrate metabolism//Metabolism;ko00030//Pentose phosphate pa…	-	GO:0016853//isomerase activity;GO:0003824//catalytic activity;GO:0016866//intramolecular transferase activity	-
Pscit10032	5	1	1.009	0.734	1.121	0.993	1.054	0.914333	1.056	0.207818	0.236807		0.3788	0.5794	0.4843	1.0864	0.8937	pyr4	3830	CZR65532.1	related to stress response protein rds1p [Phialocephala subalpina]	sp|Q4D3W2|PYRD_TRYCC	Dihydroorotate dehydrogenase (fumarate) OS=Trypanosoma cruzi (strain CL Brener) GN=pyr4 PE=1 SV=1	--	--	--	--	--	--	-	-	-
Pscit09026	5	1	1.037	0.982	1.242	1.162	1.128	1.00633	1.17733	0.226415	0.00872618		0.8437	1.4013	1.2369	2.2044	2.3639	--	362	CZS98193.1	related to berberine bridge enzyme [Rhynchosporium commune]	--	--	--	--	--	--	--	--	GO:0044710//single-organism metabolic process;GO:0008152//metabolic process;GO:0044699//single-organism process	GO:1901363//heterocyclic compound binding;GO:0016491//oxidoreductase activity;GO:1901265//nucleoside phosphate binding;GO:0003824//catalytic activity;GO:0097159//organic cyclic compound binding;GO:0005488//binding;GO:0036094//small molecule binding;GO:0016614//oxidoreductase activity, acting on CH-OH group of donors;GO:0016616//oxidoreductase activity, acting on the CH-OH group of donors, NAD or …	-
Pscit04008	5	1	0.952	0.898	0.94	0.959	0.964	0.95	0.954333	0.00656575	0.872984		159.633	151.818	97.8516	158.276	116.601	--	1093	CZR65292.1	uncharacterized protein PAC_15192 [Phialocephala subalpina]	--	--	--	--	--	--	--	--	-	-	-
Pscit00620	5	1	0.992	1.006	0.916	0.974	0.926	0.999333	0.938667	-0.090353	0.0312357		28.5893	27.2374	22.1151	19.7426	22.6537	ggt1	3173	XP_008082161.1	N-terminal nucleophile aminohydrolases (Ntn hydrolases) [Glarea lozoyensis ATCC 20868]	sp|Q9US04|GGT1_SCHPO	Gamma-glutamyltranspeptidase 1 OS=Schizosaccharomyces pombe (strain 972 / ATCC 24843) GN=ggt1 PE=2 SV=1	SPAC664.09	KOG2410	Gamma-glutamyltransferase	K00681//gamma-glutamyltranspeptidase / glutathione hydrolase [EC:2.3.2.2 3.4.19.13]	bfu:BC1G_07620	ko00460//Cyanoamino acid metabolism//Metabolism of other amino acids//Metabolism;ko00480//Glutathione metabolism//Metabolism of other amino acids//Metabolism;ko00430//Taurine and hypotaurine metabolism//Metabolism of other amino acids//Metabolism	GO:0006790//sulfur compound metabolic process;GO:0009987//cellular process;GO:0044237//cellular metabolic process;GO:0008152//metabolic process	GO:0003824//catalytic activity	-
Pscit03067	5	1	0.952	1.049	0.894	0.978	0.934	1.00033	0.935333	-0.0969283	0.153694		132.522	113.866	69.7724	46.519	51.6465	EPHX2	1278	XP_018067413.1	alpha/beta-hydrolase [Phialocephala scopiformis]	sp|P34913|HYES_HUMAN	Bifunctional epoxide hydrolase 2 OS=Homo sapiens GN=EPHX2 PE=1 SV=2	Hs14743830_2	KOG4178	Soluble epoxide hydrolase	--	--	--	-	-	-
Pscit16744	5	1	1.105	0.906	0.982	1.042	0.993	1.00367	1.00567	0.00287199	0.938463		76.9915	69.8997	51.0858	63.3367	91.3152	--	2051	XP_008076231.1	Acid protease [Glarea lozoyensis ATCC 20868]	--	--	--	--	--	--	--	--	-	-	-
Pscit08156	5	1	0.716	0.75	0.809	0.868	0.854	0.822	0.843667	0.0375347	0.747366		1.4765	0.2335	1.178	1.5746	2.7316	--	1086	CRG84128.1	Genome polyprotein [Talaromyces islandicus]	--	--	--	--	--	--	--	--	-	-	-
Pscit00063	5	1	1.073	1.115	1.095	0.982	0.999	1.06267	1.02533	-0.0515961	0.482788		11.5297	13.014	11.4804	11.2351	11.7603	AMI1	2212	XP_018390398.1	amidase family protein [Alternaria alternata]	sp|Q9FR37|AMI1_ARATH	Amidase 1 OS=Arabidopsis thaliana GN=AMI1 PE=1 SV=1	At1g08980	KOG1211	Amidases	--	--	--	-	-	-
Pscit00726	5	1	1.224	0.629	0.841	0.828	0.895	0.951	0.854667	-0.154083	0.740584		31.7315	43.6152	36.6563	56.1891	47.197	--	1054	CAK42519.1	unnamed protein product [Aspergillus niger]	--	--	--	--	--	--	--	--	-	-	-
Pscit04294	5	1	0.931	0.995	1.228	1.154	1.121	0.975333	1.16767	0.259661	0.00709635		2.3359	1.4715	2.3616	0.7215	2.2265	pep1	948	CZR62848.1	probable aspartic proteinase precursor [Phialocephala subalpina]	sp|Q06902|PEPA_ASPOR	Aspartic protease pep1 OS=Aspergillus oryzae (strain ATCC 42149 / RIB 40) GN=pep1 PE=1 SV=2	CE09540	KOG1339	Aspartyl protease	K06004//aspergillopepsin I [EC:3.4.23.18]	bfu:BC1G_07521	--	GO:0008152//metabolic process;GO:0019538//protein metabolic process;GO:0043170//macromolecule metabolic process;GO:0071704//organic substance metabolic process;GO:0044238//primary metabolic process	GO:0003824//catalytic activity;GO:0016787//hydrolase activity	-
Pscit10409	5	1	0.916	0.964	1.092	1.038	1.066	0.96	1.06533	0.150199	0.0235625		263.89	227.837	287.946	184.457	410.373	OPSB	1974	CZR55794.1	related to acid proteinase PEPI precursor [Phialocephala subalpina]	sp|D4DFT3|OPSB_TRIVH	Probable aspartic-type endopeptidase OPSB OS=Trichophyton verrucosum (strain HKI 0517) GN=OPSB PE=3 SV=1	YIL015w	KOG1339	Aspartyl protease	--	--	--	-	GO:0016787//hydrolase activity;GO:0003824//catalytic activity	-
Pscit05317	5	1	1.029	0.984	0.923	0.88	0.744	1.00433	0.849	-0.242402	0.0613007		689.823	597.045	565.804	517.144	627.068	pep2	1500	CZT42661.1	aspartic proteinase, pepstatin-sensitive [Rhynchosporium secalis]	sp|O42630|CARP_ASPFU	Vacuolar protease A OS=Neosartorya fumigata (strain ATCC MYA-4609 / Af293 / CBS 101355 / FGSC A1100) GN=pep2 PE=2 SV=1	YPL154c	KOG1339	Aspartyl protease	K01381//saccharopepsin [EC:3.4.23.25]	mbe:MBM_06769	--	GO:0071704//organic substance metabolic process;GO:0043170//macromolecule metabolic process;GO:0044238//primary metabolic process;GO:0008152//metabolic process;GO:0019538//protein metabolic process	GO:0003824//catalytic activity;GO:0016787//hydrolase activity	-
Pscit15744	5	1	0.99	1.091	1.161	1.245	1.278	1.027	1.228	0.257874	0.013169		113.162	115.767	104.917	70.5844	86.1809	YMR099C	1498	CZR66433.1	related to P.ciliare possible apospory-associated protein [Phialocephala subalpina]	sp|Q03161|YMY9_YEAST	Glucose-6-phosphate 1-epimerase OS=Saccharomyces cerevisiae (strain ATCC 204508 / S288c) GN=YMR099C PE=1 SV=1	--	--	--	K01792//glucose-6-phosphate 1-epimerase [EC:5.1.3.15]	mbe:MBM_05272	ko00010//Glycolysis / Gluconeogenesis//Carbohydrate metabolism//Metabolism	GO:0008152//metabolic process;GO:0044238//primary metabolic process	GO:0005488//binding;GO:0003824//catalytic activity;GO:0016853//isomerase activity	GO:0005622//intracellular;GO:0005623//cell;GO:0044464//cell part;GO:0044424//intracellular part
Pscit12469	5	1	0.955	0.958	0.923	0.932	1.034	0.971	0.963	-0.0119355	0.822783		3.9891	4.0788	4.4141	3.5	5.3489	noeK	5130	CZR55922.1	probable phosphomannomutase [Phialocephala subalpina]	sp|P55356|NOEK_RHISN	Phosphomannomutase OS=Rhizobium sp. (strain NGR234) GN=noeK PE=3 SV=1	At5g17530	KOG1220	Phosphoglucomutase/phosphomannomutase	K01840//phosphomannomutase [EC:5.4.2.8]	mbe:MBM_04436	ko00520//Amino sugar and nucleotide sugar metabolism//Carbohydrate metabolism//Metabolism;ko00051//Fructose and mannose metabolism//Carbohydrate metabolism//Metabolism	GO:0044238//primary metabolic process;GO:0008152//metabolic process	GO:0005488//binding;GO:0043167//ion binding;GO:0016866//intramolecular transferase activity;GO:0043169//cation binding;GO:0016853//isomerase activity;GO:0003824//catalytic activity	-
Pscit02947	5	1	1.004	0.93	1.166	1.189	1.159	0.978	1.17133	0.260245	0.00225679		1.569	1.7372	1.5334	1.3664	1.4653	--	584	KKY33388.1	hypothetical protein UCDDA912_g06611 [Diaporthe ampelina]	--	--	--	--	--	--	--	--	-	-	-
Pscit16807	5	1	0.857	1.057	0.835	0.905	0.865	0.971333	0.868333	-0.161718	0.179526		196.671	172.301	132.532	163.299	168.267	katG	2420	XP_007800249.1	Catalase-peroxidase [Endocarpon pusillum Z07020]	sp|B2ASU5|KATG_PODAN	Catalase-peroxidase OS=Podospora anserina (strain S / ATCC MYA-4624 / DSM 980 / FGSC 10383) GN=katG PE=3 SV=1	--	--	--	K03782//catalase-peroxidase [EC:1.11.1.21]	mbe:MBM_04531	ko00380//Tryptophan metabolism//Amino acid metabolism//Metabolism;ko00360//Phenylalanine metabolism//Amino acid metabolism//Metabolism	-	-	-
Pscit11981	5	1	1.055	1.088	1.042	1.256	1.23	1.04767	1.176	0.166708	0.153041		17.0167	14.9527	12.0261	28.5925	18.6769	uap2	1234	CZR62080.1	related to cold sensitive U2 snRNA supressor [Phialocephala subalpina]	sp|O43120|UAP2_SCHPO	Splicing factor U2AF-associated protein 2 OS=Schizosaccharomyces pombe (strain 972 / ATCC 24843) GN=uap2 PE=1 SV=1	SPBC1289.02c	KOG1548	Transcription elongation factor TAT-SF1	K13093//HIV Tat-specific factor 1	ssl:SS1G_06737	--	-	GO:0097159//organic cyclic compound binding;GO:0005488//binding	-
Pscit04394	5	1	1.079	0.879	0.803	0.972	0.888	0.986	0.887667	-0.15157	0.268259		98.6442	108.381	96.9626	78.0207	119.774	SPAC824.07	884	XP_018076434.1	hydroxyacylglutathione hydrolase [Phialocephala scopiformis]	sp|Q9UT36|GLO21_SCHPO	Probable hydroxyacylglutathione hydrolase C824.07 OS=Schizosaccharomyces pombe (strain 972 / ATCC 24843) GN=SPAC824.07 PE=3 SV=1	SPAC824.07	KOG0813	Glyoxylase	K01069//hydroxyacylglutathione hydrolase [EC:3.1.2.6]	mbe:MBM_02806	ko00620//Pyruvate metabolism//Carbohydrate metabolism//Metabolism	GO:0006575//cellular modified amino acid metabolic process;GO:0043603//cellular amide metabolic process;GO:0006807//nitrogen compound metabolic process;GO:0071704//organic substance metabolic process;GO:0034641//cellular nitrogen compound metabolic process;GO:0044237//cellular metabolic process;GO:0006749//glutathione metabolic process;GO:0009987//cellular process;GO:0006518//peptide metabolic pr…	GO:0005488//binding;GO:0043169//cation binding;GO:0043167//ion binding;GO:0046914//transition metal ion binding;GO:0003824//catalytic activity;GO:0046872//metal ion binding	-
Pscit03915	5	1	1.063	1.092	1.06	1.039	1.078	1.05167	1.059	0.0100251	0.802705		3.2641	2.2661	1.9275	1.9972	1.719	exgA	1427	XP_018078861.1	1,3-beta glucanase [Phialocephala scopiformis]	sp|Q96V64|EXG_BLUGR	Glucan 1,3-beta-glucosidase OS=Blumeria graminis PE=3 SV=1	--	--	--	K01210//glucan 1,3-beta-glucosidase [EC:3.2.1.58]	ssl:SS1G_06037	ko00500//Starch and sucrose metabolism//Carbohydrate metabolism//Metabolism	GO:0008152//metabolic process;GO:0044238//primary metabolic process	GO:0003824//catalytic activity;GO:0016787//hydrolase activity	-
Pscit01571	5	1	1.012	0.936	1.158	1.094	1.125	0.982667	1.12567	0.196006	0.00968664		88.8772	127.76	167.793	132.165	97.7382	SNOG_13722	1409	CCD43517.1	protein related to plant expansins [Botrytis cinerea T4]	sp|O74238|SNP1_PHANO	Protein SnodProt1 OS=Phaeosphaeria nodorum (strain SN15 / ATCC MYA-4574 / FGSC 10173) GN=SNOG_13722 PE=2 SV=1	--	--	--	--	--	--	-	-	-
Pscit17130	5	1	0.89	0.796	0.903	0.917	1.056	0.895333	0.958667	0.0986044	0.443372		4.8498	6.2769	5.8559	7.6649	5.9971	vpl1	2283	OCL08123.1	class II peroxidase [Glonium stellatum]	sp|Q9UR19|VPL1_PLEER	Versatile peroxidase VPL1 OS=Pleurotus eryngii GN=vpl1 PE=1 SV=1	--	--	--	K00434//L-ascorbate peroxidase [EC:1.11.1.11]	ztr:MYCGRDRAFT_77793	ko00480//Glutathione metabolism//Metabolism of other amino acids//Metabolism;ko00053//Ascorbate and aldarate metabolism//Carbohydrate metabolism//Metabolism	-	-	-
Pscit06525	5	1	1.053	0.996	0.836	0.954	0.873	1.01633	0.887667	-0.195284	0.0331795		275.567	234.502	155.785	294.519	271.713	rps3	1084	CZR54477.1	probable S3 ribosomal protein [Phialocephala subalpina]	sp|O60128|RS3_SCHPO	40S ribosomal protein S3 OS=Schizosaccharomyces pombe (strain 972 / ATCC 24843) GN=rps3 PE=1 SV=1	SPBC16G5.14c	KOG3181	40S ribosomal protein S3	K02985//small subunit ribosomal protein S3e	bfu:BC1G_10191	ko03010//Ribosome//Translation//Genetic Information Processing	GO:0044237//cellular metabolic process;GO:0071704//organic substance metabolic process;GO:0009987//cellular process;GO:0050657//nucleic acid transport;GO:0009057//macromolecule catabolic process;GO:0051169//nuclear transport;GO:0046907//intracellular transport;GO:0044265//cellular macromolecule catabolic process;GO:0044260//cellular macromolecule metabolic process;GO:0006405//RNA export from nucl…	GO:0016787//hydrolase activity;GO:0005488//binding;GO:0005198//structural molecule activity;GO:0004520//endodeoxyribonuclease activity;GO:0016788//hydrolase activity, acting on ester bonds;GO:0004519//endonuclease activity;GO:0097159//organic cyclic compound binding;GO:0003824//catalytic activity;GO:0004536//deoxyribonuclease activity;GO:1901363//heterocyclic compound binding;GO:0004518//nuclease…	GO:0044422//organelle part;GO:1990904//ribonucleoprotein complex;GO:0030684//preribosome;GO:0043229//intracellular organelle;GO:0043228//non-membrane-bounded organelle;GO:0032991//macromolecular complex;GO:0044424//intracellular part;GO:0044446//intracellular organelle part;GO:0005622//intracellular;GO:0044444//cytoplasmic part;GO:0043232//intracellular non-membrane-bounded organelle;GO:0005737//…
Pscit14364	5	1	1.093	1.04	1.111	1.077	1.007	1.04433	1.065	0.0282712	0.642719		6.4451	8.1043	4.4221	12.2798	9.9512	acmsd	1244	KOC17566.1	2-amino-3-carboxymuconate-6-semialdehyde decarboxylase [Aspergillus flavus AF70]	sp|Q54LN9|ACMSD_DICDI	2-amino-3-carboxymuconate-6-semialdehyde decarboxylase OS=Dictyostelium discoideum GN=acmsd PE=3 SV=1	Hs21264328	KOG4245	Predicted metal-dependent hydrolase of the TIM-barrel fold	--	--	--	GO:0034654//nucleobase-containing compound biosynthetic process;GO:0016070//RNA metabolic process;GO:1901360//organic cyclic compound metabolic process;GO:0006351//transcription, DNA-templated;GO:0046483//heterocycle metabolic process;GO:0097659//nucleic acid-templated transcription;GO:0043170//macromolecule metabolic process;GO:0006139//nucleobase-containing compound metabolic process;GO:0019438…	GO:0005488//binding	-
Pscit12556	5	1	1.124	1.156	0.976	0.908	0.983	1.09333	0.955667	-0.194154	0.0595973		60.9957	59.4464	55.5041	74.5166	59.2227	XOG1	2177	XP_007297638.1	glucan 1,3-beta-glucosidase precursor [Marssonina brunnea f. sp. 'multigermtubi' MB_m1]	sp|P29717|EXG1_CANAL	Glucan 1,3-beta-glucosidase OS=Candida albicans (strain SC5314 / ATCC MYA-2876) GN=XOG1 PE=1 SV=4	--	--	--	K01210//glucan 1,3-beta-glucosidase [EC:3.2.1.58]	ssl:SS1G_05775	ko00500//Starch and sucrose metabolism//Carbohydrate metabolism//Metabolism	GO:0044238//primary metabolic process;GO:0008152//metabolic process	GO:0016787//hydrolase activity;GO:0003824//catalytic activity	-
Pscit09236	5	1	0.888	1.007	1.099	1.027	0.967	0.965	1.031	0.0954435	0.294064		11.1117	9.2763	14.4264	15.3496	15.584	TYR	3862	CZT13854.1	related to tyrosinase precursor (monophenol monooxygenase) [Rhynchosporium commune]	sp|Q92396|TYRO_PODAS	Tyrosinase OS=Podospora anserina GN=TYR PE=2 SV=1	--	--	--	K00505//tyrosinase [EC:1.14.18.1]	mbe:MBM_01261	ko00350//Tyrosine metabolism//Amino acid metabolism//Metabolism;ko00740//Riboflavin metabolism//Metabolism of cofactors and vitamins//Metabolism	-	-	-
Pscit14852	5	1	1.011	1.005	0.971	0.867	0.993	1.00533	0.943667	-0.0913247	0.197442		266.018	319.091	402.848	252.302	274.747	--	957	CZR56274.1	related to heatshock protein Hsp150 [Phialocephala subalpina]	--	--	--	--	--	--	--	--	-	-	-
Pscit15614	5	1	1.058	1.169	1.274	1.31	1.244	1.07567	1.276	0.246397	0.0228682		6.0045	7.413	8.4576	21.3007	12.7831	CHI1	1437	XP_008087684.1	(Trans)glycosidase [Glarea lozoyensis ATCC 20868]	sp|P32470|CHI1_APHAL	Chitinase 1 OS=Aphanocladium album GN=CHI1 PE=1 SV=2	--	--	--	K01183//chitinase [EC:3.2.1.14]	bfu:BC1G_11407	ko00520//Amino sugar and nucleotide sugar metabolism//Carbohydrate metabolism//Metabolism	GO:0009057//macromolecule catabolic process;GO:0006022//aminoglycan metabolic process;GO:0071704//organic substance metabolic process;GO:0006807//nitrogen compound metabolic process;GO:0008152//metabolic process;GO:1901575//organic substance catabolic process;GO:0043170//macromolecule metabolic process;GO:0006026//aminoglycan catabolic process;GO:1901136//carbohydrate derivative catabolic process…	GO:0004553//hydrolase activity, hydrolyzing O-glycosyl compounds;GO:0003824//catalytic activity;GO:0016798//hydrolase activity, acting on glycosyl bonds;GO:0016787//hydrolase activity	-
Pscit07630	5	1	0.847	0.984	0.941	1.059	0.911	0.943667	0.970333	0.0402031	0.704453		0.3476	0.3996	1.0303	0.2395	0.6592	ade1	2856	ESZ99319.1	phosphoribosylamine-glycine ligase [Sclerotinia borealis F-4128]	sp|P20772|PUR2_SCHPO	Bifunctional purine biosynthetic protein ADE1 OS=Schizosaccharomyces pombe (strain 972 / ATCC 24843) GN=ade1 PE=3 SV=1	SPBC405.01	KOG0237	Glycinamide ribonucleotide synthetase (GARS)/Aminoimidazole ribonucleotide synthetase (AIRS)	K11788//phosphoribosylamine--glycine ligase / phosphoribosylformylglycinamidine cyclo-ligase [EC:6.3.4.13 6.3.3.1]	ssl:SS1G_00306	ko00230//Purine metabolism//Nucleotide metabolism//Metabolism	GO:0006164//purine nucleotide biosynthetic process;GO:0009058//biosynthetic process;GO:0018130//heterocycle biosynthetic process;GO:0044271//cellular nitrogen compound biosynthetic process;GO:0009987//cellular process;GO:0055086//nucleobase-containing small molecule metabolic process;GO:0009126//purine nucleoside monophosphate metabolic process;GO:0009167//purine ribonucleoside monophosphate meta…	GO:0003824//catalytic activity;GO:0097367//carbohydrate derivative binding;GO:0032550//purine ribonucleoside binding;GO:0001883//purine nucleoside binding;GO:0043169//cation binding;GO:0016882//cyclo-ligase activity;GO:0043167//ion binding;GO:0036094//small molecule binding;GO:0016874//ligase activity;GO:0032549//ribonucleoside binding;GO:0016879//ligase activity, forming carbon-nitrogen bonds;GO…	GO:0005623//cell;GO:0044424//intracellular part;GO:0044444//cytoplasmic part;GO:0044464//cell part;GO:0005622//intracellular;GO:0005737//cytoplasm
Pscit02679	5	1	0.97	0.89	0.966	0.93	0.909	0.953333	0.935	-0.0280144	0.660675		4.6359	3.8496	4.1823	4.4921	3.4635	faeB-2	1713	CZR68888.1	related to feruloyl esterase B precursor [Phialocephala subalpina]	sp|B8NPT0|FAEB2_ASPFN	Probable feruloyl esterase B-2 OS=Aspergillus flavus (strain ATCC 200026 / FGSC A1120 / NRRL 3357 / JCM 12722 / SRRC 167) GN=faeB-2 PE=3 SV=1	--	--	--	--	--	--	-	-	-
Pscit12023	5	1	1.108	1.296	1.233	1.334	1.052	1.13467	1.20633	0.0883601	0.577906		0.0836	0.1851	0.1167	0.4575	0.0416	NAGLU	2741	KIN05699.1	glycoside hydrolase family 89 protein [Oidiodendron maius Zn]	sp|P54802|ANAG_HUMAN	Alpha-N-acetylglucosaminidase OS=Homo sapiens GN=NAGLU PE=1 SV=2	At5g13690	KOG2233	Alpha-N-acetylglucosaminidase	K01205//alpha-N-acetylglucosaminidase [EC:3.2.1.50]	nfi:NFIA_084910	ko00531//Glycosaminoglycan degradation//Glycan biosynthesis and metabolism//Metabolism	-	GO:0003824//catalytic activity;GO:0016787//hydrolase activity	-
Pscit14003	5	1	0.945	0.921	0.8	0.865	0.908	0.955333	0.857667	-0.155587	0.0698045		0.5275	0.8761	1.5467	1.0337	3.1529	Os04g0173800	1158	XP_018067623.1	carbohydrate-binding module family 18 protein [Phialocephala scopiformis]	sp|Q0JF21|AGI_ORYSJ	Lectin OS=Oryza sativa subsp. japonica GN=Os04g0173800 PE=1 SV=1	--	--	--	--	--	--	-	-	-
Pscit17330	5	1	1.031	0.914	0.837	0.864	0.879	0.981667	0.86	-0.190897	0.0279387		30.0274	36.7408	89.1666	12.6622	33.0557	xynD	1391	XP_013339997.1	carbohydrate esterase family 4 protein [Aureobasidium subglaciale EXF-2481]	sp|P54865|XYND_CELFI	Bifunctional xylanase/deacetylase OS=Cellulomonas fimi GN=xynD PE=1 SV=1	--	--	--	--	--	--	-	-	-
Pscit12268	5	1	1.124	1.147	1.03	1.071	1.032	1.09033	1.04433	-0.062187	0.405053		54.0929	50.5296	53.0695	42.3214	57.8554	APE3	2260	OCL04725.1	Zn-dependent exopeptidase [Glonium stellatum]	sp|P37302|APE3_YEAST	Aminopeptidase Y OS=Saccharomyces cerevisiae (strain ATCC 204508 / S288c) GN=APE3 PE=1 SV=1	YBR286w	KOG2195	Transferrin receptor and related proteins containing the protease-associated (PA) domain	K01264//aminopeptidase Y [EC:3.4.11.15]	ssl:SS1G_07901	--	GO:0008152//metabolic process;GO:0043170//macromolecule metabolic process;GO:0071704//organic substance metabolic process;GO:0019538//protein metabolic process;GO:0044238//primary metabolic process	GO:0016787//hydrolase activity;GO:0043167//ion binding;GO:0003824//catalytic activity;GO:0008238//exopeptidase activity;GO:0070011//peptidase activity, acting on L-amino acid peptides;GO:0005488//binding;GO:0043169//cation binding;GO:0008233//peptidase activity	-
Pscit11878	5	1	1.009	0.978	1.224	1.263	1.074	0.995667	1.187	0.253585	0.0264287		166.235	165.709	137.543	165.955	153.073	MGG_04626	2090	CZS94421.1	probable RIB4-6,7-dimethyl-8-ribityllumazine synthase [Rhynchosporium agropyri]	sp|Q9UVT8|RIB4_MAGO7	6,7-dimethyl-8-ribityllumazine synthase OS=Magnaporthe oryzae (strain 70-15 / ATCC MYA-4617 / FGSC 8958) GN=MGG_04626 PE=1 SV=1	SPBC409.13	KOG3243	6,7-dimethyl-8-ribityllumazine synthase	K00794//6,7-dimethyl-8-ribityllumazine synthase [EC:2.5.1.78]	ssl:SS1G_04679	ko00740//Riboflavin metabolism//Metabolism of cofactors and vitamins//Metabolism	GO:1901360//organic cyclic compound metabolic process;GO:0008152//metabolic process;GO:0006807//nitrogen compound metabolic process;GO:0044763//single-organism cellular process;GO:1901564//organonitrogen compound metabolic process;GO:0044281//small molecule metabolic process;GO:0034641//cellular nitrogen compound metabolic process;GO:0009987//cellular process;GO:0044237//cellular metabolic proces…	GO:0043167//ion binding;GO:0003824//catalytic activity;GO:0043168//anion binding;GO:0005488//binding	GO:0043227//membrane-bounded organelle;GO:0031970//organelle envelope lumen;GO:0044446//intracellular organelle part;GO:0005622//intracellular;GO:0005623//cell;GO:0043229//intracellular organelle;GO:0044422//organelle part;GO:0044464//cell part;GO:0043226//organelle;GO:0031975//envelope;GO:0044424//intracellular part;GO:0031967//organelle envelope;GO:0031974//membrane-enclosed lumen
Pscit09618	5	1	0.983	0.997	1.193	1.113	1.053	0.993333	1.11967	0.172719	0.0315122		12.1958	11.9686	11.05	25.423	11.0442	HEXO2	2686	CZR50444.1	probable beta-hexosaminidase alpha chain precursor [Phialocephala subalpina]	sp|Q9SYK0|HEXO2_ARATH	Beta-hexosaminidase 2 OS=Arabidopsis thaliana GN=HEXO2 PE=1 SV=1	At1g05590	KOG2499	Beta-N-acetylhexosaminidase	K12373//hexosaminidase [EC:3.2.1.52]	mbe:MBM_09279	ko00520//Amino sugar and nucleotide sugar metabolism//Carbohydrate metabolism//Metabolism;ko00511//Other glycan degradation//Glycan biosynthesis and metabolism//Metabolism;ko00603//Glycosphingolipid biosynthesis - globo series//Glycan biosynthesis and metabolism//Metabolism;ko00531//Glycosaminoglycan degradation//Glycan biosynthesis and metabolism//Metabolism	GO:0008152//metabolic process	GO:0016798//hydrolase activity, acting on glycosyl bonds;GO:0016787//hydrolase activity;GO:0003824//catalytic activity	-
Pscit16648	5	1	0.787	0.74	0.804	0.958	1.101	0.842333	0.954333	0.180102	0.387372		405.199	367.199	333.837	368.947	405.6	WSC3	2786	XP_007294675.1	WSC domain containing protein [Marssonina brunnea f. sp. 'multigermtubi' MB_m1]	sp|Q12215|WSC3_YEAST	Cell wall integrity and stress response component 3 OS=Saccharomyces cerevisiae (strain ATCC 204508 / S288c) GN=WSC3 PE=1 SV=1	--	--	--	K11244//cell wall integrity and stress response component	mbe:MBM_06786	ko04139//Regulation of mitophagy - yeast//Transport and catabolism//Cellular Processes;ko04011//MAPK signaling pathway - yeast//Signal transduction//Environmental Information Processing	-	-	-
Pscit00186	5	1	0.868	0.725	1.013	1.01	1.033	0.864333	1.01867	0.237022	0.137679		69.7714	68.2057	71.0576	92.7359	80.51	--	2643	XP_007291295.1	conserved glycine-rich protein [Marssonina brunnea f. sp. 'multigermtubi' MB_m1]	--	--	--	--	--	--	--	--	-	-	-
Pscit06272	5	1	0.926	0.908	1.027	0.894	0.78	0.944667	0.900333	-0.0693461	0.561976		1.212	1.5738	1.2923	2.2537	2.6507	YBT1	3465	CZR54303.1	related to bile acid transporter [Phialocephala subalpina]	sp|P32386|YBT1_YEAST	ATP-dependent bile acid permease OS=Saccharomyces cerevisiae (strain ATCC 204508 / S288c) GN=YBT1 PE=1 SV=2	YLL048c	KOG0054	Multidrug resistance-associated protein/mitoxantrone resistance protein, ABC superfamily	--	--	--	GO:0051179//localization;GO:0044699//single-organism process;GO:0044763//single-organism cellular process;GO:0009987//cellular process;GO:0051234//establishment of localization	GO:0015405//P-P-bond-hydrolysis-driven transmembrane transporter activity;GO:1901363//heterocyclic compound binding;GO:0016818//hydrolase activity, acting on acid anhydrides, in phosphorus-containing anhydrides;GO:0016817//hydrolase activity, acting on acid anhydrides;GO:0005488//binding;GO:0017111//nucleoside-triphosphatase activity;GO:0036094//small molecule binding;GO:0001882//nucleoside bindi…	GO:0016020//membrane;GO:0031224//intrinsic component of membrane;GO:0044425//membrane part
Pscit00262	5	1	0.927	1.192	1.057	1.29	1.212	1.03967	1.18633	0.190388	0.230306		0.7332	0.8263	0.5703	1.0556	0.7434	--	1458	--	--	--	--	--	--	--	--	--	--	-	-	-
Pscit07863	5	1	0.913	0.697	0.98	0.894	1.085	0.87	0.986333	0.18106	0.334311		0.5906	0.8408	1.1545	1.4276	1.3027	--	2715	XP_007297154.1	mucin-7 precursor [Marssonina brunnea f. sp. 'multigermtubi' MB_m1]	--	--	--	--	--	--	--	--	-	-	-
Pscit04150	5	1	1.045	0.991	1.193	1.078	1.302	1.012	1.191	0.234964	0.0482173		10.8655	9.956	8.8197	7.8592	4.4787	--	2038	GAA86272.1	similar to An15g00620 [Aspergillus kawachii IFO 4308]	--	--	--	--	--	--	--	--	-	-	-
Pscit13138	5	1	0.937	1.092	1.144	0.92	0.978	1.00967	1.014	0.00617857	0.981032		39.427	42.6861	56.65	40.9185	43.9354	SPBP35G2.12	918	CZR62891.1	probable MutT/nudix family protein [Phialocephala subalpina]	sp|Q9P791|YN8C_SCHPO	Uncharacterized Nudix hydrolase P35G2.12 OS=Schizosaccharomyces pombe (strain 972 / ATCC 24843) GN=SPBP35G2.12 PE=3 SV=1	SPBP35G2.12	KOG3041	Nucleoside diphosphate-sugar hydrolase of the MutT (NUDIX) family	K01515//ADP-ribose pyrophosphatase [EC:3.6.1.13]	bfu:BC1G_07853	ko00230//Purine metabolism//Nucleotide metabolism//Metabolism	GO:0008152//metabolic process;GO:0044237//cellular metabolic process;GO:0006796//phosphate-containing compound metabolic process;GO:0009987//cellular process;GO:0006793//phosphorus metabolic process	GO:0016817//hydrolase activity, acting on acid anhydrides;GO:0016818//hydrolase activity, acting on acid anhydrides, in phosphorus-containing anhydrides;GO:0016787//hydrolase activity;GO:0016462//pyrophosphatase activity;GO:0003824//catalytic activity	GO:0044444//cytoplasmic part;GO:0005623//cell;GO:0005737//cytoplasm;GO:0044464//cell part;GO:0044424//intracellular part;GO:0043226//organelle;GO:0043231//intracellular membrane-bounded organelle;GO:0043227//membrane-bounded organelle;GO:0043229//intracellular organelle;GO:0005622//intracellular
Pscit00803	5	1	0.834	0.86	0.822	0.775	0.893	0.898	0.83	-0.113604	0.328959		45.0435	42.4764	36.8716	35.9762	36.0061	SPAC3A11.10c	2375	XP_018062084.1	membrane dipeptidase-like protein [Phialocephala scopiformis]	sp|O14124|DPEH1_SCHPO	Uncharacterized dipeptidase C3A11.10c OS=Schizosaccharomyces pombe (strain 972 / ATCC 24843) GN=SPAC3A11.10c PE=1 SV=1	7301456	KOG4127	Renal dipeptidase	K01273//membrane dipeptidase [EC:3.4.13.19]	bfu:BC1G_06320	--	-	GO:0043167//ion binding;GO:0070011//peptidase activity, acting on L-amino acid peptides;GO:0008233//peptidase activity;GO:0016787//hydrolase activity;GO:0003824//catalytic activity;GO:0008238//exopeptidase activity;GO:0043169//cation binding;GO:0005488//binding	-
Pscit07769	5	1	0.927	1.192	1.057	1.29	1.212	1.03967	1.18633	0.190388	0.230306		1.4972	2.2276	3.3446	2.4681	1.7245	--	1224	--	--	--	--	--	--	--	--	--	--	-	-	-
Pscit10193	5	1	0.965	0.906	1.062	1.133	1.109	0.957	1.10133	0.20266	0.0151411		0.0625	0.5189	0.3141	0.2799	0.2801	pdh1	1222	XP_008082258.1	FAD/NAD(P)-binding protein [Glarea lozoyensis ATCC 20868]	sp|Q3L245|PDH1_LEUMG	Pyranose dehydrogenase 1 OS=Leucoagaricus meleagris GN=pdh1 PE=1 SV=1	7293011	KOG1238	Glucose dehydrogenase/choline dehydrogenase/mandelonitrile lyase (GMC oxidoreductase family)	K00108//choline dehydrogenase [EC:1.1.99.1]	val:VDBG_01005	ko00260//Glycine, serine and threonine metabolism//Amino acid metabolism//Metabolism	GO:0044699//single-organism process;GO:0008152//metabolic process;GO:0044710//single-organism metabolic process	GO:0016491//oxidoreductase activity;GO:0016614//oxidoreductase activity, acting on CH-OH group of donors;GO:0036094//small molecule binding;GO:0003824//catalytic activity;GO:0005488//binding;GO:0000166//nucleotide binding;GO:1901265//nucleoside phosphate binding;GO:1901363//heterocyclic compound binding;GO:0097159//organic cyclic compound binding	-
Pscit16797	5	1	0.933	1.005	0.861	0.817	0.861	0.979333	0.846333	-0.210574	0.00800007		128.484	148.938	154.415	120.886	118.347	ilvE	2442	CZT09942.1	related to branched-chain amino acid aminotransferase [Rhynchosporium commune]	sp|P54689|ILVE_HAEIN	Branched-chain-amino-acid aminotransferase OS=Haemophilus influenzae (strain ATCC 51907 / DSM 11121 / KW20 / Rd) GN=ilvE PE=3 SV=1	--	--	--	K00826//branched-chain amino acid aminotransferase [EC:2.6.1.42]	mbe:MBM_04870	ko01230//Biosynthesis of amino acids//Global and Overview//Metabolism;ko00270//Cysteine and methionine metabolism//Amino acid metabolism//Metabolism;ko00280//Valine, leucine and isoleucine degradation//Amino acid metabolism//Metabolism;ko01210//2-Oxocarboxylic acid metabolism//Global and Overview//Metabolism;ko00770//Pantothenate and CoA biosynthesis//Metabolism of cofactors and vitamins//Metabol…	GO:0044763//single-organism cellular process;GO:0044699//single-organism process;GO:0006082//organic acid metabolic process;GO:0008152//metabolic process;GO:1901564//organonitrogen compound metabolic process;GO:0044237//cellular metabolic process;GO:0044281//small molecule metabolic process;GO:0043436//oxoacid metabolic process;GO:0006807//nitrogen compound metabolic process;GO:0009987//cellular …	GO:0008483//transaminase activity;GO:0003824//catalytic activity;GO:0016740//transferase activity;GO:0016769//transferase activity, transferring nitrogenous groups	-
Pscit07325	5	1	0.97	1.023	0.974	0.988	1.031	0.997667	0.997667	0	0.998179		13.8683	20.5317	16.2693	39.3681	44.8291	--	2764	XP_007296402.1	eukaryotic aspartyl protease [Marssonina brunnea f. sp. 'multigermtubi' MB_m1]	--	--	--	--	--	--	--	--	-	-	-
Pscit14475	5	1	0.995	0.95	0.863	0.881	0.998	0.981667	0.914	-0.103039	0.20358		2.3436	2.8966	4.5658	3.2141	3.9498	--	1401	XP_018066191.1	GPI anchored cell wall protein-like protein [Phialocephala scopiformis]	--	--	--	--	--	--	--	--	-	-	-
Pscit01765	5	1	1.053	0.935	0.812	0.875	0.857	0.996	0.848	-0.232081	0.0174186		55.8462	51.2557	40.6797	53.8958	73.1435	pep1	2442	XP_018070860.1	aspartyl protease [Phialocephala scopiformis]	sp|B6HL60|PEPA_PENCW	Aspartic protease pep1 OS=Penicillium chrysogenum (strain ATCC 28089 / DSM 1075 / Wisconsin 54-1255) GN=pep1 PE=3 SV=1	7300255	KOG1339	Aspartyl protease	--	--	--	GO:0019538//protein metabolic process;GO:0071704//organic substance metabolic process;GO:0043170//macromolecule metabolic process;GO:0008152//metabolic process;GO:0044238//primary metabolic process	GO:0003824//catalytic activity;GO:0016787//hydrolase activity	-
Pscit16767	5	1	0.931	0.95	0.974	1.029	0.912	0.960333	0.971667	0.0169262	0.801603		48.2894	45.2787	38.1011	21.0307	32.5044	rutB	1469	XP_018701582.1	isochorismatase family protein [Isaria fumosorosea ARSEF 2679]	sp|P58760|RUTB_AGRFC	Peroxyureidoacrylate/ureidoacrylate amidohydrolase RutB OS=Agrobacterium fabrum (strain C58 / ATCC 33970) GN=rutB PE=3 SV=1	--	--	--	--	--	--	-	-	-
Pscit14207	5	1	1.029	1.048	1.212	1.031	1.084	1.02567	1.109	0.112697	0.201054		4.7697	5.0508	2.676	3.3318	3.3346	ACHE	1745	XP_008081240.1	alpha/beta-Hydrolase [Glarea lozoyensis ATCC 20868]	sp|Q92035|ACES_BUNFA	Acetylcholinesterase OS=Bungarus fasciatus GN=ACHE PE=1 SV=2	Hs7710112	KOG4389	Acetylcholinesterase/Butyrylcholinesterase	--	--	--	-	-	-
Pscit00082	5	1	0.931	0.93	0.721	0.855	1.001	0.953667	0.859	-0.150827	0.312342		1316.68	1454.56	1714.79	1082.71	1070.7	B12J7.040	1331	XP_018180273.1	acetate and butyrate kinase-like protein [Purpureocillium lilacinum]	sp|Q7SH17|ACKA_NEUCR	Probable acetate kinase OS=Neurospora crassa (strain ATCC 24698 / 74-OR23-1A / CBS 708.71 / DSM 1257 / FGSC 987) GN=B12J7.040 PE=3 SV=3	--	--	--	K00925//acetate kinase [EC:2.7.2.1]	ela:UCREL1_1823	ko01200//Carbon metabolism//Global and Overview//Metabolism;ko00680//Methane metabolism//Energy metabolism//Metabolism;ko00620//Pyruvate metabolism//Carbohydrate metabolism//Metabolism;ko00640//Propanoate metabolism//Carbohydrate metabolism//Metabolism;ko00430//Taurine and hypotaurine metabolism//Metabolism of other amino acids//Metabolism	GO:0009987//cellular process;GO:0071704//organic substance metabolic process;GO:0006796//phosphate-containing compound metabolic process;GO:0006637//acyl-CoA metabolic process;GO:0035383//thioester metabolic process;GO:0051186//cofactor metabolic process;GO:0006793//phosphorus metabolic process;GO:0044237//cellular metabolic process;GO:0006084//acetyl-CoA metabolic process;GO:0006732//coenzyme me…	GO:0001883//purine nucleoside binding;GO:0016740//transferase activity;GO:0005488//binding;GO:0036094//small molecule binding;GO:0016301//kinase activity;GO:0032549//ribonucleoside binding;GO:0043169//cation binding;GO:0046872//metal ion binding;GO:0001882//nucleoside binding;GO:0032550//purine ribonucleoside binding;GO:1901363//heterocyclic compound binding;GO:0016772//transferase activity, tran…	GO:0044464//cell part;GO:0005623//cell
Pscit10421	5	1	0.965	1.125	1.073	1.069	0.912	1.03	1.018	-0.0169068	0.869949		0.5904	2.1245	0.8243	1.1753	0.4411	stcS	388	CZR60715.1	related to sterigmatocystin biosynthesis P450 monooxygenase STCS [Phialocephala subalpina]	sp|Q00714|STCS_EMENI	Probable sterigmatocystin biosynthesis P450 monooxygenase stcS OS=Emericella nidulans (strain FGSC A4 / ATCC 38163 / CBS 112.46 / NRRL 194 / M139) GN=stcS PE=1 SV=2	--	--	--	--	--	--	-	-	-
Pscit03905	5	1	1.014	0.778	0.953	0.785	0.77	0.930667	0.836	-0.154762	0.393667		408.589	431.798	417.335	261.609	255.902	--	1194	CZR61031.1	related to Cu-binding metallothionein [Phialocephala subalpina]	--	--	--	--	--	--	--	--	-	-	-
Pscit00366	5	1	1.001	0.982	1.209	1.167	1.178	0.994333	1.18467	0.25268	0.000140258		43.7313	50.8154	51.3452	43.088	47.4727	--	1561	EXU96112.1	DUF952 domain protein [Metarhizium robertsii]	--	--	--	--	--	--	--	--	-	-	-
Pscit07844	5	1	1.249	0.911	1.014	1.082	1.083	1.05333	1.05967	0.00864846	0.887841		63.6852	62.4101	54.7873	59.2327	58.1465	DED81	3115	ESZ93529.1	asparaginyl-tRNA synthetase [Sclerotinia borealis F-4128]	sp|P38707|SYNC_YEAST	Asparagine--tRNA ligase, cytoplasmic OS=Saccharomyces cerevisiae (strain ATCC 204508 / S288c) GN=DED81 PE=1 SV=1	YHR019c	KOG0555	Asparaginyl-tRNA synthetase	K01893//asparaginyl-tRNA synthetase [EC:6.1.1.22]	bfu:BC1G_14120	ko00970//Aminoacyl-tRNA biosynthesis//Translation//Genetic Information Processing	GO:0006807//nitrogen compound metabolic process;GO:0044267//cellular protein metabolic process;GO:0009987//cellular process;GO:0006725//cellular aromatic compound metabolic process;GO:0071704//organic substance metabolic process;GO:0034660//ncRNA metabolic process;GO:0044699//single-organism process;GO:0010467//gene expression;GO:0008152//metabolic process;GO:0006520//cellular amino acid metaboli…	GO:0036094//small molecule binding;GO:0001883//purine nucleoside binding;GO:0016876//ligase activity, forming aminoacyl-tRNA and related compounds;GO:0004812//aminoacyl-tRNA ligase activity;GO:0097367//carbohydrate derivative binding;GO:0016875//ligase activity, forming carbon-oxygen bonds;GO:0032549//ribonucleoside binding;GO:0032550//purine ribonucleoside binding;GO:0097159//organic cyclic comp…	GO:0044424//intracellular part;GO:0005622//intracellular;GO:0044464//cell part;GO:0005623//cell
Pscit14673	5	1	1.082	1.092	1.149	1.187	1.091	1.058	1.14233	0.110644	0.107618		3.0844	2.2489	2.3318	2.0217	3.4847	lip1	1015	CCD55057.1	similar to alpha/beta hydrolase fold [Botrytis cinerea T4]	sp|Q02104|LIP1_PSYIM	Lipase 1 OS=Psychrobacter immobilis GN=lip1 PE=1 SV=2	7304150	KOG4409	Predicted hydrolase/acyltransferase (alpha/beta hydrolase superfamily)	--	--	--	-	-	-
Pscit12147	5	1	1.074	1.017	1.136	1.096	1.187	1.03033	1.13967	0.145501	0.0331088		6.2068	9.589	11.2213	10.2363	13.3291	KINB2	2645	CZR60443.1	related to cell wall mannoprotein [Phialocephala subalpina]	sp|Q9SCY5|KINB2_ARATH	SNF1-related protein kinase regulatory subunit beta-2 OS=Arabidopsis thaliana GN=KINB2 PE=1 SV=1	At4g16360	KOG1616	Protein involved in Snf1 protein kinase complex assembly	--	--	--	-	-	-
Pscit10741	5	1	1.052	0.999	1.086	1.118	1.181	1.017	1.12833	0.149874	0.0258069		17.1154	17.9818	18.557	18.532	23.2279	plb1	4912	XP_018068711.1	lysophospholipase [Phialocephala scopiformis]	sp|P0C957|PLB1_ASPFU	Lysophospholipase 1 OS=Neosartorya fumigata (strain ATCC MYA-4609 / Af293 / CBS 101355 / FGSC A1100) GN=plb1 PE=2 SV=1	SPAC1A6.03c	KOG1325	Lysophospholipase	K13333//lysophospholipase [EC:3.1.1.5]	mbe:MBM_00551	ko00564//Glycerophospholipid metabolism//Lipid metabolism//Metabolism	GO:0008152//metabolic process	-	-
Pscit08862	5	1	1.092	0.997	0.957	1.106	0.923	1.02967	0.995333	-0.0489257	0.596104		9.9167	9.3951	10.7995	7.1334	7.3078	--	1694	CCD46398.1	carbohydrate esterase family 16 protein [Botrytis cinerea T4]	--	--	--	--	--	--	--	--	-	GO:0003824//catalytic activity;GO:0016787//hydrolase activity	-
Pscit05211	5	1	1.09	1.046	0.891	0.94	0.858	1.04533	0.896333	-0.221856	0.0133256		433.917	483.482	433.815	448.068	497.144	eglC	1128	CZT42914.1	probable glucan 1,3-beta-glucosidase precursor [Rhynchosporium secalis]	sp|Q2UUZ1|EGLC_ASPOR	Probable glucan endo-1,3-beta-glucosidase eglC OS=Aspergillus oryzae (strain ATCC 42149 / RIB 40) GN=eglC PE=3 SV=1	--	--	--	K01199//glucan endo-1,3-beta-D-glucosidase [EC:3.2.1.39]	bcom:BAUCODRAFT_94024	ko00500//Starch and sucrose metabolism//Carbohydrate metabolism//Metabolism	GO:0044238//primary metabolic process;GO:0008152//metabolic process	GO:0003824//catalytic activity;GO:0016787//hydrolase activity	-
Pscit10328	5	1	1.056	1.128	1.003	0.832	0.881	1.06133	0.905333	-0.229357	0.0695727		0.1393	0	0.1556	0.1387	0.0694	for	1644	CZR57499.1	serine hydroxymethyltransferase [Phialocephala subalpina]	sp|P34898|GLYC_NEUCR	Serine hydroxymethyltransferase, cytosolic OS=Neurospora crassa (strain ATCC 24698 / 74-OR23-1A / CBS 708.71 / DSM 1257 / FGSC 987) GN=for PE=3 SV=2	YLR058c	KOG2467	Glycine/serine hydroxymethyltransferase	K00600//glycine hydroxymethyltransferase [EC:2.1.2.1]	ssl:SS1G_11816	ko01200//Carbon metabolism//Global and Overview//Metabolism;ko01230//Biosynthesis of amino acids//Global and Overview//Metabolism;ko00260//Glycine, serine and threonine metabolism//Amino acid metabolism//Metabolism;ko00460//Cyanoamino acid metabolism//Metabolism of other amino acids//Metabolism;ko00680//Methane metabolism//Energy metabolism//Metabolism;ko00630//Glyoxylate and dicarboxylate metabo…	GO:0019752//carboxylic acid metabolic process;GO:0008152//metabolic process;GO:0044710//single-organism metabolic process;GO:0006730//one-carbon metabolic process;GO:0044238//primary metabolic process;GO:0044281//small molecule metabolic process;GO:0044699//single-organism process;GO:0044763//single-organism cellular process;GO:0009987//cellular process;GO:1901564//organonitrogen compound metabol…	GO:0016740//transferase activity;GO:0016742//hydroxymethyl-, formyl- and related transferase activity;GO:0043167//ion binding;GO:0016741//transferase activity, transferring one-carbon groups;GO:0005488//binding;GO:0003824//catalytic activity;GO:0043168//anion binding	-
Pscit15359	5	1	0.891	0.905	1.038	1.027	0.953	0.932	1.006	0.110228	0.162555		446.471	370.976	305.329	395.211	435.342	crf1	1654	CCD45581.1	glycoside hydrolase family 16 protein [Botrytis cinerea T4]	sp|Q8J0P4|CRF1_ASPFU	Probable glycosidase crf1 OS=Neosartorya fumigata (strain ATCC MYA-4609 / Af293 / CBS 101355 / FGSC A1100) GN=crf1 PE=1 SV=2	--	--	--	--	--	--	GO:0009987//cellular process;GO:0071554//cell wall organization or biogenesis	GO:0003824//catalytic activity	-
Pscit14090	5	1	1.036	1.058	1.207	1.254	1.164	1.03133	1.20833	0.228508	0.00427691		28.0606	25.7285	28.9368	17.3273	19.1786	EXG1	4441	CZR66146.1	probable glucan 1,3-beta-glucosidase [Phialocephala subalpina]	sp|P49426|EXG1_COCCA	Glucan 1,3-beta-glucosidase OS=Cochliobolus carbonum GN=EXG1 PE=1 SV=1	--	--	--	--	--	--	-	GO:0003824//catalytic activity	-
Pscit05687	5	1	1.036	0.791	0.864	0.852	1.013	0.942333	0.909667	-0.0508995	0.771595		8.4166	20.432	14.7615	26.5484	27.8549	SSB1	2132	XP_018078693.1	heat shock protein SSB [Phialocephala scopiformis]	sp|P87222|HSP75_CANAW	Heat shock protein SSB1 OS=Candida albicans (strain WO-1) GN=SSB1 PE=3 SV=2	YNL209w	KOG0101	Molecular chaperones HSP70/HSC70, HSP70 superfamily	K03283//heat shock 70kDa protein 1/8	mbe:MBM_03982	ko03040//Spliceosome//Transcription//Genetic Information Processing;ko04141//Protein processing in endoplasmic reticulum//Folding, sorting and degradation//Genetic Information Processing;ko04144//Endocytosis//Transport and catabolism//Cellular Processes	-	GO:0005488//binding;GO:1901363//heterocyclic compound binding;GO:0001882//nucleoside binding;GO:0097367//carbohydrate derivative binding;GO:0001883//purine nucleoside binding;GO:0032549//ribonucleoside binding;GO:0036094//small molecule binding;GO:0097159//organic cyclic compound binding;GO:0032550//purine ribonucleoside binding	GO:0005623//cell;GO:0044464//cell part;GO:0005622//intracellular;GO:0005737//cytoplasm;GO:0044444//cytoplasmic part;GO:0044424//intracellular part
Pscit00863	5	1	1.193	0.971	1.129	1.115	1.335	1.05467	1.193	0.177807	0.225484		453.121	473.158	498.036	344.7	354.911	SMT3	1943	XP_018074587.1	ubiquitin-like protein [Phialocephala scopiformis]	sp|Q12306|SMT3_YEAST	Ubiquitin-like protein SMT3 OS=Saccharomyces cerevisiae (strain ATCC 204508 / S288c) GN=SMT3 PE=1 SV=1	YDR510w	KOG1769	Ubiquitin-like proteins	K12160//small ubiquitin-related modifier	mbe:MBM_08597	ko03013//RNA transport//Translation//Genetic Information Processing	-	-	-
Pscit00834	5	1	0.96	0.818	0.968	1.031	1.003	0.926	1.00067	0.111877	0.274586		105.739	187.526	153.557	130.689	160.478	nhp-1	1011	CZR62033.1	probable NHP6B-nonhistone chromosomal protein [Phialocephala subalpina]	sp|Q7S045|NHP6_NEUCR	Non-histone chromosomal protein 6 OS=Neurospora crassa (strain ATCC 24698 / 74-OR23-1A / CBS 708.71 / DSM 1257 / FGSC 987) GN=nhp-1 PE=3 SV=1	YBR089c-a	KOG0381	HMG box-containing protein	--	--	--	-	-	-
Pscit06031	5	1	0.86	0.752	0.689	0.75	0.911	0.870667	0.783333	-0.152494	0.415563		9.8809	12.0251	11.2084	7.9322	10.5527	--	2357	CZR70009.1	related to endoglucanase c [Phialocephala subalpina]	--	--	--	--	--	--	--	--	-	-	-
Pscit01254	5	1	0.885	0.936	0.946	0.885	0.949	0.940333	0.926667	-0.0211218	0.757236		4.3927	3.3372	3.5232	3.6977	7.2852	GAOA	2451	XP_020128441.1	galactose oxidase-like [Diplodia corticola]	sp|I1S2N3|GAOA_GIBZE	Galactose oxidase OS=Gibberella zeae (strain PH-1 / ATCC MYA-4620 / FGSC 9075 / NRRL 31084) GN=GAOA PE=3 SV=1	--	--	--	--	--	--	-	-	-
Pscit16881	5	1	0.929	0.899	1.118	1.166	1.019	0.942667	1.101	0.223995	0.0381034		13.6794	10.6653	9.4144	16.0724	17.0552	CHIT1	3472	XP_016597302.1	Glycoside hydrolase, superfamily [Penicillium expansum]	sp|P09805|KTXA_KLULA	Killer toxin subunits alpha/beta OS=Kluyveromyces lactis (strain ATCC 8585 / CBS 2359 / DSM 70799 / NBRC 1267 / NRRL Y-1140 / WM37) PE=1 SV=1	--	--	--	K01183//chitinase [EC:3.2.1.14]	ttt:THITE_162651	ko00520//Amino sugar and nucleotide sugar metabolism//Carbohydrate metabolism//Metabolism	GO:0008152//metabolic process;GO:0071704//organic substance metabolic process	GO:0003824//catalytic activity;GO:0016787//hydrolase activity;GO:0016798//hydrolase activity, acting on glycosyl bonds	-
Pscit06246	5	1	1.109	1.049	1.175	1.157	1.199	1.05267	1.177	0.161066	0.0236939		43.3896	34.3146	32.4159	36.1952	39.4636	KEX2	3400	CZR55454.1	probable KEX1 protease precursor [Phialocephala subalpina]	sp|O13359|KEX2_CANAW	Kexin OS=Candida albicans (strain WO-1) GN=KEX2 PE=3 SV=2	YNL238w	KOG3525	Subtilisin-like proprotein convertase	K01341//kexin [EC:3.4.21.61]	bfu:BC1G_01499	--	GO:0050794//regulation of cellular process;GO:0010466//negative regulation of peptidase activity;GO:0071704//organic substance metabolic process;GO:0051246//regulation of protein metabolic process;GO:0032268//regulation of cellular protein metabolic process;GO:0048519//negative regulation of biological process;GO:0080090//regulation of primary metabolic process;GO:0051604//protein maturation;GO:0…	GO:0004175//endopeptidase activity;GO:0004857//enzyme inhibitor activity;GO:0004866//endopeptidase inhibitor activity;GO:0030234//enzyme regulator activity;GO:0061135//endopeptidase regulator activity;GO:0030414//peptidase inhibitor activity;GO:0098772//molecular function regulator;GO:0008233//peptidase activity;GO:0003824//catalytic activity;GO:0070011//peptidase activity, acting on L-amino acid…	GO:0043227//membrane-bounded organelle;GO:0031984//organelle subcompartment;GO:0044422//organelle part;GO:0043231//intracellular membrane-bounded organelle;GO:0044424//intracellular part;GO:0043229//intracellular organelle;GO:0044464//cell part;GO:0005622//intracellular;GO:0044446//intracellular organelle part;GO:0043226//organelle;GO:0005623//cell
Pscit01184	5	1	1.118	1.078	0.938	0.974	1.083	1.06533	0.998333	-0.0937114	0.29127		129.839	106.559	85.3431	110.132	106.754	--	1562	OAA61790.1	chitin binding protein [Sporothrix insectorum RCEF 264]	--	--	--	--	--	--	--	--	-	-	-
Pscit12101	5	1	1.039	1.173	0.924	0.964	0.941	1.07067	0.943	-0.18318	0.0657898		185.029	164.088	146.073	201.656	215.66	--	4457	CZR59558.1	related to peptide-n4-(n-acetyl-beta-d-glucosaminyl) asparaginase amidase N [Phialocephala subalpina]	sp|P81898|PNAA_PRUDU	Peptide-N4-(N-acetyl-beta-glucosaminyl)asparagine amidase A OS=Prunus dulcis PE=1 SV=2	--	--	--	--	--	--	-	-	-
Pscit05435	5	1	0.994	0.937	0.887	0.784	0.973	0.977	0.881333	-0.148671	0.181412		15.0058	17.14	15.7529	11.6742	18.0225	PGA12	1206	XP_018066336.1	phosphoglycerate mutase family protein [Phialocephala scopiformis]	sp|Q5ACP5|PGA12_CANAL	Phosphomutase-like protein 3 OS=Candida albicans (strain SC5314 / ATCC MYA-2876) GN=PGA12 PE=1 SV=1	YKL128c	KOG4754	Predicted phosphoglycerate mutase	--	--	--	-	-	-
Pscit17088	5	1	1.025	0.784	1.051	0.865	1.019	0.936333	0.978333	0.0633039	0.674304		74.7626	68.9463	44.701	98.5133	77.4393	SSZ1	1866	CZR58876.1	probable heat shock protein HSP70 (regulator protein involved in pleiotropic drug resistance) [Phialocephala subalpina]	sp|P38788|SSZ1_YEAST	Ribosome-associated complex subunit SSZ1 OS=Saccharomyces cerevisiae (strain ATCC 204508 / S288c) GN=SSZ1 PE=1 SV=2	--	--	--	--	--	--	GO:0008152//metabolic process;GO:0034641//cellular nitrogen compound metabolic process;GO:0031323//regulation of cellular metabolic process;GO:0019222//regulation of metabolic process;GO:0010608//posttranscriptional regulation of gene expression;GO:0051246//regulation of protein metabolic process;GO:0034248//regulation of cellular amide metabolic process;GO:0006448//regulation of translational el…	GO:0097159//organic cyclic compound binding;GO:0036094//small molecule binding;GO:0097367//carbohydrate derivative binding;GO:0032549//ribonucleoside binding;GO:0001883//purine nucleoside binding;GO:0032550//purine ribonucleoside binding;GO:0005488//binding;GO:0005515//protein binding;GO:1901363//heterocyclic compound binding;GO:0001882//nucleoside binding	GO:0044444//cytoplasmic part;GO:0043229//intracellular organelle;GO:0043226//organelle;GO:0005622//intracellular;GO:0044424//intracellular part;GO:0005737//cytoplasm;GO:0032991//macromolecular complex;GO:0044464//cell part;GO:0030529//intracellular ribonucleoprotein complex;GO:0005623//cell;GO:0043227//membrane-bounded organelle;GO:1990904//ribonucleoprotein complex;GO:0043231//intracellular memb…
Pscit14571	5	1	1.02	0.949	1.09	1.087	1.085	0.989667	1.08733	0.13578	0.0118212		34.4311	44.0089	44.5428	27.0686	34.1895	--	876	CZT45659.1	related to esterase [Rhynchosporium secalis]	--	--	--	--	--	--	--	--	-	-	-
Pscit11889	5	1	0.942	0.835	0.88	0.862	0.888	0.925667	0.876667	-0.0784644	0.390802		18.0302	22.2022	30.4663	38.7096	25.0411	--	991	XP_001585457.1	predicted protein [Sclerotinia sclerotiorum 1980]	--	--	--	--	--	--	--	--	-	-	-
Pscit05142	5	1	0.965	0.928	0.955	0.891	0.929	0.964333	0.925	-0.0600786	0.231884		2.854	2.1281	2.0493	4.2174	4.7431	abnC	1311	XP_018074323.1	Arabinanase/levansucrase/invertase [Phialocephala scopiformis]	sp|Q2U1X8|ABNC_ASPOR	Probable arabinan endo-1,5-alpha-L-arabinosidase C OS=Aspergillus oryzae (strain ATCC 42149 / RIB 40) GN=abnC PE=3 SV=1	--	--	--	--	--	--	-	-	-
Pscit17393	5	1	1.002	0.95	0.94	0.865	0.855	0.984	0.886667	-0.150266	0.0387619		251.09	240.415	259.083	221.649	203.38	btgC	3042	CZR63140.1	related to glucan 1,3-beta-glucosidase precursor [Phialocephala subalpina]	sp|Q2U492|BTGC_ASPOR	Probable glucan endo-1,3-beta-glucosidase btgC OS=Aspergillus oryzae (strain ATCC 42149 / RIB 40) GN=btgC PE=3 SV=1	--	--	--	--	--	--	GO:0008152//metabolic process	GO:0003824//catalytic activity	-
Pscit05158	5	1	1.007	0.85	0.956	1.023	1.093	0.952333	1.024	0.104677	0.334326		286.584	274.589	257.93	425.339	314.495	RRT5	1673	CZR65691.1	related to single-stranded TG1-3 binding protein [Phialocephala subalpina]	sp|P28644|ROC1_SPIOL	28 kDa ribonucleoprotein, chloroplastic OS=Spinacia oleracea PE=1 SV=1	At2g35410	KOG0118	FOG: RRM domain	--	--	--	-	GO:0005488//binding;GO:0003676//nucleic acid binding;GO:0003677//DNA binding;GO:0003697//single-stranded DNA binding;GO:1901363//heterocyclic compound binding;GO:0097159//organic cyclic compound binding	GO:0005623//cell;GO:0005622//intracellular;GO:0044444//cytoplasmic part;GO:0044464//cell part;GO:0044424//intracellular part;GO:0005737//cytoplasm
Pscit03740	5	1	0.974	0.987	1.021	0.88	0.808	0.987	0.903	-0.128324	0.245178		40.2894	39.6501	48.3448	27.4012	34.3899	OPR1	1556	XP_008076021.1	FMN-linked oxidoreductase [Glarea lozoyensis ATCC 20868]	sp|Q8LAH7|OPR1_ARATH	12-oxophytodienoate reductase 1 OS=Arabidopsis thaliana GN=OPR1 PE=1 SV=2	At1g76680	KOG0134	NADH:flavin oxidoreductase/12-oxophytodienoate reductase	--	--	--	GO:0044710//single-organism metabolic process;GO:0008152//metabolic process;GO:0044699//single-organism process	GO:0036094//small molecule binding;GO:0003824//catalytic activity;GO:1901363//heterocyclic compound binding;GO:0005488//binding;GO:0000166//nucleotide binding;GO:0032553//ribonucleotide binding;GO:0097159//organic cyclic compound binding;GO:1901265//nucleoside phosphate binding;GO:0097367//carbohydrate derivative binding	-
Pscit13290	5	1	0.8	0.731	0.919	0.851	0.997	0.843667	0.922333	0.128615	0.407645		220.796	262.861	271.086	260.45	291.711	COF1	996	XP_007293515.1	cofilin/tropomyosin-type actin-binding protein [Marssonina brunnea f. sp. 'multigermtubi' MB_m1]	sp|Q4I963|COFI_GIBZE	Cofilin OS=Gibberella zeae (strain PH-1 / ATCC MYA-4620 / FGSC 9075 / NRRL 31084) GN=COF1 PE=3 SV=2	YLL050c	KOG1735	Actin depolymerizing factor	K05765//cofilin	mbe:MBM_05626	--	GO:1902589//single-organism organelle organization;GO:0071822//protein complex subunit organization;GO:0008154//actin polymerization or depolymerization;GO:0007010//cytoskeleton organization;GO:0007015//actin filament organization;GO:0044763//single-organism cellular process;GO:0030029//actin filament-based process;GO:0071840//cellular component organization or biogenesis;GO:0006996//organelle or…	-	GO:0044424//intracellular part;GO:0043228//non-membrane-bounded organelle;GO:0044464//cell part;GO:0043232//intracellular non-membrane-bounded organelle;GO:0005856//cytoskeleton;GO:0005622//intracellular;GO:0005623//cell;GO:0043226//organelle;GO:0043229//intracellular organelle
Pscit03730	5	1	0.985	0.884	1.014	1.01	1.018	0.956333	1.014	0.0844722	0.197564		426.26	405.932	311.524	274.622	473.283	ODHCY	2356	XP_007277687.1	tyrosinase central domain containing protein [Colletotrichum gloeosporioides Nara gc5]	sp|P12659|HCYA_ENTDO	Hemocyanin A-type, units Ode to Odg (Fragment) OS=Enteroctopus dofleini PE=2 SV=2	--	--	--	K00505//tyrosinase [EC:1.14.18.1]	val:VDBG_01849	ko00350//Tyrosine metabolism//Amino acid metabolism//Metabolism;ko00740//Riboflavin metabolism//Metabolism of cofactors and vitamins//Metabolism	GO:0044699//single-organism process;GO:0044710//single-organism metabolic process;GO:0008152//metabolic process	GO:0005488//binding;GO:0043167//ion binding;GO:0043169//cation binding;GO:0003824//catalytic activity	-
Pscit12986	5	1	0.941	0.89	1.132	1.028	1.129	0.943667	1.09633	0.216337	0.0314631		0.2683	0.6238	0.4495	0.0801	0.4811	CYB2	1423	OAL52143.1	FMN-dependent alpha-hydroxy acid dehydrogenase [Pyrenochaeta sp. DS3sAY3a]	sp|P09437|CYB2_HANAN	Cytochrome b2, mitochondrial OS=Hansenula anomala GN=CYB2 PE=1 SV=2	YML054c_2	KOG0538	Glycolate oxidase	--	--	--	-	-	-
Pscit15395	5	1	0.949	0.748	1.001	1.035	0.893	0.899	0.976333	0.119053	0.42661		6.3143	13.9685	12.1263	10.0698	11.4207	SPM1	6119	XP_018064133.1	serine protease [Phialocephala scopiformis]	sp|P58371|SPM1_MAGO7	Subtilisin-like proteinase Spm1 OS=Magnaporthe oryzae (strain 70-15 / ATCC MYA-4617 / FGSC 8958) GN=SPM1 PE=3 SV=1	--	--	--	K01336//cerevisin [EC:3.4.21.48]	ssl:SS1G_03282	--	GO:0043170//macromolecule metabolic process;GO:0051716//cellular response to stimulus;GO:0071704//organic substance metabolic process;GO:0006996//organelle organization;GO:0044237//cellular metabolic process;GO:0019538//protein metabolic process;GO:0044699//single-organism process;GO:0006508//proteolysis;GO:0044248//cellular catabolic process;GO:0090304//nucleic acid metabolic process;GO:0009056/…	GO:0008233//peptidase activity;GO:0003824//catalytic activity;GO:0070011//peptidase activity, acting on L-amino acid peptides;GO:0016787//hydrolase activity;GO:0004175//endopeptidase activity	GO:0043226//organelle;GO:0043229//intracellular organelle;GO:0044424//intracellular part;GO:0005623//cell;GO:0005622//intracellular;GO:0044464//cell part;GO:0043231//intracellular membrane-bounded organelle;GO:0043227//membrane-bounded organelle
Pscit10013	5	1	0.96	0.818	0.968	1.031	1.003	0.926	1.00067	0.111877	0.274586		4.6098	5.6801	5.4188	3.2191	3.5551	nhp-1	1027	CZS90348.1	related to NHP6B-nonhistone chromosomal protein [Rhynchosporium commune]	sp|Q7S045|NHP6_NEUCR	Non-histone chromosomal protein 6 OS=Neurospora crassa (strain ATCC 24698 / 74-OR23-1A / CBS 708.71 / DSM 1257 / FGSC 987) GN=nhp-1 PE=3 SV=1	YBR089c-a	KOG0381	HMG box-containing protein	--	--	--	-	-	-
Pscit00660	5	1	1.048	1.288	1.244	1.057	0.899	1.112	1.06667	-0.0600474	0.734893		0.4714	0.6959	0.8337	0.7136	1.0371	rax2	5831	CZR50541.1	related to Pst1p [Phialocephala subalpina]	sp|O14239|RAX2_SCHPO	Polarized growth protein rax2 OS=Schizosaccharomyces pombe (strain 972 / ATCC 24843) GN=rax2 PE=1 SV=1	--	--	--	--	--	--	-	-	-
Pscit05852	5	1	1.006	0.986	0.935	1.059	0.953	0.997333	0.982333	-0.0218631	0.692981		1.8331	1.6173	1.0557	1.9242	2.8674	VPS62	1333	CZR63939.1	related to VPS62 Vacuolar Protein Sorting [Phialocephala subalpina]	sp|P53285|VPS62_YEAST	Vacuolar protein sorting-associated protein 62 OS=Saccharomyces cerevisiae (strain ATCC 204508 / S288c) GN=VPS62 PE=1 SV=1	--	--	--	--	--	--	-	-	-
Pscit02962	5	1	0.986	0.8	1.094	0.911	1.119	0.928667	1.04133	0.165199	0.300617		20.9591	21.5538	21.7437	17.8461	21.8898	ggt1	2124	XP_018060951.1	gamma-glutamyltranspeptidase [Phialocephala scopiformis]	sp|Q9US04|GGT1_SCHPO	Gamma-glutamyltranspeptidase 1 OS=Schizosaccharomyces pombe (strain 972 / ATCC 24843) GN=ggt1 PE=2 SV=1	SPAC664.09	KOG2410	Gamma-glutamyltransferase	K00681//gamma-glutamyltranspeptidase / glutathione hydrolase [EC:2.3.2.2 3.4.19.13]	mbe:MBM_04995	ko00460//Cyanoamino acid metabolism//Metabolism of other amino acids//Metabolism;ko00480//Glutathione metabolism//Metabolism of other amino acids//Metabolism;ko00430//Taurine and hypotaurine metabolism//Metabolism of other amino acids//Metabolism	-	-	-
Pscit05599	5	1	1.315	0.918	1.068	1.082	1.168	1.07767	1.106	0.0374404	0.75628		0.3233	0.5369	0.325	0.5792	0.2898	--	1181	GAT29589.1	SNF2 family helicase/ATPase [Aspergillus luchuensis]	--	--	--	--	--	--	--	--	-	-	-
Pscit16814	5	1	0.864	0.953	1.037	0.874	1.125	0.939	1.012	0.108012	0.4536		588.844	667.821	772.935	933.619	660.016	erp38	1366	CCD53891.1	similar to protein disulfide-isomerase [Botrytis cinerea T4]	sp|Q92249|ERP38_NEUCR	Protein disulfide-isomerase erp38 OS=Neurospora crassa (strain ATCC 24698 / 74-OR23-1A / CBS 708.71 / DSM 1257 / FGSC 987) GN=erp38 PE=2 SV=2	--	--	--	K09584//protein disulfide-isomerase A6 [EC:5.3.4.1]	ssl:SS1G_03362	ko04141//Protein processing in endoplasmic reticulum//Folding, sorting and degradation//Genetic Information Processing	GO:0065008//regulation of biological quality;GO:0019538//protein metabolic process;GO:0019725//cellular homeostasis;GO:0043170//macromolecule metabolic process;GO:0044237//cellular metabolic process;GO:0044763//single-organism cellular process;GO:0006950//response to stress;GO:0044238//primary metabolic process;GO:0044260//cellular macromolecule metabolic process;GO:0042592//homeostatic process;G…	GO:0015036//disulfide oxidoreductase activity;GO:0016491//oxidoreductase activity;GO:0016667//oxidoreductase activity, acting on a sulfur group of donors;GO:0003824//catalytic activity	GO:0044464//cell part;GO:0044424//intracellular part;GO:0043227//membrane-bounded organelle;GO:0043229//intracellular organelle;GO:0043226//organelle;GO:0005622//intracellular;GO:0043231//intracellular membrane-bounded organelle;GO:0005623//cell
Pscit14937	5	1	0.839	0.924	0.93	0.979	0.946	0.921	0.951667	0.0472552	0.543768		943.098	925.153	800.313	603.994	1085.41	TPI1	872	XP_001587441.1	triosephosphate isomerase [Sclerotinia sclerotiorum 1980]	sp|Q96VN5|TPIS_PARBA	Triosephosphate isomerase OS=Paracoccidioides lutzii (strain ATCC MYA-826 / Pb01) GN=TPI1 PE=1 SV=3	SPCC24B10.21	KOG1643	Triosephosphate isomerase	K01803//triosephosphate isomerase (TIM) [EC:5.3.1.1]	ssl:SS1G_11433	ko01200//Carbon metabolism//Global and Overview//Metabolism;ko01230//Biosynthesis of amino acids//Global and Overview//Metabolism;ko00010//Glycolysis / Gluconeogenesis//Carbohydrate metabolism//Metabolism;ko00051//Fructose and mannose metabolism//Carbohydrate metabolism//Metabolism;ko00562//Inositol phosphate metabolism//Carbohydrate metabolism//Metabolism	GO:0044282//small molecule catabolic process;GO:0005996//monosaccharide metabolic process;GO:0019320//hexose catabolic process;GO:0009987//cellular process;GO:0008152//metabolic process;GO:0044238//primary metabolic process;GO:0016052//carbohydrate catabolic process;GO:0005975//carbohydrate metabolic process;GO:0006007//glucose catabolic process;GO:0019318//hexose metabolic process;GO:0032787//mo…	GO:0016853//isomerase activity;GO:0003824//catalytic activity;GO:0016860//intramolecular oxidoreductase activity;GO:0016861//intramolecular oxidoreductase activity, interconverting aldoses and ketoses	GO:0005623//cell;GO:0043227//membrane-bounded organelle;GO:0005622//intracellular;GO:0043226//organelle;GO:0043229//intracellular organelle;GO:0044424//intracellular part;GO:0044464//cell part;GO:0043231//intracellular membrane-bounded organelle
Pscit14773	5	1	1.042	0.93	1.119	1.037	1.098	0.990667	1.08467	0.13078	0.0865953		19.4381	20.7095	13.887	36.1932	39.5114	SPBC30D10.14	1041	CZR51727.1	probable hydrolase related to dienelactone hydrolase [Phialocephala subalpina]	sp|O14359|YB4E_SCHPO	Uncharacterized AIM2 family protein C30D10.14 OS=Schizosaccharomyces pombe (strain 972 / ATCC 24843) GN=SPBC30D10.14 PE=3 SV=1	SPBC30D10.14	KOG3043	Predicted hydrolase related to dienelactone hydrolase	--	--	--	-	GO:0003824//catalytic activity	-
Pscit02644	5	1	0.745	0.729	0.882	0.817	1.104	0.824667	0.934333	0.180126	0.403103		71.1978	61.9929	39.4124	107.567	98.4859	--	1524	CZR59806.1	related to CCW14 Secretory Stress Response protein 1 [Phialocephala subalpina]	--	--	--	--	--	--	--	--	-	-	-
Pscit14006	5	1	1.039	1.035	1.05	1.042	1.006	1.02467	1.03267	0.01122	0.687865		2.575	2.6317	4.1483	2.144	7.8431	--	1542	XP_020125038.1	glycoside hydrolase subgroup catalytic core [Diplodia corticola]	--	--	--	--	--	--	--	--	-	-	-
Pscit10411	5	1	1.008	0.971	1.12	0.91	0.989	0.993	1.00633	0.0192426	0.880841		0.9539	1.886	2.207	2.1362	2.2738	cdc73	1681	CCD47459.1	similar to pol II transcription elongation factor subunit Cdc73 [Botrytis cinerea T4]	sp|Q9UUE7|CDC73_SCHPO	Cell division control protein 73 OS=Schizosaccharomyces pombe (strain 972 / ATCC 24843) GN=cdc73 PE=3 SV=1	SPBC17G9.02c	KOG3786	RNA polymerase II assessory factor Cdc73p	K15175//parafibromin	ssl:SS1G_07727	--	GO:2001141//regulation of RNA biosynthetic process;GO:0050794//regulation of cellular process;GO:0009893//positive regulation of metabolic process;GO:0032786//positive regulation of DNA-templated transcription, elongation;GO:0033044//regulation of chromosome organization;GO:0010556//regulation of macromolecule biosynthetic process;GO:1901576//organic substance biosynthetic process;GO:0044237//cel…	GO:0001076//transcription factor activity, RNA polymerase II transcription factor binding;GO:0000988//transcription factor activity, protein binding;GO:0005488//binding;GO:0000989//transcription factor activity, transcription factor binding	GO:0032991//macromolecular complex;GO:0044422//organelle part;GO:0043227//membrane-bounded organelle;GO:0044464//cell part;GO:0044424//intracellular part;GO:0043226//organelle;GO:0043231//intracellular membrane-bounded organelle;GO:0005623//cell;GO:0043229//intracellular organelle;GO:0044446//intracellular organelle part;GO:0005634//nucleus;GO:0005622//intracellular
Pscit03088	5	1	0.808	0.944	0.852	0.905	1.106	0.917333	0.954333	0.0570472	0.732237		4.9872	4.1413	2.5543	8.4102	5.3669	wscd2	2955	CZR66188.1	related to beta-1,3 exoglucanase [Phialocephala subalpina]	sp|A2BGL3|WSCD2_DANRE	WSC domain-containing protein 2 OS=Danio rerio GN=wscd2 PE=3 SV=1	Hs22064546	KOG4157	beta-1,6-N-acetylglucosaminyltransferase, contains WSC domain	--	--	--	-	-	-
Pscit15360	5	1	0.947	1.026	1.013	0.999	1.222	0.991	1.078	0.1214	0.309479		2.4881	3.4436	3.7981	3.5909	3.3047	--	1381	KUI54035.1	Periaxin [Valsa mali var. pyri] [Valsa mali]	--	--	--	--	--	--	--	--	-	-	-
Pscit03678	5	1	1.036	1.038	0.865	0.901	0.905	1.02467	0.890333	-0.202737	0.00171453		28.2661	30.341	38.9409	31.8501	63.2529	BCHE	2280	CZR56853.1	related to acetylcholinesterase precursor [Phialocephala subalpina]	sp|P21927|CHLE_RABIT	Cholinesterase OS=Oryctolagus cuniculus GN=BCHE PE=2 SV=1	Hs4557351	KOG4389	Acetylcholinesterase/Butyrylcholinesterase	--	--	--	-	-	-
Pscit09495	5	1	0.995	0.849	0.896	0.855	1.093	0.948	0.948	0	0.976129		1106	1136.77	1004.15	1057.25	1017.58	ANB1	861	CZR62369.1	probable HYP2-translation initiation factor eIF5A.1 [Phialocephala subalpina]	sp|O94083|IF5A_CANAL	Eukaryotic translation initiation factor 5A OS=Candida albicans (strain SC5314 / ATCC MYA-2876) GN=ANB1 PE=3 SV=1	YJR047c	KOG3271	Translation initiation factor 5A (eIF-5A)	K03263//translation initiation factor 5A	mbe:MBM_06682	--	GO:0006417//regulation of translation;GO:0006448//regulation of translational elongation;GO:0031323//regulation of cellular metabolic process;GO:0050794//regulation of cellular process;GO:0010608//posttranscriptional regulation of gene expression;GO:0080090//regulation of primary metabolic process;GO:0050789//regulation of biological process;GO:0010556//regulation of macromolecule biosynthetic pr…	GO:0043021//ribonucleoprotein complex binding;GO:0097159//organic cyclic compound binding;GO:0008135//translation factor activity, RNA binding;GO:0044877//macromolecular complex binding;GO:0005488//binding;GO:0003723//RNA binding;GO:0003676//nucleic acid binding;GO:1901363//heterocyclic compound binding	-
Pscit12029	5	1	0.991	1.004	0.966	0.959	0.921	0.998333	0.948667	-0.0736203	0.0287862		142.648	143.054	109.499	53.9846	127.723	SPBPB2B2.06c	2495	CZT49261.1	related to Ser/Thr protein phosphatase family protein [Rhynchosporium secalis]	sp|Q9HDU9|YHE6_SCHPO	Uncharacterized protein PB2B2.06c OS=Schizosaccharomyces pombe (strain 972 / ATCC 24843) GN=SPBPB2B2.06c PE=3 SV=1	SPBPB2B2.06c	KOG4419	5' nucleotidase	--	--	--	-	GO:0003824//catalytic activity	-
Pscit10329	5	1	1.056	1.128	1.003	0.832	0.881	1.06133	0.905333	-0.229357	0.0695727		13.5607	24.5241	26.0364	26.2921	27.13	for	1678	XP_008087350.1	PLP-dependent transferase [Glarea lozoyensis ATCC 20868]	sp|P34898|GLYC_NEUCR	Serine hydroxymethyltransferase, cytosolic OS=Neurospora crassa (strain ATCC 24698 / 74-OR23-1A / CBS 708.71 / DSM 1257 / FGSC 987) GN=for PE=3 SV=2	YLR058c	KOG2467	Glycine/serine hydroxymethyltransferase	K00600//glycine hydroxymethyltransferase [EC:2.1.2.1]	ssl:SS1G_11816	ko01200//Carbon metabolism//Global and Overview//Metabolism;ko01230//Biosynthesis of amino acids//Global and Overview//Metabolism;ko00260//Glycine, serine and threonine metabolism//Amino acid metabolism//Metabolism;ko00460//Cyanoamino acid metabolism//Metabolism of other amino acids//Metabolism;ko00680//Methane metabolism//Energy metabolism//Metabolism;ko00630//Glyoxylate and dicarboxylate metabo…	GO:0006520//cellular amino acid metabolic process;GO:1901564//organonitrogen compound metabolic process;GO:0044281//small molecule metabolic process;GO:0009069//serine family amino acid metabolic process;GO:0006807//nitrogen compound metabolic process;GO:1901605//alpha-amino acid metabolic process;GO:0044710//single-organism metabolic process;GO:0006730//one-carbon metabolic process;GO:0019752//c…	GO:0016740//transferase activity;GO:0043167//ion binding;GO:0016741//transferase activity, transferring one-carbon groups;GO:0016742//hydroxymethyl-, formyl- and related transferase activity;GO:0043168//anion binding;GO:0005488//binding;GO:0003824//catalytic activity	-
Pscit14829	5	1	1.079	0.988	1.083	1.126	1.142	1.02233	1.117	0.127764	0.0488201		42.5311	39.49	63.7785	62.995	46.8582	APP1	1702	OLN92277.1	Phosphatidate phosphatase APP1-like protein 1 [Colletotrichum chlorophyti]	sp|P53933|APP1_YEAST	Phosphatidate phosphatase APP1 OS=Saccharomyces cerevisiae (strain ATCC 204508 / S288c) GN=APP1 PE=1 SV=1	--	--	--	--	--	--	-	-	-
Pscit17027	5	1	1.013	0.917	1.292	0.712	0.898	0.976667	0.967333	-0.0138531	0.835203		47.38	42.1877	41.0525	39.1867	43.559	NMA111	3523	CZR69241.1	related to C.jejuni serine protease [Phialocephala subalpina]	sp|A4RJH4|NM111_MAGO7	Pro-apoptotic serine protease NMA111 OS=Magnaporthe oryzae (strain 70-15 / ATCC MYA-4617 / FGSC 8958) GN=NMA111 PE=3 SV=1	--	--	--	--	--	--	GO:0019538//protein metabolic process;GO:0008152//metabolic process;GO:0071704//organic substance metabolic process;GO:0043170//macromolecule metabolic process;GO:0044238//primary metabolic process	GO:0008233//peptidase activity;GO:0003824//catalytic activity;GO:0016787//hydrolase activity;GO:0004175//endopeptidase activity;GO:0070011//peptidase activity, acting on L-amino acid peptides	-
Pscit16902	5	1	1.022	1.11	0.924	0.928	0.908	1.044	0.92	-0.182416	0.0180972		5.1494	4.3493	5.5462	5.5353	6.4192	dpp5	2595	CZR50334.1	related to secreted dipeptidyl-peptidase V precursor [Phialocephala subalpina]	sp|A1CSW4|DPP5_ASPCL	Probable dipeptidyl-peptidase 5 OS=Aspergillus clavatus (strain ATCC 1007 / CBS 513.65 / DSM 816 / NCTC 3887 / NRRL 1) GN=dpp5 PE=3 SV=1	--	--	--	--	--	--	-	GO:0003824//catalytic activity;GO:0016787//hydrolase activity;GO:0008233//peptidase activity;GO:0070011//peptidase activity, acting on L-amino acid peptides	-
Pscit16582	5	1	0.982	1.04	1.073	1.065	1.016	1.00733	1.05133	0.061679	0.150174		641.987	568.213	643.722	417.481	468.159	--	1860	XP_008083719.1	Acid protease [Glarea lozoyensis ATCC 20868]	--	--	--	--	--	--	--	--	-	-	-
Pscit02049	5	1	0.946	0.925	1.08	1.001	1.055	0.957	1.04533	0.127372	0.0520566		283.595	273.934	256.263	287.955	254.143	rot1	965	CZR62204.1	probable Protein rot1 [Phialocephala subalpina]	sp|A6S3W1|ROT1_BOTFB	Protein rot1 OS=Botryotinia fuckeliana (strain B05.10) GN=rot1 PE=3 SV=1	--	--	--	--	--	--	-	-	-
Pscit01125	5	1	1.011	0.922	0.909	0.992	0.945	0.977667	0.948667	-0.0434414	0.480746		1.9833	2.7126	1.6126	2.395	2.6584	cbhA	1309	OCB88151.1	cellobiohydrolaseI [Sanghuangporus baumii]	sp|Q2UBM3|CBHA_ASPOR	Probable 1,4-beta-D-glucan cellobiohydrolase A OS=Aspergillus oryzae (strain ATCC 42149 / RIB 40) GN=cbhA PE=3 SV=1	--	--	--	--	--	--	-	-	-
Pscit10708	5	1	1.053	1.14	0.846	0.889	0.986	1.06433	0.907	-0.230776	0.0530514		488.955	535.361	497.799	454.167	455.625	ntf2	528	CZT43080.1	nuclear transport factor 2 [Rhynchosporium secalis]	sp|Q96VN3|NTF2_EMENI	Nuclear transport factor 2 OS=Emericella nidulans (strain FGSC A4 / ATCC 38163 / CBS 112.46 / NRRL 194 / M139) GN=ntf2 PE=3 SV=1	YER009w	KOG2104	Nuclear transport factor 2	--	--	--	GO:0051179//localization;GO:0051234//establishment of localization	-	-
Pscit06103	5	1	1.017	1.165	0.982	0.86	1.007	1.06067	0.949667	-0.159478	0.183423		32.3834	36.3256	49.4198	63.6446	44.59	--	3320	KJK66185.1	RTlike1 [Aspergillus parasiticus SU-1]	--	--	--	--	--	--	--	--	-	-	-
Pscit15853	5	1	1.071	0.832	1.098	1.027	1.03	0.967667	1.05167	0.120095	0.323279		1.1411	1.8952	2.3216	2.4095	2.1192	sum2	2342	CCU81125.1	G2/M phase checkpoint control protein Sum2 [Blumeria graminis f. sp. hordei DH14]	sp|Q9HGL3|SUM2_SCHPO	Protein sum2 OS=Schizosaccharomyces pombe (strain 972 / ATCC 24843) GN=sum2 PE=1 SV=1	--	--	--	K18749//protein LSM14	bfu:BC1G_02836	--	GO:0009987//cellular process	-	-
Pscit15684	5	1	0.969	0.962	0.902	0.923	0.877	0.977	0.900667	-0.117365	0.012724		1.7824	1.4464	1.9343	2.026	2.6027	betA	1885	OCL12847.1	GMC oxidoreductase [Glonium stellatum]	sp|Q9X2M2|BETA_STAXY	Oxygen-dependent choline dehydrogenase OS=Staphylococcus xylosus GN=betA PE=3 SV=1	--	--	--	--	--	--	-	GO:0003824//catalytic activity;GO:0016491//oxidoreductase activity;GO:0016614//oxidoreductase activity, acting on CH-OH group of donors	-
Pscit06067	5	1	1.131	1.125	1.11	1.146	1.05	1.08533	1.102	0.021986	0.751101		1.5177	3.3082	3.8141	7.2932	3.5079	SPBC660.12c	1610	CCD45307.1	similar to aminotransferase family protein (LolT) [Botrytis cinerea T4]	sp|O94431|YHKC_SCHPO	Uncharacterized aminotransferase C660.12c OS=Schizosaccharomyces pombe (strain 972 / ATCC 24843) GN=SPBC660.12c PE=3 SV=1	SPBC660.12c	KOG1549	Cysteine desulfurase NFS1	--	--	--	-	GO:0016740//transferase activity;GO:0003824//catalytic activity	-
Pscit02157	5	1	0.959	0.941	0.831	0.804	0.847	0.966667	0.827333	-0.22455	0.00272069		449.497	406.918	312.262	240.921	307.059	BGL2	1200	XP_018062617.1	family 17 glycosyl hydrolase [Phialocephala scopiformis]	sp|P15703|BGL2_YEAST	Glucan 1,3-beta-glucosidase OS=Saccharomyces cerevisiae (strain ATCC 204508 / S288c) GN=BGL2 PE=1 SV=1	--	--	--	K01210//glucan 1,3-beta-glucosidase [EC:3.2.1.58]	ssl:SS1G_03606	ko00500//Starch and sucrose metabolism//Carbohydrate metabolism//Metabolism	GO:0008152//metabolic process;GO:0044238//primary metabolic process	GO:0016787//hydrolase activity;GO:0003824//catalytic activity	-
Pscit00812	5	1	1.026	1.07	1.012	1.065	0.991	1.032	1.02267	-0.013107	0.768717		5.1983	4.264	4.8327	3.2416	6.5833	--	2409	XP_014173171.1	peptidase s41 family protein [Grosmannia clavigera kw1407]	--	--	--	--	--	--	--	--	-	-	-
Pscit14721	5	1	0.96	0.956	0.864	0.878	0.902	0.972	0.881333	-0.141269	0.00682979		982.872	799.168	978.522	588.127	767.551	gel1	2387	ESZ96854.1	1,3-beta-glucanosyltransferase gel1 [Sclerotinia borealis F-4128]	sp|B0XT72|GEL1_ASPFC	1,3-beta-glucanosyltransferase gel1 OS=Neosartorya fumigata (strain CEA10 / CBS 144.89 / FGSC A1163) GN=gel1 PE=1 SV=1	--	--	--	--	--	--	GO:0044238//primary metabolic process;GO:0008152//metabolic process	GO:0016787//hydrolase activity;GO:0016740//transferase activity;GO:0042123//glucanosyltransferase activity;GO:0003824//catalytic activity	GO:0044425//membrane part;GO:0030312//external encapsulating structure;GO:0016020//membrane;GO:0005623//cell;GO:0071944//cell periphery;GO:0005618//cell wall;GO:0031224//intrinsic component of membrane;GO:0044464//cell part
Pscit09757	5	1	0.961	0.838	1.008	0.996	0.962	0.933	0.988667	0.0836071	0.335083		103.836	91.2802	61.2847	115.676	131.493	Wscd1	4866	XP_020131892.1	wsc-domain-containing protein [Diplodia corticola]	sp|Q80XH4|WSCD1_MOUSE	WSC domain-containing protein 1 OS=Mus musculus GN=Wscd1 PE=2 SV=1	Hs14755576	KOG4157	beta-1,6-N-acetylglucosaminyltransferase, contains WSC domain	--	--	--	-	-	-
Pscit16500	5	1	1.037	0.996	0.936	0.901	1.082	1.011	0.973	-0.0552713	0.510374		73.5406	61.295	47.0486	65.5605	130.792	GLAA	1951	CCD34123.1	glycoside hydrolase family 15 protein [Botrytis cinerea T4]	sp|P69328|AMYG_ASPNG	Glucoamylase OS=Aspergillus niger GN=GLAA PE=1 SV=1	--	--	--	K01178//glucoamylase [EC:3.2.1.3]	ssl:SS1G_08135	ko00500//Starch and sucrose metabolism//Carbohydrate metabolism//Metabolism	GO:0008152//metabolic process;GO:0071704//organic substance metabolic process;GO:0005975//carbohydrate metabolic process;GO:0044238//primary metabolic process	GO:0015926//glucosidase activity;GO:0003824//catalytic activity;GO:0004553//hydrolase activity, hydrolyzing O-glycosyl compounds;GO:0016798//hydrolase activity, acting on glycosyl bonds;GO:0016787//hydrolase activity;GO:0030246//carbohydrate binding;GO:0005488//binding;GO:0030247//polysaccharide binding;GO:0001871//pattern binding	-
Pscit14758	5	1	1.429	0.976	1.178	1.079	1.809	1.135	1.35533	0.255955	0.455062		134.565	137.028	105.233	195.696	147.754	NHP2	1161	XP_001588971.1	ribosome biogenesis protein Nhp2 [Sclerotinia sclerotiorum 1980 UF-70]	sp|P32495|NHP2_YEAST	H/ACA ribonucleoprotein complex subunit 2 OS=Saccharomyces cerevisiae (strain ATCC 204508 / S288c) GN=NHP2 PE=1 SV=2	YDL208w	KOG3167	Box H/ACA snoRNP component, involved in ribosomal RNA pseudouridinylation	K11129//H/ACA ribonucleoprotein complex subunit 2	ssl:SS1G_10519	ko03008//Ribosome biogenesis in eukaryotes//Translation//Genetic Information Processing	GO:0044260//cellular macromolecule metabolic process;GO:0044238//primary metabolic process;GO:0043170//macromolecule metabolic process;GO:0006139//nucleobase-containing compound metabolic process;GO:0008152//metabolic process;GO:0006725//cellular aromatic compound metabolic process;GO:0034641//cellular nitrogen compound metabolic process;GO:0009987//cellular process;GO:0046483//heterocycle metabo…	GO:0097159//organic cyclic compound binding;GO:1901363//heterocyclic compound binding;GO:0003723//RNA binding;GO:0005488//binding;GO:0030515//snoRNA binding;GO:0003676//nucleic acid binding	GO:0043232//intracellular non-membrane-bounded organelle;GO:0032991//macromolecular complex;GO:0043227//membrane-bounded organelle;GO:0044423//virion part;GO:0043233//organelle lumen;GO:1990904//ribonucleoprotein complex;GO:0044422//organelle part;GO:0005634//nucleus;GO:0030529//intracellular ribonucleoprotein complex;GO:0031974//membrane-enclosed lumen;GO:0043231//intracellular membrane-bounded …
Pscit10402	5	1	1.016	1.032	1.099	1.032	0.942	1.016	1.02433	0.0117849	0.897599		26.3795	40.0779	43.7508	14.3936	36.058	GPD	1291	AFI43937.1	glyceraldehyde-3-phosphate dehydrogenase [Rhynchosporium commune]	sp|Q96US8|G3P_SCLSC	Glyceraldehyde-3-phosphate dehydrogenase OS=Sclerotinia sclerotiorum GN=GPD PE=3 SV=1	At1g79530	KOG0657	Glyceraldehyde 3-phosphate dehydrogenase	K00134//glyceraldehyde 3-phosphate dehydrogenase [EC:1.2.1.12]	mbe:MBM_05497	ko01200//Carbon metabolism//Global and Overview//Metabolism;ko01230//Biosynthesis of amino acids//Global and Overview//Metabolism;ko00010//Glycolysis / Gluconeogenesis//Carbohydrate metabolism//Metabolism	GO:0019318//hexose metabolic process;GO:0032787//monocarboxylic acid metabolic process;GO:0009987//cellular process;GO:0044238//primary metabolic process;GO:0043436//oxoacid metabolic process;GO:0044699//single-organism process;GO:0044281//small molecule metabolic process;GO:0044763//single-organism cellular process;GO:0005975//carbohydrate metabolic process;GO:0071704//organic substance metaboli…	GO:0016491//oxidoreductase activity;GO:0005488//binding;GO:0000166//nucleotide binding;GO:0016903//oxidoreductase activity, acting on the aldehyde or oxo group of donors;GO:0097159//organic cyclic compound binding;GO:1901363//heterocyclic compound binding;GO:1901265//nucleoside phosphate binding;GO:0036094//small molecule binding;GO:0003824//catalytic activity	-
Pscit03064	5	1	1.056	1.302	1.075	1.073	1.005	1.11933	1.051	-0.0908771	0.532854		95.1389	99.9182	115.347	71.7121	87.5854	pepP	1728	CZR61575.1	probable Xaa-Pro aminopeptidase pepP [Phialocephala subalpina]	sp|A6SDE9|AMPP3_BOTFB	Probable Xaa-Pro aminopeptidase pepP OS=Botryotinia fuckeliana (strain B05.10) GN=pepP PE=3 SV=1	YFR006w	KOG2737	Putative metallopeptidase	K14213//Xaa-Pro dipeptidase [EC:3.4.13.9]	bfu:BC1G_10932	--	-	-	-
Pscit13050	5	1	1.048	1.288	1.244	1.057	0.899	1.112	1.06667	-0.0600474	0.734893		0.0395	0.0656	0.0441	0.0983	0.0787	rax2	5796	CZR50541.1	related to Pst1p [Phialocephala subalpina]	sp|O14239|RAX2_SCHPO	Polarized growth protein rax2 OS=Schizosaccharomyces pombe (strain 972 / ATCC 24843) GN=rax2 PE=1 SV=1	--	--	--	--	--	--	-	-	-
Pscit01489	5	1	1.011	1.25	1.165	1.376	1.143	1.087	1.228	0.175959	0.256089		1.5744	1.7688	1.9396	1.3135	2.5946	--	1649	XP_018176500.1	glycoside hydrolase subgroup catalytic core protein [Purpureocillium lilacinum]	--	--	--	--	--	--	--	--	-	-	-
Pscit12235	5	1	1.103	1.109	0.982	0.996	1.142	1.07067	1.04	-0.0419259	0.633056		0.1322	0.1097	0.1799	0.3453	0.0494	glkA	4622	XP_008085588.1	Actin-like ATPase [Glarea lozoyensis ATCC 20868]	sp|Q92407|HXKG_ASPNG	Glucokinase OS=Aspergillus niger GN=glkA PE=1 SV=1	YCL040w	KOG1369	Hexokinase	K00844//hexokinase [EC:2.7.1.1]	bfu:BC1G_12178	ko01200//Carbon metabolism//Global and Overview//Metabolism;ko00500//Starch and sucrose metabolism//Carbohydrate metabolism//Metabolism;ko00520//Amino sugar and nucleotide sugar metabolism//Carbohydrate metabolism//Metabolism;ko00010//Glycolysis / Gluconeogenesis//Carbohydrate metabolism//Metabolism;ko00051//Fructose and mannose metabolism//Carbohydrate metabolism//Metabolism;ko00052//Galactose m…	GO:0009987//cellular process;GO:0032787//monocarboxylic acid metabolic process;GO:0005975//carbohydrate metabolic process;GO:0006082//organic acid metabolic process;GO:0006793//phosphorus metabolic process;GO:0044710//single-organism metabolic process;GO:0006796//phosphate-containing compound metabolic process;GO:0043436//oxoacid metabolic process;GO:0019318//hexose metabolic process;GO:0016310//…	GO:0016773//phosphotransferase activity, alcohol group as acceptor;GO:0032549//ribonucleoside binding;GO:0003824//catalytic activity;GO:0036094//small molecule binding;GO:0004396//hexokinase activity;GO:1901363//heterocyclic compound binding;GO:0016772//transferase activity, transferring phosphorus-containing groups;GO:0005488//binding;GO:0001883//purine nucleoside binding;GO:0097159//organic cyc…	GO:0005623//cell;GO:0043229//intracellular organelle;GO:0044464//cell part;GO:0005737//cytoplasm;GO:0044424//intracellular part;GO:0043227//membrane-bounded organelle;GO:0043226//organelle;GO:0005622//intracellular;GO:0044444//cytoplasmic part;GO:0043231//intracellular membrane-bounded organelle
Pscit03076	5	1	1.014	1.077	1.053	1.031	1.021	1.03033	1.035	0.00651961	0.849641		69.0108	59.8367	46.5496	26.2719	19.4006	NT5E	1829	XP_008077205.1	Metallo-dependent phosphatase [Glarea lozoyensis ATCC 20868]	sp|P21589|5NTD_HUMAN	5'-nucleotidase OS=Homo sapiens GN=NT5E PE=1 SV=1	Hs4505467	KOG4419	5' nucleotidase	K01081//5'-nucleotidase [EC:3.1.3.5]	ztr:MYCGRDRAFT_47115	ko00230//Purine metabolism//Nucleotide metabolism//Metabolism;ko00240//Pyrimidine metabolism//Nucleotide metabolism//Metabolism;ko00760//Nicotinate and nicotinamide metabolism//Metabolism of cofactors and vitamins//Metabolism	GO:0009987//cellular process;GO:0008152//metabolic process;GO:0044281//small molecule metabolic process;GO:0044238//primary metabolic process;GO:0034641//cellular nitrogen compound metabolic process;GO:0006139//nucleobase-containing compound metabolic process;GO:0006725//cellular aromatic compound metabolic process;GO:0009117//nucleotide metabolic process;GO:0055086//nucleobase-containing small m…	GO:0003824//catalytic activity;GO:0043169//cation binding;GO:0005488//binding;GO:0016787//hydrolase activity;GO:0043167//ion binding	-
Pscit13585	5	1	1.122	0.928	1	0.911	1.009	1.01667	0.973333	-0.0628409	0.552519		517.718	846.264	908.574	883.784	745.475	SUI1	814	CZT51025.1	translation initiation factor 1 (eIF-1/SUI1) [Rhynchosporium secalis]	sp|P32911|SUI1_YEAST	Eukaryotic translation initiation factor eIF-1 OS=Saccharomyces cerevisiae (strain ATCC 204508 / S288c) GN=SUI1 PE=1 SV=1	YNL244c	KOG1770	Translation initiation factor 1 (eIF-1/SUI1)	K03113//translation initiation factor 1	aor:AOR_1_212084	ko03013//RNA transport//Translation//Genetic Information Processing	-	-	-
Pscit02425	5	1	0.96	0.941	0.79	0.944	0.81	0.967	0.848	-0.189452	0.0834741		41.3715	40.7695	44.0705	24.4968	23.3724	--	1196	OCL02566.1	inosine/uridine-preferring nucleoside hydrolase [Glonium stellatum]	--	--	--	--	--	--	--	--	-	GO:0003824//catalytic activity	-
Pscit13047	5	1	0.971	0.772	1.003	0.799	1.076	0.914333	0.959333	0.069312	0.720332		816.668	864.675	845.372	985.025	791.697	--	1473	XP_007291863.1	CDP-alcohol phosphatidyltransferase [Marssonina brunnea f. sp. 'multigermtubi' MB_m1]	--	--	--	--	--	K00993//ethanolaminephosphotransferase [EC:2.7.8.1]	mbe:MBM_03974	ko00564//Glycerophospholipid metabolism//Lipid metabolism//Metabolism;ko00565//Ether lipid metabolism//Lipid metabolism//Metabolism	-	-	-
Pscit13934	5	1	1.225	1.144	1.009	0.913	0.983	1.123	0.968333	-0.213782	0.0945276		388.767	355.844	309.221	330.655	370.253	SPAC328.05	2562	OAA49533.1	RNP domain protein [Metarhizium rileyi RCEF 4871]	sp|Q9P3U1|YKX5_SCHPO	Uncharacterized RNA-binding protein C328.05 OS=Schizosaccharomyces pombe (strain 972 / ATCC 24843) GN=SPAC328.05 PE=3 SV=3	YCL011c	KOG0118	FOG: RRM domain	--	--	--	-	-	-
Pscit10401	5	1	1.016	1.032	1.099	1.032	0.942	1.016	1.02433	0.0117849	0.897599		582.081	982.549	1135.58	569.306	865.832	GPD	2374	AFI43937.1	glyceraldehyde-3-phosphate dehydrogenase [Rhynchosporium commune]	sp|Q96US8|G3P_SCLSC	Glyceraldehyde-3-phosphate dehydrogenase OS=Sclerotinia sclerotiorum GN=GPD PE=3 SV=1	At1g79530	KOG0657	Glyceraldehyde 3-phosphate dehydrogenase	K00134//glyceraldehyde 3-phosphate dehydrogenase [EC:1.2.1.12]	mbe:MBM_05497	ko01200//Carbon metabolism//Global and Overview//Metabolism;ko01230//Biosynthesis of amino acids//Global and Overview//Metabolism;ko00010//Glycolysis / Gluconeogenesis//Carbohydrate metabolism//Metabolism	GO:0005975//carbohydrate metabolic process;GO:0008152//metabolic process;GO:0006082//organic acid metabolic process;GO:0044723//single-organism carbohydrate metabolic process;GO:0005996//monosaccharide metabolic process;GO:0044238//primary metabolic process;GO:0009987//cellular process;GO:0044237//cellular metabolic process;GO:0043436//oxoacid metabolic process;GO:0044281//small molecule metaboli…	GO:0016491//oxidoreductase activity;GO:0000166//nucleotide binding;GO:1901363//heterocyclic compound binding;GO:0036094//small molecule binding;GO:1901265//nucleoside phosphate binding;GO:0003824//catalytic activity;GO:0097159//organic cyclic compound binding;GO:0005488//binding;GO:0016903//oxidoreductase activity, acting on the aldehyde or oxo group of donors	-
Pscit04319	5	1	1.242	1.015	1.06	1.437	1.284	1.08567	1.26033	0.215224	0.264926		183.27	175.508	144.638	211.973	215.321	KGD2	1547	CCD55850.1	similar to dihydrolipoyllysine-residue succinyltransferase component of 2-oxoglutarate dehydrogenase complex [Botrytis cinerea T4]	sp|P19262|ODO2_YEAST	Dihydrolipoyllysine-residue succinyltransferase component of 2-oxoglutarate dehydrogenase complex, mitochondrial OS=Saccharomyces cerevisiae (strain ATCC 204508 / S288c) GN=KGD2 PE=1 SV=2	YDR148c	KOG0559	Dihydrolipoamide succinyltransferase (2-oxoglutarate dehydrogenase, E2 subunit)	K00658//2-oxoglutarate dehydrogenase E2 component (dihydrolipoamide succinyltransferase) [EC:2.3.1.61]	ssl:SS1G_10957	ko01200//Carbon metabolism//Global and Overview//Metabolism;ko00310//Lysine degradation//Amino acid metabolism//Metabolism;ko00020//Citrate cycle (TCA cycle)//Carbohydrate metabolism//Metabolism	GO:0044281//small molecule metabolic process;GO:0006082//organic acid metabolic process;GO:0044710//single-organism metabolic process;GO:0044763//single-organism cellular process;GO:0072350//tricarboxylic acid metabolic process;GO:0071704//organic substance metabolic process;GO:0019752//carboxylic acid metabolic process;GO:0043436//oxoacid metabolic process;GO:0008152//metabolic process;GO:004469…	GO:0016751//S-succinyltransferase activity;GO:0003824//catalytic activity;GO:0016747//transferase activity, transferring acyl groups other than amino-acyl groups;GO:0016417//S-acyltransferase activity;GO:0016746//transferase activity, transferring acyl groups;GO:0016740//transferase activity;GO:0016748//succinyltransferase activity	GO:0031974//membrane-enclosed lumen;GO:0005623//cell;GO:1990204//oxidoreductase complex;GO:0045239//tricarboxylic acid cycle enzyme complex;GO:0044429//mitochondrial part;GO:0044424//intracellular part;GO:0044446//intracellular organelle part;GO:0043227//membrane-bounded organelle;GO:0009295//nucleoid;GO:0043234//protein complex;GO:0044444//cytoplasmic part;GO:0044464//cell part;GO:0030062//mitoc…
Pscit07509	5	1	1.1	1.106	1.045	1.126	1.098	1.06867	1.08967	0.028075	0.637653		10.0722	8.6069	9.1526	5.7346	8.436	gatA	3131	CZR65672.1	related to D-mandelate dehydrogenase [Phialocephala subalpina]	sp|C1D1L2|GATA_DEIDV	Glutamyl-tRNA(Gln) amidotransferase subunit A OS=Deinococcus deserti (strain VCD115 / DSM 17065 / LMG 22923) GN=gatA PE=3 SV=1	At1g08980	KOG1211	Amidases	--	--	--	-	GO:0016879//ligase activity, forming carbon-nitrogen bonds;GO:0016874//ligase activity;GO:0003824//catalytic activity	-
Pscit16856	5	1	0.981	0.981	1.047	0.921	0.901	0.987333	0.956333	-0.0460237	0.510742		33.7208	31.1823	37.7959	34.008	26.7646	CAT1	2432	CZR69973.1	probable catalase-3 [Phialocephala subalpina]	sp|Q8X1P0|CATA_BLUGH	Catalase OS=Blumeria graminis f. sp. hordei GN=CAT1 PE=3 SV=1	--	--	--	K03781//catalase [EC:1.11.1.6]	ssl:SS1G_01081	ko01200//Carbon metabolism//Global and Overview//Metabolism;ko00380//Tryptophan metabolism//Amino acid metabolism//Metabolism;ko04146//Peroxisome//Transport and catabolism//Cellular Processes;ko00630//Glyoxylate and dicarboxylate metabolism//Carbohydrate metabolism//Metabolism	GO:0044710//single-organism metabolic process;GO:0006950//response to stress;GO:0042743//hydrogen peroxide metabolic process;GO:0072593//reactive oxygen species metabolic process;GO:0044699//single-organism process;GO:0044237//cellular metabolic process;GO:0050896//response to stimulus;GO:0008152//metabolic process;GO:0009987//cellular process	GO:1901363//heterocyclic compound binding;GO:0097159//organic cyclic compound binding;GO:0005488//binding;GO:0043167//ion binding;GO:0043169//cation binding;GO:0016209//antioxidant activity;GO:0003824//catalytic activity;GO:0046906//tetrapyrrole binding	-
Pscit12090	5	1	1.081	1.064	0.861	0.9	1.116	1.04833	0.959	-0.128495	0.318803		30.1668	24.474	23.3888	23.2095	39.1755	ERG8	2311	CCD52719.1	similar to phosphomevalonate kinase [Botrytis cinerea T4]	sp|P24521|ERG8_YEAST	Phosphomevalonate kinase OS=Saccharomyces cerevisiae (strain ATCC 204508 / S288c) GN=ERG8 PE=1 SV=2	YMR220w	KOG4519	Phosphomevalonate kinase	K00938//phosphomevalonate kinase [EC:2.7.4.2]	ssl:SS1G_08637	ko00900//Terpenoid backbone biosynthesis//Metabolism of terpenoids and polyketides//Metabolism	GO:0008204//ergosterol metabolic process;GO:0045338//farnesyl diphosphate metabolic process;GO:0009058//biosynthetic process;GO:1901615//organic hydroxy compound metabolic process;GO:0006644//phospholipid metabolic process;GO:0006721//terpenoid metabolic process;GO:0044249//cellular biosynthetic process;GO:0016114//terpenoid biosynthetic process;GO:0016125//sterol metabolic process;GO:0045337//fa…	GO:0036094//small molecule binding;GO:0032550//purine ribonucleoside binding;GO:0032549//ribonucleoside binding;GO:0097367//carbohydrate derivative binding;GO:1901363//heterocyclic compound binding;GO:0001883//purine nucleoside binding;GO:0005488//binding;GO:0001882//nucleoside binding;GO:0097159//organic cyclic compound binding	GO:0043227//membrane-bounded organelle;GO:0044464//cell part;GO:0005623//cell;GO:0044424//intracellular part;GO:0005622//intracellular;GO:0043226//organelle;GO:0043229//intracellular organelle;GO:0043231//intracellular membrane-bounded organelle
Pscit04506	5	1	0.796	0.749	0.896	0.82	0.927	0.848333	0.881	0.0545108	0.665623		1.2467	2.7606	1.0443	0.7755	2.0956	axe-2	735	KEY83536.1	acetyl xylan esterase Axe1 [Aspergillus fumigatus var. RP-2014] [Aspergillus fumigatus]	sp|O59893|AXE2_PENPU	Acetylxylan esterase 2 OS=Penicillium purpurogenum GN=axe-2 PE=1 SV=1	--	--	--	--	--	--	GO:0008152//metabolic process;GO:0044238//primary metabolic process	GO:0003824//catalytic activity;GO:0016787//hydrolase activity;GO:0030247//polysaccharide binding;GO:0030246//carbohydrate binding;GO:0005488//binding;GO:0016798//hydrolase activity, acting on glycosyl bonds;GO:0001871//pattern binding	-
Pscit07964	5	1	1.007	0.951	1.089	1.079	0.965	0.986	1.04433	0.0829227	0.25887		93.6647	82.17	68.8115	98.6123	109.505	amyB	3393	CCD46751.1	glycoside hydrolase family 13 protein [Botrytis cinerea T4]	sp|Q02906|AMYB_ASPAW	Alpha-amylase B OS=Aspergillus awamori GN=amyB PE=3 SV=1	SPCC757.12	KOG0471	Alpha-amylase	K01176//alpha-amylase [EC:3.2.1.1]	bfu:BC1G_07820	ko00500//Starch and sucrose metabolism//Carbohydrate metabolism//Metabolism	GO:0005975//carbohydrate metabolic process;GO:0071704//organic substance metabolic process;GO:0008152//metabolic process;GO:0044238//primary metabolic process	GO:0046872//metal ion binding;GO:0005488//binding;GO:0043169//cation binding;GO:0043167//ion binding	-
Pscit12832	5	1	0.813	0.984	0.969	1.156	1.078	0.932333	1.06767	0.195544	0.177533		1.5905	3.1578	2.5315	2.9574	4.1049	wscd2	5281	XP_018073818.1	WSC-domain-containing protein [Phialocephala scopiformis]	sp|A2BGL3|WSCD2_DANRE	WSC domain-containing protein 2 OS=Danio rerio GN=wscd2 PE=3 SV=1	Hs14755576	KOG4157	beta-1,6-N-acetylglucosaminyltransferase, contains WSC domain	--	--	--	-	-	-
Pscit02819	5	1	1.003	0.851	1.085	1.117	1.149	0.951333	1.117	0.231606	0.0452465		26.4197	27.1746	30.9004	46.3157	25.768	axe-2	1211	CCT69066.1	related to acetylxylan esterase precursor [Fusarium fujikuroi IMI 58289]	sp|O59893|AXE2_PENPU	Acetylxylan esterase 2 OS=Penicillium purpurogenum GN=axe-2 PE=1 SV=1	--	--	--	--	--	--	-	GO:0016788//hydrolase activity, acting on ester bonds;GO:0016787//hydrolase activity;GO:0052689//carboxylic ester hydrolase activity;GO:0003824//catalytic activity	-
Pscit13267	5	1	1.086	1.091	0.98	0.921	0.993	1.059	0.964667	-0.1346	0.0638258		15.2025	14.3072	13.0873	14.5038	21.1643	vioD	3089	CZR55984.1	probable aspartate aminotransferase [Phialocephala subalpina]	sp|Q84CG1|CAMYS_STRVI	Capreomycidine synthase OS=Streptomyces vinaceus GN=vioD PE=1 SV=1	At2g20610	KOG0259	Tyrosine aminotransferase	--	--	--	GO:0044699//single-organism process;GO:0044237//cellular metabolic process;GO:0044238//primary metabolic process;GO:1901605//alpha-amino acid metabolic process;GO:0044763//single-organism cellular process;GO:0008152//metabolic process;GO:1901360//organic cyclic compound metabolic process;GO:0006807//nitrogen compound metabolic process;GO:0046483//heterocycle metabolic process;GO:0006575//cellular…	GO:0016740//transferase activity;GO:0008483//transaminase activity;GO:0016769//transferase activity, transferring nitrogenous groups;GO:0043167//ion binding;GO:0043168//anion binding;GO:0003824//catalytic activity;GO:0005488//binding;GO:0036137//kynurenine aminotransferase activity	GO:0005622//intracellular;GO:0043229//intracellular organelle;GO:0044444//cytoplasmic part;GO:0044464//cell part;GO:0043227//membrane-bounded organelle;GO:0043231//intracellular membrane-bounded organelle;GO:0005623//cell;GO:0043226//organelle;GO:0044424//intracellular part;GO:0005737//cytoplasm
Pscit03387	5	1	0.966	0.808	1.041	1.035	1.048	0.924667	1.04133	0.171427	0.136323		82.4902	111.301	112.764	217.488	85.2494	dph3	797	XP_007290507.1	diphthamide biosynthesis protein [Marssonina brunnea f. sp. 'multigermtubi' MB_m1]	sp|P0C0V4|DPH3_EMENI	Diphthamide biosynthesis protein 3 OS=Emericella nidulans (strain FGSC A4 / ATCC 38163 / CBS 112.46 / NRRL 194 / M139) GN=dph3 PE=3 SV=1	SPAC8F11.02c	KOG2923	Uncharacterized conserved protein	K15455//diphthamide biosynthesis protein 3	mbe:MBM_02618	--	GO:0071704//organic substance metabolic process;GO:0036211//protein modification process;GO:0019538//protein metabolic process;GO:0009987//cellular process;GO:0008152//metabolic process;GO:0044238//primary metabolic process;GO:0043412//macromolecule modification;GO:0044260//cellular macromolecule metabolic process;GO:0006464//cellular protein modification process;GO:0044237//cellular metabolic pr…	GO:0043167//ion binding;GO:0046914//transition metal ion binding;GO:0005488//binding;GO:0046872//metal ion binding;GO:0043169//cation binding	GO:0043229//intracellular organelle;GO:0005737//cytoplasm;GO:0044444//cytoplasmic part;GO:0043226//organelle;GO:0043227//membrane-bounded organelle;GO:0043231//intracellular membrane-bounded organelle;GO:0005622//intracellular;GO:0005623//cell;GO:0044464//cell part;GO:0044424//intracellular part
Pscit11326	5	1	0.998	0.96	1.022	0.812	0.703	0.986	0.845667	-0.221499	0.206409		125.547	202.33	248.753	167.46	136.582	--	1304	XP_018187974.1	NAD(P)-binding protein [Xylona heveae TC161]	--	--	YLL056c	KOG1502	Flavonol reductase/cinnamoyl-CoA reductase	--	--	--	-	-	-
Pscit05215	5	1	1.127	1.035	1.038	0.973	1.081	1.054	1.03067	-0.032297	0.662915		0.2696	0.7463	0.5521	0.3578	0.6714	lap2	2549	CZR67051.1	related to aminopeptidase Y precursor, vacuolar [Phialocephala subalpina]	sp|Q4WFX9|LAP2_ASPFU	Probable leucine aminopeptidase 2 OS=Neosartorya fumigata (strain ATCC MYA-4609 / Af293 / CBS 101355 / FGSC A1100) GN=lap2 PE=3 SV=2	YBR286w	KOG2195	Transferrin receptor and related proteins containing the protease-associated (PA) domain	--	--	--	-	GO:0016787//hydrolase activity;GO:0003824//catalytic activity	-
Pscit06617	5	1	1.105	1.057	1.213	1.151	1.269	1.054	1.211	0.200324	0.0262738		0.1351	0.1869	0.3772	0.4537	0.5045	ache	3392	CZR56831.1	related to acetylcholinesterase precursor [Phialocephala subalpina]	sp|P04058|ACES_TORCA	Acetylcholinesterase OS=Torpedo californica GN=ache PE=1 SV=2	Hs4557351	KOG4389	Acetylcholinesterase/Butyrylcholinesterase	--	--	--	-	-	-
Pscit06847	6	1	0.906	0.851	2.766	2.567	2.548	0.919	2.627	1.51528	4.03109e-05		0.0295	0.1225	0.0989	0	0.0882	xynD	2588	XP_008080241.1	(Trans)glycosidase [Glarea lozoyensis ATCC 20868]	sp|Q5ZNB1|XYND_PENFN	Endo-1,4-beta-xylanase D OS=Penicillium funiculosum GN=xynD PE=1 SV=1	--	--	--	K01181//endo-1,4-beta-xylanase [EC:3.2.1.8]	ssl:SS1G_12191	--	GO:0008152//metabolic process	GO:0004553//hydrolase activity, hydrolyzing O-glycosyl compounds;GO:0016798//hydrolase activity, acting on glycosyl bonds;GO:0016787//hydrolase activity;GO:0003824//catalytic activity	-
Pscit07274	6	1	0.825	0.57	2.374	2.153	2.637	0.798333	2.388	1.58074	0.00307752		0.1326	0.3669	0.3702	0.6927	0.3962	4CL2	1728	XP_008080160.1	Acetyl-CoA synthetase-like protein [Glarea lozoyensis ATCC 20868]	sp|Q9S725|4CL2_ARATH	4-coumarate--CoA ligase 2 OS=Arabidopsis thaliana GN=4CL2 PE=1 SV=2	At3g21240	KOG1176	Acyl-CoA synthetase	--	--	--	-	-	-
Pscit12829	6	1	0.971	0.965	1.73	1.834	1.777	0.978667	1.78033	0.863258	7.6427e-06		30.0081	28.3111	24.7486	39.2902	21.1561	wscd2	5420	XP_007295672.1	wsc domain containing protein [Marssonina brunnea f. sp. 'multigermtubi' MB_m1]	sp|A2BGL3|WSCD2_DANRE	WSC domain-containing protein 2 OS=Danio rerio GN=wscd2 PE=3 SV=1	Hs14755576	KOG4157	beta-1,6-N-acetylglucosaminyltransferase, contains WSC domain	--	--	--	-	-	-
Pscit03973	6	1	0.973	0.993	1.209	1.212	1.148	0.988667	1.18967	0.267001	0.000690837		7.4918	5.2042	9.0217	20.3534	9.1492	CDH-1	2120	CCD55648.1	similar to cellobiose dehydrogenase [Botrytis cinerea T4]	sp|Q01738|CDH_PHACH	Cellobiose dehydrogenase OS=Phanerochaete chrysosporium GN=CDH-1 PE=1 SV=1	At3g56060	KOG1238	Glucose dehydrogenase/choline dehydrogenase/mandelonitrile lyase (GMC oxidoreductase family)	K19069//cellobiose dehydrogenase (acceptor) [EC:1.1.99.18]	bfu:BC1G_14330	--	GO:0044710//single-organism metabolic process;GO:0044699//single-organism process;GO:0008152//metabolic process	GO:0016491//oxidoreductase activity;GO:1901265//nucleoside phosphate binding;GO:0097159//organic cyclic compound binding;GO:0003824//catalytic activity;GO:1901363//heterocyclic compound binding;GO:0005488//binding;GO:0000166//nucleotide binding;GO:0036094//small molecule binding	-
Pscit03605	6	1	0.936	0.91	2.03	2.156	1.963	0.948667	2.04967	1.11142	3.93931e-05		0.3249	0.5396	0.5444	0.9702	1.4565	--	235	XP_020134286.1	glycoside hydrolase family 43 protein [Diplodia corticola]	--	--	--	--	--	--	--	--	-	-	-
Pscit00380	6	1	0.978	1.017	1.432	1.385	1.292	0.998333	1.36967	0.456231	0.000619556		8.7131	8.1562	8.0953	13.6588	10.8888	AIM2	964	XP_008079735.1	alpha/beta-Hydrolase [Glarea lozoyensis ATCC 20868]	sp|P39721|AIM2_YEAST	Protein AIM2 OS=Saccharomyces cerevisiae (strain ATCC 204508 / S288c) GN=AIM2 PE=1 SV=1	YAL049c	KOG3043	Predicted hydrolase related to dienelactone hydrolase	--	--	--	-	-	-
Pscit11876	6	1	1.167	0.966	1.206	1.479	1.515	1.04433	1.4	0.422845	0.0348447		0.0588	0.2604	0.2299	0.3219	0.1464	ADM-B	3896	XP_007296912.1	ADAM 8 precursor [Marssonina brunnea f. sp. 'multigermtubi' MB_m1]	sp|Q4WQ08|ADMB_ASPFU	Disintegrin and metalloproteinase domain-containing protein B OS=Neosartorya fumigata (strain ATCC MYA-4609 / Af293 / CBS 101355 / FGSC A1100) GN=ADM-B PE=3 SV=2	SPAC17A5.04c	KOG3607	Meltrins, fertilins and related Zn-dependent metalloproteinases of the ADAMs family	--	--	--	GO:0044238//primary metabolic process;GO:0071704//organic substance metabolic process;GO:0008152//metabolic process;GO:0019538//protein metabolic process;GO:0043170//macromolecule metabolic process	GO:0070011//peptidase activity, acting on L-amino acid peptides;GO:0003824//catalytic activity;GO:0016787//hydrolase activity;GO:0008233//peptidase activity	-
Pscit11339	6	1	1.135	0.91	1.526	1.181	1.607	1.015	1.438	0.502584	0.0401254		118.707	201.884	236.106	190.738	349.745	--	696	--	--	--	--	--	--	--	--	--	--	-	-	-
Pscit04867	6	1	0.976	0.922	1.32	1.297	1.386	0.966	1.33433	0.466024	0.00049002		0.2724	0.2262	0.3803	0.3389	0.1357	--	1682	OAA64201.1	Metal-dependent hydrolase, composite domain protein [Sporothrix insectorum RCEF 264]	--	--	--	--	--	--	--	--	-	-	-
Pscit01878	6	1	1.046	1.031	2.113	2.057	1.957	1.02567	2.04233	0.993656	1.22562e-05		0.0274	0.1365	0.0918	0.0818	0.1228	asl1	2788	CZR53937.1	related to TIR2 Cold shock induced protein [Phialocephala subalpina]	sp|Q09788|ASL1_SCHPO	Alkali-sensitive linkage protein 1 OS=Schizosaccharomyces pombe (strain 972 / ATCC 24843) GN=asl1 PE=1 SV=1	--	--	--	--	--	--	GO:0044238//primary metabolic process;GO:0005975//carbohydrate metabolic process;GO:0071704//organic substance metabolic process;GO:0008152//metabolic process	-	GO:0005623//cell;GO:0044464//cell part
Pscit13196	6	1	1.018	1.028	1.544	1.549	1.346	1.01533	1.47967	0.543319	0.00134289		0.31	0.2574	0.0866	0.2314	0.2316	rhiE	739	OAL51538.1	rhamnogalacturonate lyase-like protein [Pyrenochaeta sp. DS3sAY3a]	sp|Q8RJP2|RHIE_DICD3	Rhamnogalacturonate lyase OS=Dickeya dadantii (strain 3937) GN=rhiE PE=1 SV=1	--	--	--	K18195//rhamnogalacturonan endolyase [EC:4.2.2.23]	npa:UCRNP2_9371	--	GO:0044238//primary metabolic process;GO:0008152//metabolic process	GO:0003824//catalytic activity;GO:0005488//binding	-
Pscit02511	6	1	0.875	1.007	1.433	1.437	1.609	0.960667	1.493	0.636106	0.00176613		20.3925	20.7909	20.8603	28.1788	18.2823	opsB	3370	XP_018066069.1	acid protease [Phialocephala scopiformis]	sp|Q4WDN4|OPSB_ASPFU	Probable aspartic-type endopeptidase opsB OS=Neosartorya fumigata (strain ATCC MYA-4609 / Af293 / CBS 101355 / FGSC A1100) GN=opsB PE=3 SV=1	YLR121c	KOG1339	Aspartyl protease	--	--	--	GO:0019538//protein metabolic process;GO:0044238//primary metabolic process;GO:0043170//macromolecule metabolic process;GO:0008152//metabolic process;GO:0071704//organic substance metabolic process	GO:0003824//catalytic activity;GO:0016787//hydrolase activity	-
Pscit10303	6	1	0.993	1.03	1.537	1.569	1.507	1.00767	1.53767	0.609724	1.26998e-05		0.1403	0.2996	0.2686	0.1047	0.0599	bglM	3810	CZR58345.1	probable beta-glucosidase-related glycosidases [Phialocephala subalpina]	sp|A5ABF5|BGLM_ASPNC	Probable beta-glucosidase M OS=Aspergillus niger (strain CBS 513.88 / FGSC A1513) GN=bglM PE=3 SV=1	--	--	--	K05349//beta-glucosidase [EC:3.2.1.21]	mbe:MBM_00209	ko00500//Starch and sucrose metabolism//Carbohydrate metabolism//Metabolism;ko00460//Cyanoamino acid metabolism//Metabolism of other amino acids//Metabolism	GO:0044262//cellular carbohydrate metabolic process;GO:0005975//carbohydrate metabolic process;GO:0044238//primary metabolic process;GO:0008152//metabolic process;GO:0044264//cellular polysaccharide metabolic process;GO:0005976//polysaccharide metabolic process;GO:0071704//organic substance metabolic process;GO:0043170//macromolecule metabolic process;GO:0051273//beta-glucan metabolic process;GO:…	GO:0016798//hydrolase activity, acting on glycosyl bonds;GO:0015926//glucosidase activity;GO:0004553//hydrolase activity, hydrolyzing O-glycosyl compounds;GO:0003824//catalytic activity;GO:0016787//hydrolase activity	-
Pscit02870	6	1	0.974	0.895	2.345	2.233	2.131	0.956333	2.23633	1.22555	4.00856e-05		788.624	912.799	1249.99	586.856	753.536	rglA	2638	XP_008079992.1	Galactose mutarotase-like protein [Glarea lozoyensis ATCC 20868]	sp|Q4W9T6|RGLA_ASPFU	Probable rhamnogalacturonate lyase A OS=Neosartorya fumigata (strain ATCC MYA-4609 / Af293 / CBS 101355 / FGSC A1100) GN=rglA PE=3 SV=1	--	--	--	K18195//rhamnogalacturonan endolyase [EC:4.2.2.23]	mbe:MBM_02929	--	GO:0071704//organic substance metabolic process;GO:0044238//primary metabolic process;GO:0005975//carbohydrate metabolic process;GO:0008152//metabolic process	GO:0016829//lyase activity;GO:0005488//binding;GO:0003824//catalytic activity;GO:0016835//carbon-oxygen lyase activity	-
Pscit16629	6	1	1.129	0.92	1.137	1.202	1.334	1.01633	1.22433	0.268623	0.0683266		72.1644	66.3585	67.8285	102.314	83.7656	G3bp2	2385	CZT05543.1	related to Ras-GTPase-activating protein binding protein 2 [Rhynchosporium agropyri]	sp|P97379|G3BP2_MOUSE	Ras GTPase-activating protein-binding protein 2 OS=Mus musculus GN=G3bp2 PE=1 SV=2	--	--	--	--	--	--	-	-	GO:0044464//cell part;GO:0005623//cell
Pscit16968	6	1	0.955	0.796	1.108	1.08	1.164	0.917	1.11733	0.285066	0.0506644		29.2882	28.5881	17.8679	17.0254	22.0342	--	3358	CZR56548.1	related to glyoxal oxidase precursor [Phialocephala subalpina]	--	--	--	--	--	--	--	--	-	-	-
Pscit15477	6	1	0.972	0.945	1.109	1.171	1.222	0.972333	1.16733	0.263694	0.00495679		58.882	56.811	47.6692	47.8996	60.2453	kex1	2355	CCD46867.1	similar to pheromone processing carboxypeptidase Kex1 [Botrytis cinerea T4]	sp|A7EYY7|KEX1_SCLS1	Pheromone-processing carboxypeptidase kex1 OS=Sclerotinia sclerotiorum (strain ATCC 18683 / 1980 / Ss-1) GN=kex1 PE=3 SV=1	--	--	--	K01288//carboxypeptidase D [EC:3.4.16.6]	ssl:SS1G_10553	--	GO:0071704//organic substance metabolic process;GO:0019538//protein metabolic process;GO:0044238//primary metabolic process;GO:0043170//macromolecule metabolic process;GO:0008152//metabolic process	GO:0008238//exopeptidase activity;GO:0008233//peptidase activity;GO:0003824//catalytic activity;GO:0016787//hydrolase activity;GO:0004180//carboxypeptidase activity;GO:0070011//peptidase activity, acting on L-amino acid peptides	-
Pscit11177	6	1	1.086	1.125	1.498	1.406	1.344	1.07033	1.416	0.403761	0.00397741		1.4373	0.746	0.602	0.4024	0	nucS	425	XP_018061246.1	S1/P1 nuclease [Phialocephala scopiformis]	sp|P24021|NUS1_ASPOR	Nuclease S1 OS=Aspergillus oryzae (strain ATCC 42149 / RIB 40) GN=nucS PE=1 SV=2	--	--	--	K05986//nuclease S1 [EC:3.1.30.1]	aor:AOR_1_1366164	--	GO:0044238//primary metabolic process;GO:0043170//macromolecule metabolic process;GO:0034641//cellular nitrogen compound metabolic process;GO:0006139//nucleobase-containing compound metabolic process;GO:0009987//cellular process;GO:0008152//metabolic process;GO:0090304//nucleic acid metabolic process;GO:0044237//cellular metabolic process;GO:0046483//heterocycle metabolic process;GO:0071704//orga…	GO:0016787//hydrolase activity;GO:0003824//catalytic activity;GO:0004518//nuclease activity;GO:0016788//hydrolase activity, acting on ester bonds	-
Pscit13197	6	1	1.018	1.028	1.544	1.549	1.346	1.01533	1.47967	0.543319	0.00134289		0.3703	0.41	0	0.1228	0.3688	rhiE	1856	GAO86251.1	rhamnogalacturonate lyase [Aspergillus udagawae]	sp|Q8RJP2|RHIE_DICD3	Rhamnogalacturonate lyase OS=Dickeya dadantii (strain 3937) GN=rhiE PE=1 SV=1	--	--	--	K18195//rhamnogalacturonan endolyase [EC:4.2.2.23]	npa:UCRNP2_9371	--	-	GO:0003824//catalytic activity	-
Pscit01588	6	1	0.934	0.913	1.219	1.188	1.245	0.949	1.21733	0.359244	0.00121809		10.1801	9.4242	9.4392	18.2163	9.8375	LIP1	4703	XP_018162955.1	Carboxylic ester hydrolase [Colletotrichum higginsianum IMI 349063]	sp|P17573|LIP1_GEOCN	Lipase 1 OS=Geotrichum candidum GN=LIP1 PE=1 SV=2	Hs7710112	KOG4389	Acetylcholinesterase/Butyrylcholinesterase	--	--	--	-	-	-
Pscit16451	6	1	1.034	1.008	1.94	1.892	1.815	1.014	1.88233	0.892464	9.33446e-06		4.1462	4.1602	8.3938	7.8343	7.7118	caeB	1768	CCD47601.1	similar to proteinase (secreted protein) (secreted protein) [Botrytis cinerea T4]	sp|P9WHR5|CAEB_MYCTU	Carboxylesterase B OS=Mycobacterium tuberculosis (strain ATCC 25618 / H37Rv) GN=caeB PE=1 SV=1	--	--	--	--	--	--	-	-	-
Pscit00341	6	1	0.991	1.003	1.436	1.426	1.279	0.998	1.38033	0.467905	0.00101544		3.0901	2.9036	4.0873	6.5559	2.9162	--	939	XP_002561280.1	Pc16g09690 [Penicillium rubens Wisconsin 54-1255]	--	--	--	--	--	--	--	--	-	-	-
Pscit12449	6	1	1.126	1.004	1.567	1.66	1.547	1.04333	1.59133	0.609036	0.000684759		0.1202	0.1997	0.4029	0.2693	0.1797	TP53I3	1270	CZR59795.1	probable NADPH quinone oxidoreductase homolog PIG3 [Phialocephala subalpina]	sp|Q53FA7|QORX_HUMAN	Quinone oxidoreductase PIG3 OS=Homo sapiens GN=TP53I3 PE=1 SV=2	Hs4758912	KOG1198	Zinc-binding oxidoreductase	--	--	--	GO:0044710//single-organism metabolic process;GO:0044699//single-organism process;GO:0008152//metabolic process	GO:0043169//cation binding;GO:0005488//binding;GO:0046914//transition metal ion binding;GO:0043167//ion binding;GO:0046872//metal ion binding;GO:0003824//catalytic activity	-
Pscit00452	6	1	0.928	0.864	1.112	1.142	1.125	0.930667	1.12633	0.275297	0.0109213		2.6418	2.848	3.4167	3.6501	6.3021	ecaA	3295	CZS95477.1	related to carbonic anhydrase [Rhynchosporium commune]	sp|P94170|CAH_NOSS1	Carbonic anhydrase OS=Nostoc sp. (strain PCC 7120 / UTEX 2576) GN=ecaA PE=3 SV=1	At5g04180	KOG0382	Carbonic anhydrase	--	--	--	-	-	-
Pscit15660	6	1	1.013	1.27	2.205	2.41	2.01	1.09433	2.20833	1.01291	0.00166193		7.7563	7.1172	6.5569	5.0497	6.0593	--	2156	CZR59647.1	related to Similarity to glucan 1,4-alpha-glucosidase Sta1p and YAR066w [Phialocephala subalpina]	--	--	--	--	--	--	--	--	-	-	-
Pscit00166	6	1	1.023	0.801	2.076	2.028	1.92	0.941333	2.008	1.09298	0.000721364		232.317	230.984	173.882	205.378	201.205	fkr-5	1484	CZT11535.1	probable peptidylprolyl isomerase [Rhynchosporium commune]	sp|O60046|FKBP2_NEUCR	FK506-binding protein 2 OS=Neurospora crassa (strain ATCC 24698 / 74-OR23-1A / CBS 708.71 / DSM 1257 / FGSC 987) GN=fkr-5 PE=1 SV=1	7291296	KOG0549	FKBP-type peptidyl-prolyl cis-trans isomerase	K09569//FK506-binding protein 2 [EC:5.2.1.8]	ssl:SS1G_13012	--	GO:0008152//metabolic process;GO:0044237//cellular metabolic process;GO:0019538//protein metabolic process;GO:0044238//primary metabolic process;GO:0043170//macromolecule metabolic process;GO:0044267//cellular protein metabolic process;GO:0044260//cellular macromolecule metabolic process;GO:0009987//cellular process;GO:0071704//organic substance metabolic process	GO:0003824//catalytic activity;GO:0016859//cis-trans isomerase activity;GO:0016853//isomerase activity	-
Pscit12451	6	1	1.126	1.004	1.567	1.66	1.547	1.04333	1.59133	0.609036	0.000684759		2.5389	3.4787	2.7118	4.5486	4.6473	TP53I3	1203	CZR59795.1	probable NADPH quinone oxidoreductase homolog PIG3 [Phialocephala subalpina]	sp|Q53FA7|QORX_HUMAN	Quinone oxidoreductase PIG3 OS=Homo sapiens GN=TP53I3 PE=1 SV=2	Hs4758912	KOG1198	Zinc-binding oxidoreductase	--	--	--	GO:0044699//single-organism process;GO:0008152//metabolic process;GO:0044710//single-organism metabolic process	GO:0046914//transition metal ion binding;GO:0003824//catalytic activity;GO:0046872//metal ion binding;GO:0043167//ion binding;GO:0043169//cation binding;GO:0005488//binding	-
Pscit12983	6	1	1.018	0.915	1.701	1.902	1.719	0.977667	1.774	0.859591	0.000253296		2106.88	1927.2	2361.2	1395.28	1548.55	SS1G_14022	2176	XP_008081527.1	6-phosphogluconate dehydrogenase C-terminal [Glarea lozoyensis ATCC 20868]	sp|A7F8U1|MTLD_SCLS1	Mannitol-1-phosphate 5-dehydrogenase OS=Sclerotinia sclerotiorum (strain ATCC 18683 / 1980 / Ss-1) GN=SS1G_14022 PE=3 SV=1	--	--	--	K00009//mannitol-1-phosphate 5-dehydrogenase [EC:1.1.1.17]	mbe:MBM_06540	ko00051//Fructose and mannose metabolism//Carbohydrate metabolism//Metabolism	GO:0044723//single-organism carbohydrate metabolic process;GO:0044237//cellular metabolic process;GO:0044238//primary metabolic process;GO:0006059//hexitol metabolic process;GO:0044710//single-organism metabolic process;GO:0008152//metabolic process;GO:0044262//cellular carbohydrate metabolic process;GO:0071704//organic substance metabolic process;GO:0044281//small molecule metabolic process;GO:0…	GO:0048037//cofactor binding;GO:0016491//oxidoreductase activity;GO:0003824//catalytic activity;GO:0005488//binding;GO:0016614//oxidoreductase activity, acting on CH-OH group of donors;GO:0016616//oxidoreductase activity, acting on the CH-OH group of donors, NAD or NADP as acceptor	-
Pscit04868	6	1	0.976	0.922	1.32	1.297	1.386	0.966	1.33433	0.466024	0.00049002		0.0468	0.4279	0.0785	0	0.28	--	1630	OAA64201.1	Metal-dependent hydrolase, composite domain protein [Sporothrix insectorum RCEF 264]	--	--	--	--	--	--	--	--	-	-	-
Pscit06846	6	1	0.906	0.851	2.766	2.567	2.548	0.919	2.627	1.51528	4.03109e-05		0	0.2755	0.3032	0.09	0.0901	xynD	2532	XP_008080241.1	(Trans)glycosidase [Glarea lozoyensis ATCC 20868]	sp|Q5ZNB1|XYND_PENFN	Endo-1,4-beta-xylanase D OS=Penicillium funiculosum GN=xynD PE=1 SV=1	--	--	--	K01181//endo-1,4-beta-xylanase [EC:3.2.1.8]	ssl:SS1G_12191	--	GO:0008152//metabolic process	GO:0004553//hydrolase activity, hydrolyzing O-glycosyl compounds;GO:0016798//hydrolase activity, acting on glycosyl bonds;GO:0016787//hydrolase activity;GO:0003824//catalytic activity	-
Pscit06039	6	1	0.97	0.962	1.597	1.7	1.519	0.977333	1.60533	0.71595	0.000138762		51.6748	51.3342	71.943	42.347	62.8756	gel1	2085	CCD44034.1	glycoside hydrolase family 72 protein [Botrytis cinerea T4]	sp|P0C7S9|GEL1_ASPFU	1,3-beta-glucanosyltransferase gel1 OS=Neosartorya fumigata (strain ATCC MYA-4609 / Af293 / CBS 101355 / FGSC A1100) GN=gel1 PE=3 SV=1	--	--	--	--	--	--	GO:0044238//primary metabolic process;GO:0008152//metabolic process	GO:0003824//catalytic activity	GO:0031224//intrinsic component of membrane;GO:0044425//membrane part;GO:0016020//membrane
Pscit00297	6	1	0.622	0.475	1.682	1.993	1.96	0.699	1.87833	1.42609	0.0099433		1.3774	2.0016	2.8125	2.8275	2.8942	--	887	XP_008084115.1	PEBP-like protein [Glarea lozoyensis ATCC 20868]	--	--	--	--	--	--	--	--	-	-	-
Pscit04573	6	1	0.806	0.831	1.01	1.319	1.201	0.879	1.17667	0.420771	0.0482065		913.773	1190.7	1289.53	947.762	920.795	--	483	XP_007812835.1	hypothetical protein MAC_06495 [Metarhizium acridum CQMa 102]	--	--	--	--	--	--	--	--	-	-	-
Pscit04300	6	1	1	0.802	1.936	2.222	2.845	0.934	2.33433	1.32152	0.00250578		7.0609	8.5856	10.5202	7.5298	6.8955	--	1514	XP_018071240.1	hypothetical protein LY89DRAFT_697202 [Phialocephala scopiformis]	--	--	--	--	--	--	--	--	-	-	-
Pscit09711	6	1	1.024	1.107	2.021	2.244	1.902	1.04367	2.05567	0.977945	0.000293197		0.8414	1.1063	1.072	0.6935	1.1918	DSE4	4356	CZR56962.1	related to glucan 1,3-beta-glucosidase [Phialocephala subalpina]	sp|P53753|ENG1_YEAST	Endo-1,3(4)-beta-glucanase 1 OS=Saccharomyces cerevisiae (strain ATCC 204508 / S288c) GN=DSE4 PE=1 SV=1	SPAC23D3.10c	KOG2254	Predicted endo-1,3-beta-glucanase	K01180//endo-1,3(4)-beta-glucanase [EC:3.2.1.6]	mbe:MBM_01851	--	-	GO:0052736//beta-glucanase activity;GO:0004553//hydrolase activity, hydrolyzing O-glycosyl compounds;GO:0016787//hydrolase activity;GO:0016798//hydrolase activity, acting on glycosyl bonds;GO:0003824//catalytic activity	-
Pscit02925	6	1	1.023	1.069	1.286	1.251	1.349	1.03067	1.29533	0.329746	0.00149332		149.426	150.32	184.4	169.428	207.24	mmf1	580	XP_018078758.1	YjgF-like protein [Phialocephala scopiformis]	sp|O43003|MMF1_SCHPO	Protein mmf1, mitochondrial OS=Schizosaccharomyces pombe (strain 972 / ATCC 24843) GN=mmf1 PE=3 SV=1	SPBC2G2.04c	KOG2317	Putative translation initiation inhibitor UK114/IBM1	--	--	--	-	GO:0003824//catalytic activity	-
Pscit02039	6	1	1.052	1.059	1.353	1.385	1.228	1.037	1.322	0.350306	0.00415039		3.1131	3.6017	2.6958	3.0811	9.852	--	2183	KIM97618.1	glycoside hydrolase family 78 protein [Oidiodendron maius Zn]	--	--	--	--	--	--	--	--	-	-	-
Pscit04060	6	1	0.815	0.855	1.043	1.157	1.061	0.89	1.087	0.288475	0.0435523		39.3532	42.5811	44.3925	29.6824	30.96	crf1	2049	XP_008083797.1	Concanavalin A-like lectins/glucanase [Glarea lozoyensis ATCC 20868]	sp|Q8J0P4|CRF1_ASPFU	Probable glycosidase crf1 OS=Neosartorya fumigata (strain ATCC MYA-4609 / Af293 / CBS 101355 / FGSC A1100) GN=crf1 PE=1 SV=2	--	--	--	--	--	--	GO:0044238//primary metabolic process;GO:0008152//metabolic process	-	-
Pscit02701	6	1	1.031	0.842	1.576	1.236	1.717	0.957667	1.50967	0.656635	0.0183618		14.0422	15.8843	17.9587	16.9347	14.9205	--	2447	KZL88141.1	extracellular protein [Colletotrichum incanum]	--	--	--	--	--	--	--	--	-	-	-
Pscit05601	6	1	1.018	0.779	1.105	1.137	1.295	0.932333	1.179	0.338646	0.0732146		757.847	604.789	504.573	831.428	411.382	--	1823	KNG51022.1	small secreted protein [Stemphylium lycopersici]	--	--	--	--	--	--	--	--	-	-	-
Pscit03339	6	1	0.748	0.659	1.199	1.207	1.623	0.802333	1.343	0.743186	0.0305563		151.286	147.53	179.84	203.906	134.937	rtn1	1708	CZT43757.1	related to cell wall protein cwl1 [Rhynchosporium secalis]	sp|P53694|RTN1_SCHPO	Reticulon-like protein 1 OS=Schizosaccharomyces pombe (strain 972 / ATCC 24843) GN=rtn1 PE=1 SV=1	YDR233c	KOG1792	Reticulon	--	--	--	-	-	GO:0044464//cell part;GO:0043226//organelle;GO:0044424//intracellular part;GO:0044425//membrane part;GO:0005622//intracellular;GO:0043231//intracellular membrane-bounded organelle;GO:0005737//cytoplasm;GO:0044422//organelle part;GO:0005623//cell;GO:0043229//intracellular organelle;GO:0044444//cytoplasmic part;GO:0016020//membrane;GO:0043227//membrane-bounded organelle
Pscit01272	6	1	1.019	1.153	1.54	1.461	1.44	1.05733	1.48033	0.485492	0.00232888		3.8164	4.4939	3.4591	3.923	1.9164	exg1	2441	XP_008083812.1	(Trans)glycosidase [Glarea lozoyensis ATCC 20868]	sp|Q9URU6|EXG1_SCHPO	Glucan 1,3-beta-glucosidase 1 OS=Schizosaccharomyces pombe (strain 972 / ATCC 24843) GN=exg1 PE=2 SV=1	--	--	--	K01210//glucan 1,3-beta-glucosidase [EC:3.2.1.58]	cot:CORT_0B07220	ko00500//Starch and sucrose metabolism//Carbohydrate metabolism//Metabolism	GO:0044238//primary metabolic process;GO:0008152//metabolic process	GO:0003824//catalytic activity;GO:0016787//hydrolase activity	-
Pscit01094	6	1	0.937	1.025	1.903	1.806	1.812	0.987333	1.84033	0.898358	3.9344e-05		1.5228	1.0839	0.9112	1.9487	0.6501	--	351	KIN02162.1	carbohydrate esterase family 16 protein [Oidiodendron maius Zn]	--	--	--	--	--	--	--	--	GO:0044699//single-organism process	-	-
Pscit17008	6	1	0.989	0.975	1.551	1.691	1.597	0.988	1.613	0.707163	4.98824e-05		1.6754	2.1403	1.7813	2.838	2.9848	AS	1185	XP_018036221.1	Arylsulphatase [Paraphaeosphaeria sporulosa]	sp|Q10723|ARS_VOLCA	Arylsulfatase OS=Volvox carteri PE=1 SV=1	--	--	--	--	--	--	GO:0008152//metabolic process	GO:0008484//sulfuric ester hydrolase activity;GO:0003824//catalytic activity;GO:0016788//hydrolase activity, acting on ester bonds;GO:0016787//hydrolase activity	-
Pscit16714	6	1	1.099	1.082	1.605	1.619	1.704	1.06033	1.64267	0.631522	0.000225669		37.8653	42.7529	43.2916	59.9927	69.8212	sol5	1581	CCD43537.1	similar to FAD binding domain-containing protein [Botrytis cinerea T4]	sp|D7UQ40|SOL5_ALTSO	Bifunctional solanapyrone synthase OS=Alternaria solani GN=sol5 PE=1 SV=1	--	--	--	--	--	--	GO:0044710//single-organism metabolic process;GO:0044699//single-organism process;GO:0008152//metabolic process	GO:0016614//oxidoreductase activity, acting on CH-OH group of donors;GO:0000166//nucleotide binding;GO:0036094//small molecule binding;GO:0005488//binding;GO:0003824//catalytic activity;GO:0016491//oxidoreductase activity;GO:0016616//oxidoreductase activity, acting on the CH-OH group of donors, NAD or NADP as acceptor;GO:1901265//nucleoside phosphate binding;GO:0097159//organic cyclic compound bi…	-
Pscit11817	6	1	0.925	0.868	2.538	2.41	2.361	0.931	2.43633	1.38786	3.13886e-05		0.9444	1.1203	0.9041	0.5035	2.5198	--	566	EKG14728.1	Glycoside hydrolase family 43 [Macrophomina phaseolina MS6]	sp|P82594|IABF_STRCX	Extracellular exo-alpha-(1->5)-L-arabinofuranosidase OS=Streptomyces chartreusis PE=1 SV=1	--	--	--	--	--	--	GO:0008152//metabolic process;GO:0044238//primary metabolic process	GO:0003824//catalytic activity;GO:0016787//hydrolase activity	-
Pscit02520	6	1	1.179	1.109	2.064	1.697	1.54	1.096	1.767	0.689054	0.00871372		1.4205	1.4444	1.4085	2.5968	3.1188	gox	2634	CZR59352.1	related to choline dehydrogenase and related flavoproteins [Phialocephala subalpina]	sp|P13006|GOX_ASPNG	Glucose oxidase OS=Aspergillus niger GN=gox PE=1 SV=1	7293009	KOG1238	Glucose dehydrogenase/choline dehydrogenase/mandelonitrile lyase (GMC oxidoreductase family)	--	--	--	-	GO:0003824//catalytic activity;GO:0016491//oxidoreductase activity;GO:0016614//oxidoreductase activity, acting on CH-OH group of donors	-
Pscit13902	6	1	0.963	0.803	1.381	1.091	1.179	0.922	1.217	0.400491	0.0459438		4.3373	6.2554	4.2071	3.3229	3.0698	--	669	CZR70048.1	uncharacterized protein PAC_19949 [Phialocephala subalpina]	--	--	--	--	--	--	--	--	-	-	-
Pscit17402	6	1	1.289	1.272	1.369	1.582	1.5	1.187	1.48367	0.321847	0.0697404		2.2219	1.7101	4.5398	3.9645	2.4293	--	1409	XP_018072329.1	aromatic compound dioxygenase [Phialocephala scopiformis]	--	--	--	--	--	--	--	--	GO:0044699//single-organism process;GO:0044710//single-organism metabolic process;GO:0009987//cellular process;GO:0044237//cellular metabolic process;GO:0008152//metabolic process	GO:0046914//transition metal ion binding;GO:0043169//cation binding;GO:0005488//binding;GO:0005506//iron ion binding;GO:0016491//oxidoreductase activity;GO:0046872//metal ion binding;GO:0003824//catalytic activity;GO:0043167//ion binding;GO:0016701//oxidoreductase activity, acting on single donors with incorporation of molecular oxygen	-
Pscit11875	6	1	1.167	0.966	1.206	1.479	1.515	1.04433	1.4	0.422845	0.0348447		2.344	4.9815	4.2433	3.025	3.5321	ADM-B	3844	XP_007296912.1	ADAM 8 precursor [Marssonina brunnea f. sp. 'multigermtubi' MB_m1]	sp|Q4WQ08|ADMB_ASPFU	Disintegrin and metalloproteinase domain-containing protein B OS=Neosartorya fumigata (strain ATCC MYA-4609 / Af293 / CBS 101355 / FGSC A1100) GN=ADM-B PE=3 SV=2	SPAC17A5.04c	KOG3607	Meltrins, fertilins and related Zn-dependent metalloproteinases of the ADAMs family	--	--	--	GO:0071704//organic substance metabolic process;GO:0043170//macromolecule metabolic process;GO:0044238//primary metabolic process;GO:0019538//protein metabolic process;GO:0008152//metabolic process	GO:0016787//hydrolase activity;GO:0003824//catalytic activity;GO:0070011//peptidase activity, acting on L-amino acid peptides;GO:0008233//peptidase activity	-
Pscit05382	6	1	1.808	0.91	2.84	2.587	3.35	1.23933	2.92567	1.2392	0.0166862		214.634	199.281	115.577	292.915	225.321	grg-1	497	CDM35463.1	Glucose-repressible protein Grg1 [Penicillium roqueforti FM164]	sp|P22151|GRG1_NEUCR	Glucose-repressible gene protein OS=Neurospora crassa (strain ATCC 24698 / 74-OR23-1A / CBS 708.71 / DSM 1257 / FGSC 987) GN=grg-1 PE=2 SV=1	--	--	--	--	--	--	-	-	-
Pscit13118	6	1	1.235	1.038	2.132	1.821	2.016	1.091	1.98967	0.866876	0.00163908		147.949	144.074	151.647	144.642	167.748	FPR1	1025	KXH28484.1	peptidyl-prolyl cis-trans isomerase fkr-3 [Colletotrichum nymphaeae SA-01]	sp|Q4HZB8|FKBP_GIBZE	FK506-binding protein 1 OS=Gibberella zeae (strain PH-1 / ATCC MYA-4620 / FGSC 9075 / NRRL 31084) GN=FPR1 PE=3 SV=2	SPBC839.17c	KOG0544	FKBP-type peptidyl-prolyl cis-trans isomerase	K09568//FK506-binding protein 1 [EC:5.2.1.8]	nhe:NECHADRAFT_57924	--	GO:0010565//regulation of cellular ketone metabolic process;GO:0050789//regulation of biological process;GO:0051704//multi-organism process;GO:0009889//regulation of biosynthetic process;GO:0006082//organic acid metabolic process;GO:0065007//biological regulation;GO:0044281//small molecule metabolic process;GO:0044710//single-organism metabolic process;GO:0050794//regulation of cellular process;G…	GO:0016853//isomerase activity;GO:0003824//catalytic activity;GO:0008144//drug binding;GO:0016859//cis-trans isomerase activity;GO:0005488//binding	GO:0044444//cytoplasmic part;GO:0043229//intracellular organelle;GO:0005623//cell;GO:0043231//intracellular membrane-bounded organelle;GO:0005622//intracellular;GO:0044424//intracellular part;GO:0005737//cytoplasm;GO:0043226//organelle;GO:0043227//membrane-bounded organelle;GO:0044464//cell part
Pscit05763	6	1	0.966	0.998	1.796	1.85	1.785	0.988	1.81033	0.873672	2.72322e-06		2.2701	3.8273	3.2848	3.8514	4.9596	--	2220	KLO94901.1	GPI anchored protein [Fusarium fujikuroi]	--	--	--	--	--	--	--	--	-	-	-
Pscit15909	6	1	0.509	0.452	0.784	0.702	0.91	0.653667	0.798667	0.289038	0.372513		680.23	614.651	550.172	554.545	775.63	atp-1	1877	CCD47511.1	similar to ATP synthase subunit alpha [Botrytis cinerea T4]	sp|P37211|ATPA_NEUCR	ATP synthase subunit alpha, mitochondrial OS=Neurospora crassa (strain ATCC 24698 / 74-OR23-1A / CBS 708.71 / DSM 1257 / FGSC 987) GN=atp-1 PE=3 SV=1	--	--	--	K02132//F-type H+-transporting ATPase subunit alpha	bfu:BC1G_07780	ko00190//Oxidative phosphorylation//Energy metabolism//Metabolism	GO:0046483//heterocycle metabolic process;GO:0009206//purine ribonucleoside triphosphate biosynthetic process;GO:0046390//ribose phosphate biosynthetic process;GO:0042455//ribonucleoside biosynthetic process;GO:1902600//hydrogen ion transmembrane transport;GO:1901566//organonitrogen compound biosynthetic process;GO:0042278//purine nucleoside metabolic process;GO:0034220//ion transmembrane transpo…	GO:0017111//nucleoside-triphosphatase activity;GO:0016818//hydrolase activity, acting on acid anhydrides, in phosphorus-containing anhydrides;GO:1901363//heterocyclic compound binding;GO:0036094//small molecule binding;GO:0042623//ATPase activity, coupled;GO:0016462//pyrophosphatase activity;GO:0022890//inorganic cation transmembrane transporter activity;GO:0015405//P-P-bond-hydrolysis-driven tra…	GO:0043234//protein complex;GO:0098796//membrane protein complex;GO:0016020//membrane;GO:0044425//membrane part;GO:0016469//proton-transporting two-sector ATPase complex;GO:0033178//proton-transporting two-sector ATPase complex, catalytic domain;GO:0032991//macromolecular complex
Pscit13396	6	1	0.93	0.933	1.684	1.584	1.519	0.954333	1.59567	0.741594	0.000176332		15.8718	18.7989	15.3242	21.9351	26.6996	betA	3690	CZR68050.1	related to alcohol oxidase [Phialocephala subalpina]	sp|Q9X2M2|BETA_STAXY	Oxygen-dependent choline dehydrogenase OS=Staphylococcus xylosus GN=betA PE=3 SV=1	7293012	KOG1238	Glucose dehydrogenase/choline dehydrogenase/mandelonitrile lyase (GMC oxidoreductase family)	--	--	--	-	-	-
Pscit13458	6	1	0.985	0.789	1.472	1.381	1.563	0.924667	1.472	0.670772	0.00514745		225.053	225.295	273.982	325.656	552.26	--	3379	CZT10622.1	related to AGA1 A-agglutinin anchor subunit [Rhynchosporium agropyri]	--	--	--	--	--	--	--	--	-	-	-
Pscit03007	6	1	1.006	1.089	1.927	1.76	1.579	1.03167	1.75533	0.766768	0.00115519		16.9159	15.2939	19.4018	19.2361	23.8585	--	966	KZL70902.1	endonuclease/exonuclease/phosphatase [Colletotrichum tofieldiae]	--	--	--	--	--	--	--	--	GO:0044238//primary metabolic process;GO:1901360//organic cyclic compound metabolic process;GO:0006807//nitrogen compound metabolic process;GO:0006725//cellular aromatic compound metabolic process;GO:0090304//nucleic acid metabolic process;GO:0008152//metabolic process;GO:0046483//heterocycle metabolic process;GO:0043170//macromolecule metabolic process;GO:0009987//cellular process;GO:0044237//ce…	GO:0003824//catalytic activity;GO:0004518//nuclease activity;GO:0016788//hydrolase activity, acting on ester bonds;GO:0016787//hydrolase activity	-
Pscit07574	6	1	0.904	0.831	1.519	1.426	1.37	0.911667	1.43833	0.65782	0.00172427		0.415	0.188	0.2844	0.9012	0.1127	BBE1	2024	CCD53507.1	carbohydrate-Binding Module family 18 protein [Botrytis cinerea T4]	sp|P08159|HDNO_ARTOX	6-hydroxy-D-nicotine oxidase OS=Arthrobacter oxydans PE=1 SV=2	At1g75450	KOG1231	Proteins containing the FAD binding domain	--	--	--	-	GO:0005488//binding;GO:0003824//catalytic activity;GO:0016614//oxidoreductase activity, acting on CH-OH group of donors;GO:0016491//oxidoreductase activity	-
Pscit13308	6	1	0.906	0.804	1.156	1.307	1.244	0.903333	1.23567	0.451959	0.0120544		5.3764	5.284	5.9862	4.2166	2.1609	SUB6	2244	CZR68069.1	related to alkaline protease (oryzin) [Phialocephala subalpina]	sp|E4V4J8|SUB6_ARTGP	Subtilisin-like protease 6 OS=Arthroderma gypseum (strain ATCC MYA-4604 / CBS 118893) GN=SUB6 PE=3 SV=1	YEL060c	KOG1153	Subtilisin-related protease/Vacuolar protease B	--	--	--	-	GO:0016787//hydrolase activity;GO:0003824//catalytic activity	-
Pscit11073	6	1	0.996	0.942	1.14	1.176	1.425	0.979333	1.247	0.34859	0.030671		1504.55	1390.39	1212.91	1065.7	1479.29	ecm33	2427	CZR59631.1	probable sporulation-specific protein 2 precursor [Phialocephala subalpina]	sp|Q4WNS8|ECM33_ASPFU	Protein ecm33 OS=Neosartorya fumigata (strain ATCC MYA-4609 / Af293 / CBS 101355 / FGSC A1100) GN=ecm33 PE=1 SV=1	--	--	--	--	--	--	-	-	-
Pscit01879	6	1	1.046	1.031	2.113	2.057	1.957	1.02567	2.04233	0.993656	1.22562e-05		0.0803	0.0445	0.1795	0.04	0.2001	asl1	2851	CZR53937.1	related to TIR2 Cold shock induced protein [Phialocephala subalpina]	sp|Q09788|ASL1_SCHPO	Alkali-sensitive linkage protein 1 OS=Schizosaccharomyces pombe (strain 972 / ATCC 24843) GN=asl1 PE=1 SV=1	--	--	--	--	--	--	GO:0044238//primary metabolic process;GO:0071704//organic substance metabolic process;GO:0005975//carbohydrate metabolic process;GO:0008152//metabolic process	-	GO:0005623//cell;GO:0044464//cell part
Pscit14233	6	1	1.053	1.043	1.436	1.239	1.183	1.032	1.286	0.317448	0.0231546		96.311	110.157	80.6808	100.073	118.688	--	708	XP_007293270.1	carboxymuconolactone decarboxylase [Marssonina brunnea f. sp. 'multigermtubi' MB_m1]	--	--	--	--	--	--	--	--	GO:0044699//single-organism process;GO:0008152//metabolic process;GO:0044710//single-organism metabolic process	-	-
Pscit12685	6	1	1.112	1.143	1.704	1.79	1.705	1.085	1.733	0.675577	0.000432353		1.5908	0	1.3326	0.95	1.1885	LKA1	240	ACN82436.1	alpha-amylase [Sclerotinia sclerotiorum]	sp|Q01117|AMY1_LIPKO	Alpha-amylase 1 OS=Lipomyces kononenkoae GN=LKA1 PE=1 SV=2	SPAC23D3.14c	KOG0471	Alpha-amylase	K01176//alpha-amylase [EC:3.2.1.1]	ssl:SS1G_01776	ko00500//Starch and sucrose metabolism//Carbohydrate metabolism//Metabolism	GO:0071704//organic substance metabolic process;GO:0044238//primary metabolic process;GO:0008152//metabolic process;GO:0005975//carbohydrate metabolic process	GO:0016160//amylase activity;GO:0005488//binding;GO:0043169//cation binding;GO:0046872//metal ion binding;GO:0016787//hydrolase activity;GO:0043167//ion binding;GO:0004553//hydrolase activity, hydrolyzing O-glycosyl compounds;GO:0016798//hydrolase activity, acting on glycosyl bonds;GO:0003824//catalytic activity	-
Pscit16060	6	1	1.009	0.926	1.683	1.861	1.726	0.978333	1.75667	0.844442	0.000135645		17.5298	20.3545	21.5295	38.5916	38.6237	--	514	AAW42953.1	expressed protein [Cryptococcus neoformans var. neoformans JEC21] [Cryptococcus neoformans]	--	--	--	--	--	--	--	--	-	-	-
Pscit06040	6	1	0.97	0.962	1.597	1.7	1.519	0.977333	1.60533	0.71595	0.000138762		0.1524	0.2531	0.383	0.1138	0.2657	gel1	1503	CZR62762.1	probable GEL1 protein [Phialocephala subalpina]	sp|P0C7S9|GEL1_ASPFU	1,3-beta-glucanosyltransferase gel1 OS=Neosartorya fumigata (strain ATCC MYA-4609 / Af293 / CBS 101355 / FGSC A1100) GN=gel1 PE=3 SV=1	--	--	--	--	--	--	GO:0044238//primary metabolic process;GO:0008152//metabolic process	GO:0003824//catalytic activity	GO:0016020//membrane;GO:0044425//membrane part;GO:0031224//intrinsic component of membrane
Pscit05344	6	1	0.926	0.922	1.297	1.344	1.351	0.949333	1.33067	0.487163	0.000322896		4.0573	5.2055	5.0097	4.4067	5.2149	rny1	3971	XP_018076108.1	ribonuclease T2 [Phialocephala scopiformis]	sp|Q4WXZ5|RNY1_ASPFU	Ribonuclease T2-like OS=Neosartorya fumigata (strain ATCC MYA-4609 / Af293 / CBS 101355 / FGSC A1100) GN=rny1 PE=3 SV=2	YPL123c	KOG1642	Ribonuclease, T2 family	K01166//ribonuclease T2 [EC:3.1.27.1]	mbe:MBM_01846	--	GO:0090304//nucleic acid metabolic process;GO:0016070//RNA metabolic process;GO:0071704//organic substance metabolic process;GO:1901360//organic cyclic compound metabolic process;GO:0034641//cellular nitrogen compound metabolic process;GO:0044238//primary metabolic process;GO:0006807//nitrogen compound metabolic process;GO:0009987//cellular process;GO:0090305//nucleic acid phosphodiester bond hyd…	GO:0016788//hydrolase activity, acting on ester bonds;GO:0004518//nuclease activity;GO:0003824//catalytic activity;GO:0016894//endonuclease activity, active with either ribo- or deoxyribonucleic acids and producing 3'-phosphomonoesters;GO:0004540//ribonuclease activity;GO:0016787//hydrolase activity;GO:0004519//endonuclease activity;GO:0004521//endoribonuclease activity;GO:0016892//endoribonuclea…	-
[truncated: 112 more rows]
