# Supplementary material for: Integrated transcriptomic and secretomic approaches reveal critical pathogenicity factors in Pseudofabraea citricarpa inciting citrus target spot
Source: Microb Biotechnol. 2019 Jun 4;12(6):1260–73. doi: 10.1111/1751-7915.13440 (PMC6801157; doi:10.1111/1751-7915.13440)
Supplement: Supplementary file 12 — Table S4. List of the carbohydrate‐active enzymes and pathogen‐host interaction related proteins predicted by Carbohydrate‐Active EnZymes database and PHI database in Pseudofabraea citricarpa. [file MBT2-12-1260-s012.xlsx]

## Sheet: Table S4
Table S4. List of the carbohydrate-active enzymes and pathogen-host interaction related proteins predicted by Carbohydrate-Active EnZymes database and PHI database in Pseudofabraea citricarpa.
GeneID	Transcripts						Secretory proteins						CAZy_description	CAZy_levelB	PHI_function
	CK-1_rpkm	CK-2_rpkm	CK-3_rpkm	induced-1_rpkm	induced-2_rpkm	induced-3_rpkm	CK-1_count	CK-2_count	CK-3_count	induced-1_count	induced-2_count	induced-3_count
Pscit00007	0.2129	0.383	0.1189	1.5098	0.6362	1.3073	6	13	4	57	24	41	--	--	Alcohol oxidase
Pscit00166	232.317	230.984	173.882	205.378	201.205	214.637	4515	5406	4034	5347	5234	4642	--	--	virulence factor
Pscit00175	0.1182	0.3599	0.231	0.8529	0.471	0.3187	3	11	7	29	16	9	--	--	intracellular triacylglycerol lipases
Pscit00342	1.1397	2.366	2.0117	0.6684	1.0035	0.951	28	70	59	22	33	26	carbohydrate-binding module family 1 protein [Thielavia terrestris NRRL 8126]	CBM1;GH131	--
Pscit00412	15.0173	14.9734	13.5995	96.6795	69.1349	52.19	543	652	587	4683	3346	2100	glycoside hydrolase family 15 protein [Botrytis cinerea T4]	CBM20;GH15	vacuolar glucoamylase
Pscit00497	77.0346	68.2727	58.7887	68.1264	70.5881	79.0026	2393	2554	2180	2835	2935	2731	glycoside hydrolase family 76 protein [Botrytis cinerea T4]	GH76	--
Pscit00620	28.5893	27.2374	22.1151	19.7426	22.6537	21.1713	1188	1363	1097	1099	1260	979	--	--	Gamma-Glutamyl Transpeptidase
Pscit00796	17.8971	13.1114	16.4795	24.2079	27.9851	23.7918	484	427	532	877	1013	716	related to glucanase [Fusarium fujikuroi IMI 58289]	GH17	--
Pscit00856	0.9521	0.4217	1.0634	8.6709	6.5441	4.7342	15	8	20	183	138	83	chitinase 18-13 [Trichoderma atroviride]	GH18	--
Pscit00870	2.1903	1.8544	1.2952	2.9173	5.6791	3.0102	51	52	36	91	177	78	hypothetical protein SS1G_04468 [Sclerotinia sclerotiorum 1980 UF-70]	GH47	--
Pscit00878	24.9988	20.1473	20.8184	16.5174	13.9731	17.1047	679	659	675	601	508	517	oxidoreductase [Mycobacterium sp. EPa45]	AA7	Diels-Alderase
Pscit01125	1.9833	2.7126	1.6126	2.395	2.6584	1.4153	34	56	33	55	61	27	cellobiohydrolaseI [Polyporus arcularius]	GH7	Endo-beta-1
Pscit01276	3.7357	5.0379	5.4828	3.6141	4.5995	2.6856	125	203	219	162	206	100	carbohydrate esterase family 4 protein [Botrytis cinerea T4]	CBM18;CE4	Chitin deacetylase
Pscit01321	0	0.234	0.177	9.2021	4.5259	2.7852	0	4	3	175	86	44	hypothetical protein BN1708_003546 [Verticillium longisporum]	GH134;GH36	Pectate lyase
Pscit01538	33.9054	35.8137	33.6264	31.5354	30.9405	26.1956	1305	1660	1545	1626	1594	1122	--	--	Alcohol oxidase
Pscit01551	6.2037	5.2692	12.6507	12.9137	17.4003	4.3324	175	179	426	488	657	136	--	--	Alcohol oxidase
Pscit01571	88.8772	127.76	167.793	132.165	97.7382	107.187	1640	2839	3696	3267	2414	2201	--	--	encoding SnodProt1
Pscit01610	1541.49	1291.63	1348.99	4166.21	1347.42	3035.92	30584	30861	31950	110733	35783	67030	--	--	Effector protein
Pscit01688	1.151	1.2544	1.1449	2.3896	2.1766	0.905	32	42	38	89	81	28	alpha-amylase [Aureobasidium pullulans]	CBM20	--
Pscit01722	0.7444	0.8831	1.0691	1.429	4.4494	0.669	7	10	12	18	56	7	mosquitocidal toxin protein (plasmid) [Bacillus thuringiensis serovar kurstaki str. YBT-1520]	CBM13	Cell death and defense signalling
Pscit01737	171.452	164.09	134.369	138.278	148.104	146.74	3258	3755	3048	3520	3767	3103	hypothetical protein BofuT4_P001890.1 [Botrytis cinerea T4]	GH128	--
Pscit01740	0.495	0.4111	1.2441	6.5592	2.7738	1.557	4	4	12	71	30	14	unnamed protein product [Podospora anserina S mat+]	CBM52	Effector protein
Pscit01765	55.8462	51.2557	40.6797	53.8958	73.1435	47.2061	1786	1974	1553	2309	3131	1680	--	--	Aspartic protease
Pscit01800	2.9454	3.1795	2.6524	7.2831	5.8588	4.7973	80	104	86	265	213	145	glycoside hydrolase family 5 protein [Botrytis cinerea T4]	CBM1	Effector (plant avirulence determinant)
Pscit02060	79.6879	77.0506	70.3933	47.3291	49.8018	44.2273	1101	1282	1161	876	921	680	--	--	Hypothetical protein
Pscit02186	4.3234	3.4797	2.4517	6.1072	8.2491	3.5265	65	63	44	123	166	59	carbohydrate esterase family 12 protein [Botrytis cinerea T4]	CE12	--
Pscit02442	22.9569	20.7015	19.1937	14.1246	19.2281	15.8751	512	556	511	422	574	394	FAD-linked oxidase [Rhodococcus erythropolis]	AA7	Diels-Alderase
Pscit02511	20.3925	20.7909	20.8603	28.1788	18.2823	24.8	900	1105	1099	1666	1080	1218	--	--	Aspartyl proteinase
Pscit02520	1.4205	1.4444	1.4085	2.5968	3.1188	2.2664	49	60	58	120	144	87	--	--	oxidation of beta9D9glucose to D9glucono9delta?954 lactone and H2O2 is catalyzed by this glucose oxidase
Pscit02528	135.488	117.11	107.242	118.992	130.973	121.941	4498	4682	4250	5292	5820	4505	hypothetical protein BofuT4_P156750.1 [Botrytis cinerea T4]	GH132	--
Pscit02616	19.2902	17.2015	13.8002	4.8651	9.6405	7.2841	1178	1265	1006	398	788	495	acetyl xylan esterase [Volvariella volvacea]	CBM1;CE1	Feruloyl esterase gene family
Pscit02686	38.7496	32.0659	22.0622	29.2264	18.3726	39.1927	1155	1151	785	1167	733	1300	Endoglucanase A [Fibrella aestuarina BUZ 2]	CBM3	--
Pscit02701	14.0422	15.8843	17.9587	16.9347	14.9205	19.0682	450	613	687	727	640	680	carbohydrate-Binding Module family 18 protein [Botrytis cinerea T4]	AA11;CBM18	--
Pscit02757	7.681	10.6662	4.4338	21.1041	22.7612	18.2709	119	199	82	438	472	315	uncharacterized protein FFUJ_12906 [Fusarium fujikuroi IMI 58289]	GH128	--
Pscit02870	788.624	912.799	1249.99	586.856	753.536	547.587	27245	37976	51550	27160	34845	21052	related to ASD-1 rhamnogalacturonase B precursor [Piriformospora indica DSM 11827]	CBM1	--
Pscit02908	0	0.0725	0	3.3913	4.1774	4.8283	0	2	0	104	128	123	glycoside hydrolase 7 [Talaromyces leycettanus]	CBM1;GH7	Endo-beta-1
Pscit03074	5.3915	3.7482	3.6237	115.217	101.637	31.2102	86	72	69	2462	2170	554	similar to endoglucanase II [Leptosphaeria maculans JN3]	AA9;CBM1	--
Pscit03076	69.0108	59.8367	46.5496	26.2719	19.4006	44.4569	1653	1726	1331	843	622	1185	--	--	Virulence factor
Pscit03081	6.1894	6.0335	6.2557	31.9402	12.0629	16.6858	92	108	111	636	240	276	putative pectate lyase [Fusarium graminearum]	CBM1	Pectate Lyase-Coding Gene
Pscit03088	4.9872	4.1413	2.5543	8.4102	5.3669	6.943	193	193	118	436	278	299	hypothetical protein PIIN_06786 [Piriformospora indica DSM 11827]	CBM50	CWP2 antigen
Pscit03122	0.8828	0.4581	0.5546	4.1185	2.3907	2.1815	8	5	6	50	29	22	unnamed protein product, partial [Lasiodiplodia theobromae]	GH11	--
Pscit03132	7.6359	7.5852	7.1738	45.4937	25.5382	40.5292	107	128	120	854	479	632	putative pectate lyase [Fusarium graminearum]	CBM1	Pectate Lyase-Coding Gene
Pscit03598	42.4565	41.9438	48.0023	31.4769	39.31	30.7253	1613	1919	2177	1602	1999	1299	subtilisin-like serine protease [Verrucosispora maris AB-18-032]	CBM2	subtilisin-like protease
Pscit03678	28.2661	30.341	38.9409	31.8501	63.2529	35.2116	844	1091	1388	1274	2528	1170	Acetylcholinesterase (plasmid) [Runella slithyformis DSM 19594]	CE6	TAG lipases
Pscit03733	16.8812	13.1638	12.0127	5.3748	5.8313	7.3946	279	262	237	119	129	136	hypothetical protein [Aspergillus nidulans]	CBM18;CE4	Chitin deacetylase
Pscit03735	16.1993	24.837	29.055	54.9905	53.4812	31.1472	716	1322	1533	3256	3164	1532	--	--	Appressorial penetration
Pscit03835	0.612	0.9034	0.1709	4.3144	3.7592	5.0715	9	16	3	85	74	83	--	--	Unknown
Pscit03915	3.2641	2.2661	1.9275	1.9972	1.719	2.0196	61	51	43	50	43	42	--	--	Glycoprotein an immunodominant diagnostic antigen
Pscit04060	39.3532	42.5811	44.3925	29.6824	30.96	26.1208	1056	1376	1422	1067	1112	780	glycoside hydrolase family 16 protein [Botrytis cinerea T4]	GH16	--
Pscit04256	1.1502	1.0612	0.6423	5.0561	3.2462	5.3401	18	20	12	106	68	93	--	--	Lactate dehydrogenase
Pscit04462	1.8789	1.9347	2.6443	6.5079	4.2112	7.0238	25	31	42	116	75	104	glycoside hydrolase family 53 protein [Thielavia terrestris NRRL 8126]	GH53	--
Pscit04506	1.2467	2.7606	1.0443	0.7755	2.0956	0.9336	12	32	12	10	27	10	probable acetylxylan esterase precursor [Piriformospora indica DSM 11827]	CBM1;CE5	--
Pscit04825	30.9918	31.4378	28.5852	32.3249	36.2862	32.8059	871	1064	959	1217	1365	1026	glycoside hydrolase family 76 protein [Botrytis cinerea T4]	GH76	--
Pscit05211	433.917	483.482	433.815	448.068	497.144	273.8	6410	8601	7650	8867	9830	4501	glycoside hydrolase family 17 protein [Botrytis cinerea T4]	GH17	Effector protein
Pscit05215	0.2696	0.7463	0.5521	0.3578	0.6714	0.323	9	30	22	16	30	12	Zinc metalloprotease (elastase)-like protein [Streptosporangium roseum DSM 43021]	CBM12	--
Pscit05216	0.1172	0.0973	0.1472	0.0875	0.5252	0.0526	4	4	6	4	24	2	Zinc metalloprotease (elastase)-like protein [Streptosporangium roseum DSM 43021]	CBM12	--
Pscit05317	689.823	597.045	565.804	517.144	627.068	623.183	13551	14124	13268	13609	16488	13623	--	--	UDP-glucose: sterol glucosyltransferase
Pscit05344	4.0573	5.2055	5.0097	4.4067	5.2149	2.8511	211	326	311	307	363	165	--	--	Hypothetical protein
Pscit05494	20.0131	41.6347	36.7008	29.2234	33.8396	34.6624	661	1656	1447	1293	1496	1274	--	--	fasciclin-like protein encoding gene
Pscit05495	1.185	2.016	1.4527	0.9709	1.0364	1.1947	41	84	60	45	48	46	--	--	fasciclin-like protein encoding gene
Pscit05560	7.9826	7.5214	5.899	24.1363	22.3492	17.9453	297	337	262	1203	1113	743	glycoside hydrolase family 3 protein [Botrytis cinerea T4]	GH3	Avenacinase
Pscit05764	0.5787	1.1714	0.5454	2.5381	2.0538	1.3327	16	39	18	94	76	41	glycosyl hydrolase [Paenibacillus polymyxa SQR-21]	CBM13	--
Pscit05938	1.3705	5.2919	3.7886	3.359	5.2048	4.2078	60	279	198	197	305	205	Sequence 16 from patent US 6734344	GH55	Class I peroxidase
Pscit05939	1.3699	2.0127	1.5007	2.5173	2.8185	2.2917	65	115	85	160	179	121	Sequence 16 from patent US 6734344	GH55	Class I peroxidase
Pscit06039	51.6748	51.3342	71.943	42.347	62.8756	56.8685	1411	1688	2345	1549	2298	1728	glycoside hydrolase family 72 protein [Botrytis cinerea T4]	GH72	Membrane protein; pH responsive protein
Pscit06058	16.8385	13.7981	12.0085	6.8575	31.9328	7.8197	834	823	710	455	2117	431	glycoside hydrolase family 31 protein [Botrytis cinerea T4]	GH31	encoding an endoplasmic reticulum glucosidase 2
Pscit06225	16.2726	34.6651	28.82	21.0284	24.4714	26.0951	543	1393	1148	940	1093	969	hypothetical protein BofuT4P90000026001 [Botrytis cinerea T4]	AA11	--
Pscit06226	0.5892	0.9563	1.4359	1.4395	0.8804	1.0108	22	43	64	72	44	42	hypothetical protein BofuT4P90000026001 [Botrytis cinerea T4]	AA11	--
Pscit06255	13.9017	10.6739	6.9198	13.9718	23.5115	17.5798	690	638	410	929	1562	971	glycoside hydrolase family 18 protein [Botrytis cinerea T4]	GH18	Endochitinase
Pscit06422	2.4765	1.371	0.9385	2.3768	1.4097	2.5963	42	28	19	54	32	49	hypothetical protein [uncultured soil bacterium]	CE3	--
Pscit06462	41.9617	30.2069	22.205	30.7281	67.2915	57.3848	1420	1231	897	1393	3048	2161	--	--	Glycosylphosphatidylinositol-Anchored Proteins
Pscit06617	0.1351	0.1869	0.3772	0.4537	0.5045	0.4248	6	10	20	27	30	21	Acetylcholinesterase (plasmid) [Runella slithyformis DSM 19594]	CE6	Lipase
Pscit06846	0	0.2755	0.3032	0.09	0.0901	0.1626	0	11	12	4	4	6	glycoside hydrolase family 10 protein [Botrytis cinerea T4]	CBM1;GH10	leaves
Pscit06847	0.0295	0.1225	0.0989	0	0.0882	0.053	1	5	4	0	4	2	glycoside hydrolase family 10 protein [Botrytis cinerea T4]	CBM1;GH10	leaves
Pscit07299	236.751	196.506	202.676	177.753	427.01	475.756	6570	6567	6714	6608	15861	14692	glycoside hydrolase family 61 protein [Botrytis cinerea T4]	AA9;CBM18	Chitin deacetylase
Pscit07683	5.4012	6.3826	5.9914	2.9021	3.3923	1.7068	182	259	241	131	153	64	glycoside hydrolase family 71 protein [Botrytis cinerea T4]	GH71	--
Pscit07814	5.2945	3.0584	5.3168	3.4613	7.0265	5.1714	161	112	193	141	286	175	--	--	oxalate decarboxylase
Pscit07964	93.6647	82.17	68.8115	98.6123	109.505	97.4962	4162	4397	3650	5870	6513	4821	Pc16g00630 [Penicillium rubens Wisconsin 54-1255]	CBM20	--
Pscit07972	0.0409	0	0.0343	0.0917	0.1835	0	2	0	2	6	12	0	--	--	Pectate lyase
Pscit09289	4.4676	6.6709	4.2919	5.9356	6.7061	5.1933	109	196	125	194	219	141	unknown [Picea sitchensis]	CBM18	--
Pscit09692	0.4723	0.6537	0	0.4701	0.2352	0	3	5	0	4	2	0	endoglucanase [Fusarium striatum]	GH12	--
Pscit10303	0.1403	0.2996	0.2686	0.1047	0.0599	0.2341	7	18	16	7	4	13	unnamed protein product [Aspergillus oryzae RIB40]	GH3	Avenacinase
Pscit10304	0.3167	0.5095	0.4808	0.0886	0.414	0.0356	16	31	29	6	28	2	unnamed protein product [Aspergillus oryzae RIB40]	GH3	Avenacinase
Pscit10458	6.756	4.5142	5.0805	33.8952	34.9799	48.0604	215	173	193	1445	1490	1702	FAD-linked oxidoreductase family [Kibdelosporangium sp. MJ126-NF4]	AA7	Zearalenone synthesis
Pscit10542	19.9376	20.9709	14.3982	93.3011	107.966	67.5877	435	551	375	2727	3153	1641	glycoside hydrolase family 61 protein [Botrytis cinerea T4]	AA9	transcription factor
Pscit10598	1.5211	1.4736	1.9538	7.4941	2.841	4.8296	30	35	46	198	75	106	unnamed protein product [Aspergillus oryzae RIB40]	CBM35;GH43	--
Pscit10657	620.191	646.245	721.069	644.047	628.705	545.673	15700	19701	21790	21841	21303	15372	hypothetical protein NCLIV_015430 [Neospora caninum Liverpool]	GT90	--
Pscit11109	2.2114	2.7005	2.3429	4.2483	4.3004	3.6237	68	100	86	175	177	124	--	--	Alcohol oxidase
Pscit12268	54.0929	50.5296	53.0695	42.3214	57.8554	51.4023	1601	1801	1875	1678	2292	1693	peptidase M28 [Streptomyces sp. CCM_MD2014]	CBM12	--
Pscit12986	0.2683	0.6238	0.4495	0.0801	0.4811	0.4822	5	14	10	2	12	10	--	--	Lactate dehydrogenase
Pscit12987	1.5791	2.5756	2.1732	2.1049	2.1909	2.1285	28	55	46	50	52	42	--	--	Lactate dehydrogenase
Pscit12998	2.1085	1.876	1.7663	1.3716	2.4304	1.8677	70	75	70	61	108	69	glycoside hydrolase family 28 protein [Botrytis cinerea T4]	GH28	Exopolygalacturonase
Pscit13532	0.1934	0.0642	0.3564	0	0.1734	0.139	5	2	11	0	6	4	--	--	Hear shock protein
Pscit13533	0.2964	0.1231	0.3724	0.1106	0.2214	0.3329	8	4	12	4	8	10	--	--	Hear shock protein
Pscit14040	24.248	28.8064	29.8594	66.4816	74.1132	44.0757	483	691	710	1774	1976	977	--	--	Appressorial penetration
Pscit14090	28.0606	25.7285	28.9368	17.3273	19.1786	16.6715	1632	1802	2009	1350	1493	1079	glycoside hydrolase family 55 protein [Botrytis cinerea T4]	GH55	--
Pscit14424	3.2021	3.5999	1.6507	1.6916	1.7298	0.7083	65	88	40	46	47	16	MAN5 [Bispora antennata]	CBM1	--
Pscit14618	3.4287	5.1918	4.7983	5.1791	4.3697	3.1898	85	155	142	172	145	88	--	--	Class I peroxidase
Pscit15364	0.0918	0	0.3077	4.9357	8.1987	9.4901	2	0	8	144	239	230	probable cellulase precursor [Neurospora crassa]	CBM1	Effector (plant avirulence determinant)
Pscit15395	6.3143	13.9685	12.1263	10.0698	11.4207	11.7184	506	1348	1160	1081	1225	1045	subtilisin-like serine protease [Verrucosispora maris AB-18-032]	CBM2	Protease activity
Pscit15401	2.7918	2.969	2.749	3.1078	2.6347	2.1567	57	73	67	85	72	49	glycoside hydrolase family 39 protein [Botrytis cinerea T4]	GH39	--
Pscit15433	6.2698	7.0173	2.6388	13.8374	12.4459	7.8389	207	279	104	612	550	288	uncharacterized protein FFUJ_10287 [Fusarium fujikuroi IMI 58289]	CBM50	--
Pscit15586	52.7809	49.7711	64.4861	37.5782	44.8408	37.4311	1276	1449	1861	1217	1451	1007	unnamed protein product [Aspergillus oryzae RIB40]	AA9;CBM1	transcription factor
Pscit15614	6.0045	7.413	8.4576	21.3007	12.7831	6.7806	113	168	190	537	322	142	chitinase A [Botrytis cinerea]	GH18	Chitinase
Pscit15719	22.9278	17.6971	13.8763	24.9565	59.89	21.2085	681	633	492	993	2381	701	1, 4-alpha-D-glucan glucohydrolase [Amorphotheca resinae]	CBM20;GH15	vacuolar glucoamylase
Pscit15858	66.4957	56.965	66.7029	52.1467	100.086	128.4	2117	2184	2535	2224	4265	4549	glycoside hydrolase family 16 protein [Myceliophthora thermophila ATCC 42464]	GH16	--
Pscit16075	246.775	222.879	96.5691	56.0864	299.453	89.2439	4838	5262	2260	1473	7858	1947	phospholipase C, phosphocholine-specific [Catenulispora acidiphila DSM 44928]	CBM32	Phospholipases C
Pscit16548	41.5023	40.2168	23.099	54.6252	101.26	90.4098	587	685	390	1035	1917	1423	--	--	no data found
Pscit16627	51.6145	44.1445	43.6429	73.6674	136.662	125.9	1068	1100	1078	2042	3785	2899	--	--	no data found
Pscit16814	588.844	667.821	772.935	933.619	660.016	612.533	10534	14387	16506	22374	15804	12194	hypothetical protein NCLIV_015430 [Neospora caninum Liverpool]	GT90	--
Pscit16856	33.7208	31.1823	37.7959	34.008	26.7646	37.8637	1074	1196	1437	1451	1141	1342	--	--	Catalase
Pscit16968	29.2882	28.5881	17.8679	17.0254	22.0342	21.4557	1288	1514	938	1003	1297	1050	carbohydrate-binding module family 1 protein [Myceliophthora thermophila ATCC 42464]	CBM1	--
Pscit17234	6.2403	5.5588	8.8964	11.959	8.1376	6.9331	275	295	468	706	480	340	similar to cellobiose dehydrogenase [Botrytis cinerea T4]	AA8	--
Pscit17247	6.2352	7.879	7.9106	7.6562	4.2195	11.3686	138	210	209	227	125	280	Zinc metalloprotease (elastase)-like protein [Streptosporangium roseum DSM 43021]	CBM12	--
Pscit17330	30.0274	36.7408	89.1666	12.6622	33.0557	33.5934	547	806	1939	309	806	681	carbohydrate esterase family 4 protein [Botrytis cinerea T4]	CBM18;CE4	Chitin deacetylase
