# Supplementary material for: Integrated transcriptomic and secretomic approaches reveal critical pathogenicity factors in Pseudofabraea citricarpa inciting citrus target spot
Source: Microb Biotechnol. 2019 Jun 4;12(6):1260–73. doi: 10.1111/1751-7915.13440 (PMC6801157; doi:10.1111/1751-7915.13440)
Supplement: Supplementary file 13 — Table S5. List of the secondary metabolism related genes predicted by KEGG pathway annotation in Pseudofabraea citricarpa. [file MBT2-12-1260-s013.xlsx]

## Sheet: Table S5
Table S5. List of the secondary metabolism related genes predicted by KEGG pathway annotation in Pseudofabraea citricarpa.
GeneID	log2 Ratio(induced/CK)	Pvalue	FDR	significant	Symbol	Description	Pathway	GO Component	GO Function	GO Process
Pscit02858	3.4129	6.25e-07	2.12e-05	yes	erg10	acetyl-CoA C-acetyltransferase [Pseudogymnoascus sp. WSF 3629]	ko01200//Carbon metabolism//Global and Overview//Metabolism;ko00380//Tryptophan metabolism//Amino acid metabolism//Metabolism;ko01212//Fatty acid metabolism//Global and Overview//Metabolism;ko00280//Valine, leucine and isoleucine degradation//Amino acid metabolism//Metabolism;ko00071//Fatty acid degradation//Lipid metabolism//Metabolism;ko00620//Pyruvate metabolism//Carbohydrate metabolism//Metab…	GO:0044464//cell part;GO:0005623//cell;GO:0005622//intracellular;GO:0044424//intracellular part	GO:0016746//transferase activity, transferring acyl groups;GO:0016747//transferase activity, transferring acyl groups other than amino-acyl groups;GO:0003988//acetyl-CoA C-acyltransferase activity;GO:0003824//catalytic activity;GO:0016740//transferase activity;GO:0016408//C-acyltransferase activity	GO:0009987//cellular process;GO:0006629//lipid metabolic process;GO:0006066//alcohol metabolic process;GO:0008202//steroid metabolic process;GO:1902652//secondary alcohol metabolic process;GO:0044699//single-organism process;GO:0044237//cellular metabolic process;GO:0071704//organic substance metabolic process;GO:0044710//single-organism metabolic process;GO:0044763//single-organism cellular proc…
Pscit04374	2.95552	2.75e-08	1.2e-06	yes	HMGR	mitochondrial 3-hydroxy-3-methylglutaryl-CoA reductase 1 [Hortaea werneckii]	ko00900//Terpenoid backbone biosynthesis//Metabolism of terpenoids and polyketides//Metabolism	GO:0043227//membrane-bounded organelle;GO:0031090//organelle membrane;GO:0044424//intracellular part;GO:0031224//intrinsic component of membrane;GO:0005622//intracellular;GO:0043226//organelle;GO:0005623//cell;GO:0044422//organelle part;GO:0043229//intracellular organelle;GO:0044425//membrane part;GO:0016020//membrane;GO:0043231//intracellular membrane-bounded organelle;GO:0044464//cell part	GO:1901363//heterocyclic compound binding;GO:0036094//small molecule binding;GO:1901265//nucleoside phosphate binding;GO:0016491//oxidoreductase activity;GO:0000166//nucleotide binding;GO:0016614//oxidoreductase activity, acting on CH-OH group of donors;GO:0097159//organic cyclic compound binding;GO:0048037//cofactor binding;GO:0003824//catalytic activity;GO:0005488//binding	GO:0044238//primary metabolic process;GO:1901615//organic hydroxy compound metabolic process;GO:0016125//sterol metabolic process;GO:0044763//single-organism cellular process;GO:0044107//cellular alcohol metabolic process;GO:1901360//organic cyclic compound metabolic process;GO:0044281//small molecule metabolic process;GO:1902652//secondary alcohol metabolic process;GO:0044255//cellular lipid met…
Pscit05124	-1.28356	0.00377862	0.0329212	yes	NCU02305	decaprenyl-diphosphate synthase-like protein subunit 1 [Phialocephala scopiformis]	ko00900//Terpenoid backbone biosynthesis//Metabolism of terpenoids and polyketides//Metabolism	-	-	-
Pscit06321	4.71701	0.00342622	0.030587	yes	GGS	similar to geranylgeranyl pyrophosphate synthase [Botrytis cinerea T4]	ko00900//Terpenoid backbone biosynthesis//Metabolism of terpenoids and polyketides//Metabolism	GO:0044424//intracellular part;GO:0043227//membrane-bounded organelle;GO:0044464//cell part;GO:0005622//intracellular;GO:0043229//intracellular organelle;GO:0005623//cell;GO:0043231//intracellular membrane-bounded organelle;GO:0043226//organelle	GO:0003824//catalytic activity	GO:0044699//single-organism process;GO:0044238//primary metabolic process;GO:0044255//cellular lipid metabolic process;GO:0006721//terpenoid metabolic process;GO:0044237//cellular metabolic process;GO:0044763//single-organism cellular process;GO:0044710//single-organism metabolic process;GO:0006720//isoprenoid metabolic process;GO:0008152//metabolic process;GO:0071704//organic substance metabolic…
Pscit14178	2.64141	2.01e-09	1.08e-07	yes	ERG13	hydroxymethylglutaryl-CoA synthase [Fonsecaea pedrosoi CBS 271.37]	ko00280//Valine, leucine and isoleucine degradation//Amino acid metabolism//Metabolism;ko00650//Butanoate metabolism//Carbohydrate metabolism//Metabolism;ko00900//Terpenoid backbone biosynthesis//Metabolism of terpenoids and polyketides//Metabolism;ko00072//Synthesis and degradation of ketone bodies//Lipid metabolism//Metabolism	-	-	GO:0044238//primary metabolic process;GO:0044711//single-organism biosynthetic process;GO:0044710//single-organism metabolic process;GO:0008610//lipid biosynthetic process;GO:0008152//metabolic process;GO:0009987//cellular process;GO:0006629//lipid metabolic process;GO:0044249//cellular biosynthetic process;GO:0071704//organic substance metabolic process;GO:0044255//cellular lipid metabolic proce…
Pscit13785	1.25995	0.000563278	0.00720368	yes	ALTA7	quinone oxidoreductase-like protein [Phialocephala scopiformis]	ko00130//Ubiquinone and other terpenoid-quinone biosynthesis//Metabolism of cofactors and vitamins//Metabolism	GO:0044444//cytoplasmic part;GO:0043229//intracellular organelle;GO:0005622//intracellular;GO:0044464//cell part;GO:0005737//cytoplasm;GO:0044424//intracellular part;GO:0043227//membrane-bounded organelle;GO:0043231//intracellular membrane-bounded organelle;GO:0005623//cell;GO:0043226//organelle	GO:0032553//ribonucleotide binding;GO:0005488//binding;GO:0036094//small molecule binding;GO:1901265//nucleoside phosphate binding;GO:0000166//nucleotide binding;GO:0097367//carbohydrate derivative binding;GO:0003824//catalytic activity;GO:0097159//organic cyclic compound binding;GO:0005515//protein binding;GO:1901363//heterocyclic compound binding	GO:1903506//regulation of nucleic acid-templated transcription;GO:0031327//negative regulation of cellular biosynthetic process;GO:0050789//regulation of biological process;GO:0016043//cellular component organization;GO:0008152//metabolic process;GO:0009890//negative regulation of biosynthetic process;GO:0031323//regulation of cellular metabolic process;GO:0071840//cellular component organization…
Pscit14846	-4.93577	5.1e-08	2.12e-06	yes	PST2	Flavoprotein-like protein YCP4 [Talaromyces marneffei PM1]	ko00130//Ubiquinone and other terpenoid-quinone biosynthesis//Metabolism of cofactors and vitamins//Metabolism	-	GO:0003824//catalytic activity	GO:0019219//regulation of nucleobase-containing compound metabolic process;GO:0051171//regulation of nitrogen compound metabolic process;GO:2000112//regulation of cellular macromolecule biosynthetic process;GO:0010556//regulation of macromolecule biosynthetic process;GO:0065007//biological regulation;GO:0009889//regulation of biosynthetic process;GO:0031323//regulation of cellular metabolic proce…
Pscit15411	1.45668	0.000104857	0.00181642	yes	qa-4	4-hydroxyphenylpyruvate dioxygenase [Phialocephala scopiformis]	ko00360//Phenylalanine metabolism//Amino acid metabolism//Metabolism;ko00350//Tyrosine metabolism//Amino acid metabolism//Metabolism;ko00130//Ubiquinone and other terpenoid-quinone biosynthesis//Metabolism of cofactors and vitamins//Metabolism	-	-	-
Pscit14038	2.28157	2.31e-10	1.45e-08	yes	B23G1.170	probable 4-hydroxyphenylpyruvate dioxygenase [Rhynchosporium agropyri]	ko00360//Phenylalanine metabolism//Amino acid metabolism//Metabolism;ko00350//Tyrosine metabolism//Amino acid metabolism//Metabolism;ko00130//Ubiquinone and other terpenoid-quinone biosynthesis//Metabolism of cofactors and vitamins//Metabolism	-	GO:0005488//binding;GO:0016491//oxidoreductase activity;GO:0043169//cation binding;GO:0003824//catalytic activity;GO:0043167//ion binding	GO:0008152//metabolic process;GO:0006520//cellular amino acid metabolic process;GO:0044238//primary metabolic process;GO:0044237//cellular metabolic process;GO:0006807//nitrogen compound metabolic process;GO:1901564//organonitrogen compound metabolic process;GO:0009987//cellular process;GO:0006082//organic acid metabolic process;GO:0071704//organic substance metabolic process;GO:0044710//single-o…
Pscit16434	1.57256	7.16e-12	5.73e-10	yes	SPAC56E4.03	similar to aromatic amino acid aminotransferase [Botrytis cinerea T4]	ko01230//Biosynthesis of amino acids//Global and Overview//Metabolism;ko00380//Tryptophan metabolism//Amino acid metabolism//Metabolism;ko00270//Cysteine and methionine metabolism//Amino acid metabolism//Metabolism;ko00360//Phenylalanine metabolism//Amino acid metabolism//Metabolism;ko00350//Tyrosine metabolism//Amino acid metabolism//Metabolism;ko01210//2-Oxocarboxylic acid metabolism//Global an…	-	GO:0016740//transferase activity;GO:0043168//anion binding;GO:0005488//binding;GO:0003824//catalytic activity;GO:0043167//ion binding;GO:0016741//transferase activity, transferring one-carbon groups	GO:0008152//metabolic process
Pscit02596	4.38306	0.00541757	0.0433012	yes	-	related to polyketide synthase [Phialocephala subalpina]	-	-	GO:0003824//catalytic activity	GO:0008152//metabolic process
Pscit07138	10.5723	0.000376224	0.00521275	yes	-	related to nonribosomal peptide synthetase MxcG (component of the myxochelin iron transport regulon) [Phialocephala subalpina]	-	-	-	-
Pscit15312	1.43153	0.00388136	0.0336012	yes	lovF	related to polyketide synthase [Rhynchosporium commune]	-	-	GO:0005488//binding;GO:0043169//cation binding;GO:0046914//transition metal ion binding;GO:0046872//metal ion binding;GO:0043167//ion binding;GO:0003824//catalytic activity	GO:0044710//single-organism metabolic process;GO:0008152//metabolic process;GO:0044699//single-organism process
